# Supplementary material for: The MetaInvert soil invertebrate genome resource provides insights into below-ground biodiversity and evolution
Source: Commun Biol. 2023 Dec 8;6:1241. doi: 10.1038/s42003-023-05621-4 (PMC10709333; doi:10.1038/s42003-023-05621-4)
Supplement: Supplementary file 5 — Supplementary Data 2 [file 42003_2023_5621_MOESM5_ESM.zip]

Archive with 9 entries (8 files):
- Supplementary Data 2/
- Supplementary Data 2/.Rhistory
- __MACOSX/Supplementary Data 2/._.Rhistory
- Supplementary Data 2/Davos_kraken_assignments.R
- __MACOSX/Supplementary Data 2/._Davos_kraken_assignments.R
- Supplementary Data 2/Supplementary Data kraken_assignments.csv
- __MACOSX/Supplementary Data 2/._Supplementary Data kraken_assignments.csv
- Supplementary Data 2/Supplementary Data Kraken.README
- __MACOSX/Supplementary Data 2/._Supplementary Data Kraken.README
