# Supplementary material for: The MetaInvert soil invertebrate genome resource provides insights into below-ground biodiversity and evolution
Source: Commun Biol. 2023 Dec 8;6:1241. doi: 10.1038/s42003-023-05621-4 (PMC10709333; doi:10.1038/s42003-023-05621-4)
Supplement: Supplementary file 5 — Supplementary Data 2 [file 42003_2023_5621_MOESM5_ESM.zip › Supplementary Data 2/Davos_kraken_assignments.R]

library("tidyverse")
library(vegan)
library(mvabund)
library(viridis)

# Read data ####
rm(list = ls())

combined <- read.csv(file = "Supplementary Data kraken_assignments.csv",
                     row.names = 1)

# Boxplots COM - MCOM ####
combined %>% 
  filter(dataset != "others" & P2 == "Myriapoda" | O1 == "Oribatida" | C == "Collembola") %>% # keep only COM taxa
  mutate(group_COM = case_when(
    P2 == "Myriapoda" ~ "Myriapoda",
    O1 == "Oribatida" ~ "Oribatida", 
    C == "Collembola" ~ "Collembola"
  )) %>% 
  group_by(group_COM, sample, dataset) %>%
  summarise(reads = sum(reads)) %>% 
  ggplot(mapping = aes(x = group_COM, y = reads, fill = dataset)) +
  scale_y_log10() +
  geom_boxplot() +
  scale_fill_manual(values=c("white", "darkgrey")) +
  theme(legend.position = "", axis.title.x = element_blank(),
        panel.background = element_rect(fill = "white", colour = "black"),
        panel.grid.major = element_line(colour = "grey", linetype = "dotted")) ->
  assigned_reads
assigned_reads

# Count n in springtails, myriapods, oribatids
combined %>% 
  filter(dataset != "others" & P2 == "Myriapoda" | O1 == "Oribatida" | C == "Collembola") %>% # keep only COM taxa
  mutate(group_COM = case_when(
    P2 == "Myriapoda" ~ "Myriapoda",
    O1 == "Oribatida" ~ "Oribatida", 
    C == "Collembola" ~ "Collembola"
  )) %>% 
  group_by(group_COM, dataset) %>%
  summarise(n())

# Statistics of COM-MCOM comparisons
combined %>% 
  filter(dataset != "others" & P2 == "Myriapoda" | O1 == "Oribatida" | C == "Collembola") %>% # keep only COM taxa
  group_by(sample, dataset) %>%
  summarise(reads = sum(reads)) ->
  to_kruskal
  
kruskal.test(reads ~ dataset, data = to_kruskal)

# Compare richness ####
# Plot richness
combined %>%
  filter(reads > 0, dataset == "MCOM") %>% # only MetaInvert + GenBank data
  group_by(group, G, elevation, year) %>%
  summarise(reads = sum(reads)) %>% 
  group_by(group, elevation, year) %>%
  summarise(rich = n()) %>%
  mutate(habitat = case_when(
    elevation < 1950 ~ "mixed conifers",
    elevation < 2150 & elevation > 1950 ~ "Pinus cembra",
    TRUE ~ "alpine meadow")) %>%
  filter(group == "Metazoa") %>%
  ungroup ->
  plot_invert_rich
plot_invert_rich

plot_invert_rich$habitat <- factor(plot_invert_rich$habitat, 
                                   levels = c("mixed conifers", "Pinus cembra", 
                                              "alpine meadow"))

plot_invert_rich %>%
  ggplot(mapping = aes(x = elevation, y = rich)) +
  geom_jitter(mapping = aes(color = habitat, shape = habitat), size = 4) +
  geom_smooth(method = "lm", formula = y ~ poly(x, 2)) +
  coord_flip() +
  scale_color_manual(values=c("#999999", "#E69F00", "#56B4E9")) +
  ylab("Richness") +
  xlab("Elevation (m)") +
  theme(panel.background = element_rect(fill = "white", colour = "grey"),
        legend.position = "bottom",
        legend.title = element_blank()) ->
  invert_richness
invert_richness

# Test richness dip
lm(rich ~ elevation + I(elevation^2), 
   data = plot_invert_rich) %>%
  anova()
#                 Df  Sum Sq Mean Sq F value Pr(>F)  
# elevation       1   27.04   27.04  0.2186 0.6543  
# I(elevation^2)  1 1125.16 1125.16  9.0959 0.0195 *
# Residuals       7  865.90  123.70                 

# Compare bacterial, fungal, invertebrate assignments ####
combined %>%
  filter(!is.na(group)) %>%
  ggplot(mapping = aes(x = reorder(group, -reads, sum), y = reads)) +
  geom_col(width = 0.7) +
  scale_y_continuous(labels = scales::comma) +
  theme(axis.text.x = element_text(angle = 90),
        axis.title.x = element_blank(),
        panel.background = element_rect(fill = "white", colour = "grey"))

# Count groups
combined %>%
  filter(!is.na(group)) %>%
  group_by(group) %>%
  summarise(reads = sum(reads))
# 1 Bacteria 31063088
# 2 Fungi     8078679
# 3 Metazoa    988711
# 4 Plants     134852
# 5 Viruses       438

# All reads
combined %>%
  filter(!is.na(group)) %>%
  group_by(group) %>%
  summarise(reads = sum(reads)) %>% 
  dplyr::select(reads) %>%
  sum(.)
# 40265768

# Compare metazoan assignments ####
# not shown: Eutardigrada, Chilopoda, Malacostraca, Symphyla, Pauropoda
combined %>%
  filter(group == "Metazoa", dataset == "MCOM") %>%
  ggplot(mapping = aes(x = reorder(C, -reads, sum), y = reads)) +
  geom_col(width = 0.7) +
  scale_y_continuous(labels = scales::comma) +
  theme(axis.text.x = element_text(angle = 90),
        axis.title.x = element_blank(),
        panel.background = element_rect(fill = "white", colour = "grey")) ->
  comp_metazoa
comp_metazoa

# Count classes
combined %>%
  filter(group == "Metazoa", dataset == "MCOM") %>%
  group_by(C) %>%
  summarise(reads = sum(reads)) %>%
  arrange(desc(reads))

# Community composition ####
combined %>%
  filter(group == "Metazoa", dataset == "MCOM") ->
  inverts

taxon <- "taxid"

inverts %>%
  dplyr::select(taxid, sample, reads) %>% 
  pivot_wider(names_from = taxon, values_from = reads, values_fn = sum) ->
  inverts_wide

inverts_wide$sample %>%
  tibble(sample = .) %>%
  mutate(elevation = str_sub(sample, 3,6),
         year = str_sub(sample, 11, 14)) %>%
  mutate(habitat = case_when(
    elevation < 1950 ~ "mixed coniferous",
    elevation < 2150 & elevation > 1950 ~ "P. cembra forest",
    TRUE ~ "alpine meadow"
    )) ->
  metadata

metadata$elevation <- as.numeric(metadata$elevation)

combined %>%
  group_by(sample) %>%
  summarize(reads = sum(reads)) %>%
  ungroup() %>%
  dplyr::select(reads) %>%
  unlist() %>% 
  as.numeric() ->
  metadata$reads

# rownames(inverts_wide) <- inverts_wide$sample
inverts_wide <- inverts_wide[,2:ncol(inverts_wide)]

# mvabund
inverts.mva <- mvabund(inverts_wide)
inverts.m1 <- manyglm(inverts.mva ~ elevation + habitat + year, 
                    data=metadata, family = "negative.binomial")
TestTerms <- drop1(inverts.m1, test="Chisq") # all predictors relevant?
knitr::kable(TestTerms)

plot(inverts.m1, which=c(1:3))

NBoot <- 100
system.time(
  inverts.anova <- anova(inverts.m1, resamp = "pit.trap", nBoot = NBoot, test="LR", p.uni="adjusted")
)
system.time(
  inverts.summary <- summary(inverts.m1, resamp = "pit.trap",
                             nBoot = NBoot, test="LR", p.uni="adjusted")
)

knitr::kable(inverts.anova$table, digits=2)
inverts.summary
