# Supplementary material for: The MetaInvert soil invertebrate genome resource provides insights into below-ground biodiversity and evolution
Source: Commun Biol. 2023 Dec 8;6:1241. doi: 10.1038/s42003-023-05621-4 (PMC10709333; doi:10.1038/s42003-023-05621-4)
Supplement: Supplementary file 5 — Supplementary Data 2 [file 42003_2023_5621_MOESM5_ESM.zip › Supplementary Data 2/Supplementary Data kraken_assignments.csv]

	U	R	R1	D	D1	K	K1	K2	K3	K4	K5	P	P1	P2	P3	C	C1	C2	O	O1	O2	O3	F	F1	F2	G	G1	S	taxid	sample	reads	dataset	group	elevation	year	habitat	taxon
1	NA	root	cellular organisms	Eukaryota	Opisthokonta	Metazoa	Eumetazoa	Bilateria	Protostomia	NA	NA	NA	NA	NA	NA	NA	NA	NA	NA	NA	NA	NA	NA	NA	NA	NA	NA	NA	33317	S_2000_V1_2015	91094	MCOM	Metazoa	2000	2015	Pinus cembra	NA
2	NA	root	cellular organisms	Eukaryota	Opisthokonta	Metazoa	Eumetazoa	Bilateria	Protostomia	NA	NA	NA	NA	NA	NA	NA	NA	NA	NA	NA	NA	NA	NA	NA	NA	NA	NA	NA	33317	S_2000_V1_2017	5337	MCOM	Metazoa	2000	2017	Pinus cembra	NA
3	NA	root	cellular organisms	Eukaryota	Opisthokonta	Metazoa	Eumetazoa	Bilateria	Protostomia	NA	NA	NA	NA	NA	NA	NA	NA	NA	NA	NA	NA	NA	NA	NA	NA	NA	NA	NA	33317	S_1850_V1_2017	10080	MCOM	Metazoa	1850	2017	mixed conifers	NA
4	NA	root	cellular organisms	Eukaryota	Opisthokonta	Metazoa	Eumetazoa	Bilateria	Protostomia	NA	NA	NA	NA	NA	NA	NA	NA	NA	NA	NA	NA	NA	NA	NA	NA	NA	NA	NA	33317	S_2100_V1_2015	24555	MCOM	Metazoa	2100	2015	Pinus cembra	NA
5	NA	root	cellular organisms	Eukaryota	Opisthokonta	Metazoa	Eumetazoa	Bilateria	Protostomia	NA	NA	NA	NA	NA	NA	NA	NA	NA	NA	NA	NA	NA	NA	NA	NA	NA	NA	NA	33317	S_2100_V1_2017	6385	MCOM	Metazoa	2100	2017	Pinus cembra	NA
6	NA	root	cellular organisms	Eukaryota	Opisthokonta	Metazoa	Eumetazoa	Bilateria	Protostomia	NA	NA	NA	NA	NA	NA	NA	NA	NA	NA	NA	NA	NA	NA	NA	NA	NA	NA	NA	33317	S_1850_V1_2015	2922	MCOM	Metazoa	1850	2015	mixed conifers	NA
7	NA	root	cellular organisms	Eukaryota	Opisthokonta	Metazoa	Eumetazoa	Bilateria	Protostomia	NA	NA	NA	NA	NA	NA	NA	NA	NA	NA	NA	NA	NA	NA	NA	NA	NA	NA	NA	33317	S_2250_V1_2015	44762	MCOM	Metazoa	2250	2015	alpine meadow	NA
8	NA	root	cellular organisms	Eukaryota	Opisthokonta	Metazoa	Eumetazoa	Bilateria	Protostomia	NA	NA	NA	NA	NA	NA	NA	NA	NA	NA	NA	NA	NA	NA	NA	NA	NA	NA	NA	33317	S_1900_V1_2017	2045	MCOM	Metazoa	1900	2017	mixed conifers	NA
9	NA	root	cellular organisms	Eukaryota	Opisthokonta	Metazoa	Eumetazoa	Bilateria	Protostomia	NA	NA	NA	NA	NA	NA	NA	NA	NA	NA	NA	NA	NA	NA	NA	NA	NA	NA	NA	33317	S_2250_V1_2017	4299	MCOM	Metazoa	2250	2017	alpine meadow	NA
10	NA	root	cellular organisms	Eukaryota	Opisthokonta	Metazoa	Eumetazoa	Bilateria	Protostomia	NA	NA	NA	NA	NA	NA	NA	NA	NA	NA	NA	NA	NA	NA	NA	NA	NA	NA	NA	33317	S_1900_V1_2015	13452	MCOM	Metazoa	1900	2015	mixed conifers	NA
11	NA	root	cellular organisms	Eukaryota	Opisthokonta	Metazoa	Eumetazoa	Bilateria	Protostomia	Ecdysozoa	NA	NA	NA	NA	NA	NA	NA	NA	NA	NA	NA	NA	NA	NA	NA	NA	NA	NA	1206794	S_2000_V1_2015	2344	MCOM	Metazoa	2000	2015	Pinus cembra	NA
12	NA	root	cellular organisms	Eukaryota	Opisthokonta	Metazoa	Eumetazoa	Bilateria	Protostomia	Ecdysozoa	NA	NA	NA	NA	NA	NA	NA	NA	NA	NA	NA	NA	NA	NA	NA	NA	NA	NA	1206794	S_2000_V1_2017	555	MCOM	Metazoa	2000	2017	Pinus cembra	NA
13	NA	root	cellular organisms	Eukaryota	Opisthokonta	Metazoa	Eumetazoa	Bilateria	Protostomia	Ecdysozoa	NA	NA	NA	NA	NA	NA	NA	NA	NA	NA	NA	NA	NA	NA	NA	NA	NA	NA	1206794	S_1850_V1_2017	1912	MCOM	Metazoa	1850	2017	mixed conifers	NA
14	NA	root	cellular organisms	Eukaryota	Opisthokonta	Metazoa	Eumetazoa	Bilateria	Protostomia	Ecdysozoa	NA	NA	NA	NA	NA	NA	NA	NA	NA	NA	NA	NA	NA	NA	NA	NA	NA	NA	1206794	S_2100_V1_2015	16625	MCOM	Metazoa	2100	2015	Pinus cembra	NA
15	NA	root	cellular organisms	Eukaryota	Opisthokonta	Metazoa	Eumetazoa	Bilateria	Protostomia	Ecdysozoa	NA	NA	NA	NA	NA	NA	NA	NA	NA	NA	NA	NA	NA	NA	NA	NA	NA	NA	1206794	S_2100_V1_2017	1015	MCOM	Metazoa	2100	2017	Pinus cembra	NA
16	NA	root	cellular organisms	Eukaryota	Opisthokonta	Metazoa	Eumetazoa	Bilateria	Protostomia	Ecdysozoa	NA	NA	NA	NA	NA	NA	NA	NA	NA	NA	NA	NA	NA	NA	NA	NA	NA	NA	1206794	S_1850_V1_2015	1156	MCOM	Metazoa	1850	2015	mixed conifers	NA
17	NA	root	cellular organisms	Eukaryota	Opisthokonta	Metazoa	Eumetazoa	Bilateria	Protostomia	Ecdysozoa	NA	NA	NA	NA	NA	NA	NA	NA	NA	NA	NA	NA	NA	NA	NA	NA	NA	NA	1206794	S_2250_V1_2015	8825	MCOM	Metazoa	2250	2015	alpine meadow	NA
18	NA	root	cellular organisms	Eukaryota	Opisthokonta	Metazoa	Eumetazoa	Bilateria	Protostomia	Ecdysozoa	NA	NA	NA	NA	NA	NA	NA	NA	NA	NA	NA	NA	NA	NA	NA	NA	NA	NA	1206794	S_1900_V1_2017	891	MCOM	Metazoa	1900	2017	mixed conifers	NA
19	NA	root	cellular organisms	Eukaryota	Opisthokonta	Metazoa	Eumetazoa	Bilateria	Protostomia	Ecdysozoa	NA	NA	NA	NA	NA	NA	NA	NA	NA	NA	NA	NA	NA	NA	NA	NA	NA	NA	1206794	S_2250_V1_2017	1037	MCOM	Metazoa	2250	2017	alpine meadow	NA
20	NA	root	cellular organisms	Eukaryota	Opisthokonta	Metazoa	Eumetazoa	Bilateria	Protostomia	Ecdysozoa	NA	NA	NA	NA	NA	NA	NA	NA	NA	NA	NA	NA	NA	NA	NA	NA	NA	NA	1206794	S_1900_V1_2015	5937	MCOM	Metazoa	1900	2015	mixed conifers	NA
21	NA	root	cellular organisms	Eukaryota	Opisthokonta	Metazoa	Eumetazoa	Bilateria	Protostomia	Ecdysozoa	NA	Nematoda	NA	NA	NA	NA	NA	NA	NA	NA	NA	NA	NA	NA	NA	NA	NA	NA	6231	S_2000_V1_2015	1	MCOM	Metazoa	2000	2015	Pinus cembra	NA
22	NA	root	cellular organisms	Eukaryota	Opisthokonta	Metazoa	Eumetazoa	Bilateria	Protostomia	Ecdysozoa	NA	Nematoda	NA	NA	NA	NA	NA	NA	NA	NA	NA	NA	NA	NA	NA	NA	NA	NA	6231	S_2000_V1_2017	0	MCOM	Metazoa	2000	2017	Pinus cembra	NA
23	NA	root	cellular organisms	Eukaryota	Opisthokonta	Metazoa	Eumetazoa	Bilateria	Protostomia	Ecdysozoa	NA	Nematoda	NA	NA	NA	NA	NA	NA	NA	NA	NA	NA	NA	NA	NA	NA	NA	NA	6231	S_1850_V1_2017	0	MCOM	Metazoa	1850	2017	mixed conifers	NA
24	NA	root	cellular organisms	Eukaryota	Opisthokonta	Metazoa	Eumetazoa	Bilateria	Protostomia	Ecdysozoa	NA	Nematoda	NA	NA	NA	NA	NA	NA	NA	NA	NA	NA	NA	NA	NA	NA	NA	NA	6231	S_2100_V1_2015	611	MCOM	Metazoa	2100	2015	Pinus cembra	NA
25	NA	root	cellular organisms	Eukaryota	Opisthokonta	Metazoa	Eumetazoa	Bilateria	Protostomia	Ecdysozoa	NA	Nematoda	NA	NA	NA	NA	NA	NA	NA	NA	NA	NA	NA	NA	NA	NA	NA	NA	6231	S_2100_V1_2017	0	MCOM	Metazoa	2100	2017	Pinus cembra	NA
26	NA	root	cellular organisms	Eukaryota	Opisthokonta	Metazoa	Eumetazoa	Bilateria	Protostomia	Ecdysozoa	NA	Nematoda	NA	NA	NA	NA	NA	NA	NA	NA	NA	NA	NA	NA	NA	NA	NA	NA	6231	S_1850_V1_2015	1	MCOM	Metazoa	1850	2015	mixed conifers	NA
27	NA	root	cellular organisms	Eukaryota	Opisthokonta	Metazoa	Eumetazoa	Bilateria	Protostomia	Ecdysozoa	NA	Nematoda	NA	NA	NA	NA	NA	NA	NA	NA	NA	NA	NA	NA	NA	NA	NA	NA	6231	S_2250_V1_2015	360	MCOM	Metazoa	2250	2015	alpine meadow	NA
28	NA	root	cellular organisms	Eukaryota	Opisthokonta	Metazoa	Eumetazoa	Bilateria	Protostomia	Ecdysozoa	NA	Nematoda	NA	NA	NA	NA	NA	NA	NA	NA	NA	NA	NA	NA	NA	NA	NA	NA	6231	S_1900_V1_2017	0	MCOM	Metazoa	1900	2017	mixed conifers	NA
29	NA	root	cellular organisms	Eukaryota	Opisthokonta	Metazoa	Eumetazoa	Bilateria	Protostomia	Ecdysozoa	NA	Nematoda	NA	NA	NA	NA	NA	NA	NA	NA	NA	NA	NA	NA	NA	NA	NA	NA	6231	S_2250_V1_2017	0	MCOM	Metazoa	2250	2017	alpine meadow	NA
30	NA	root	cellular organisms	Eukaryota	Opisthokonta	Metazoa	Eumetazoa	Bilateria	Protostomia	Ecdysozoa	NA	Nematoda	NA	NA	NA	NA	NA	NA	NA	NA	NA	NA	NA	NA	NA	NA	NA	NA	6231	S_1900_V1_2015	104	MCOM	Metazoa	1900	2015	mixed conifers	NA
31	NA	root	cellular organisms	Eukaryota	Opisthokonta	Metazoa	Eumetazoa	Bilateria	Protostomia	Ecdysozoa	NA	Nematoda	NA	NA	NA	Chromadorea	NA	NA	NA	NA	NA	NA	NA	NA	NA	NA	NA	NA	119089	S_2000_V1_2015	22	MCOM	Metazoa	2000	2015	Pinus cembra	NA
32	NA	root	cellular organisms	Eukaryota	Opisthokonta	Metazoa	Eumetazoa	Bilateria	Protostomia	Ecdysozoa	NA	Nematoda	NA	NA	NA	Chromadorea	NA	NA	NA	NA	NA	NA	NA	NA	NA	NA	NA	NA	119089	S_2000_V1_2017	0	MCOM	Metazoa	2000	2017	Pinus cembra	NA
33	NA	root	cellular organisms	Eukaryota	Opisthokonta	Metazoa	Eumetazoa	Bilateria	Protostomia	Ecdysozoa	NA	Nematoda	NA	NA	NA	Chromadorea	NA	NA	NA	NA	NA	NA	NA	NA	NA	NA	NA	NA	119089	S_1850_V1_2017	1	MCOM	Metazoa	1850	2017	mixed conifers	NA
34	NA	root	cellular organisms	Eukaryota	Opisthokonta	Metazoa	Eumetazoa	Bilateria	Protostomia	Ecdysozoa	NA	Nematoda	NA	NA	NA	Chromadorea	NA	NA	NA	NA	NA	NA	NA	NA	NA	NA	NA	NA	119089	S_2100_V1_2015	978	MCOM	Metazoa	2100	2015	Pinus cembra	NA
35	NA	root	cellular organisms	Eukaryota	Opisthokonta	Metazoa	Eumetazoa	Bilateria	Protostomia	Ecdysozoa	NA	Nematoda	NA	NA	NA	Chromadorea	NA	NA	NA	NA	NA	NA	NA	NA	NA	NA	NA	NA	119089	S_2100_V1_2017	0	MCOM	Metazoa	2100	2017	Pinus cembra	NA
36	NA	root	cellular organisms	Eukaryota	Opisthokonta	Metazoa	Eumetazoa	Bilateria	Protostomia	Ecdysozoa	NA	Nematoda	NA	NA	NA	Chromadorea	NA	NA	NA	NA	NA	NA	NA	NA	NA	NA	NA	NA	119089	S_1850_V1_2015	5	MCOM	Metazoa	1850	2015	mixed conifers	NA
37	NA	root	cellular organisms	Eukaryota	Opisthokonta	Metazoa	Eumetazoa	Bilateria	Protostomia	Ecdysozoa	NA	Nematoda	NA	NA	NA	Chromadorea	NA	NA	NA	NA	NA	NA	NA	NA	NA	NA	NA	NA	119089	S_2250_V1_2015	23	MCOM	Metazoa	2250	2015	alpine meadow	NA
38	NA	root	cellular organisms	Eukaryota	Opisthokonta	Metazoa	Eumetazoa	Bilateria	Protostomia	Ecdysozoa	NA	Nematoda	NA	NA	NA	Chromadorea	NA	NA	NA	NA	NA	NA	NA	NA	NA	NA	NA	NA	119089	S_1900_V1_2017	30	MCOM	Metazoa	1900	2017	mixed conifers	NA
39	NA	root	cellular organisms	Eukaryota	Opisthokonta	Metazoa	Eumetazoa	Bilateria	Protostomia	Ecdysozoa	NA	Nematoda	NA	NA	NA	Chromadorea	NA	NA	NA	NA	NA	NA	NA	NA	NA	NA	NA	NA	119089	S_2250_V1_2017	0	MCOM	Metazoa	2250	2017	alpine meadow	NA
40	NA	root	cellular organisms	Eukaryota	Opisthokonta	Metazoa	Eumetazoa	Bilateria	Protostomia	Ecdysozoa	NA	Nematoda	NA	NA	NA	Chromadorea	NA	NA	NA	NA	NA	NA	NA	NA	NA	NA	NA	NA	119089	S_1900_V1_2015	117	MCOM	Metazoa	1900	2015	mixed conifers	NA
41	NA	root	cellular organisms	Eukaryota	Opisthokonta	Metazoa	Eumetazoa	Bilateria	Protostomia	Ecdysozoa	NA	Nematoda	NA	NA	NA	Chromadorea	NA	NA	Plectida	Plectina	Plectoidea	NA	Plectidae	NA	NA	Plectus	NA	NA	49353	S_2000_V1_2015	83	MCOM	Metazoa	2000	2015	Pinus cembra	Plectus
42	NA	root	cellular organisms	Eukaryota	Opisthokonta	Metazoa	Eumetazoa	Bilateria	Protostomia	Ecdysozoa	NA	Nematoda	NA	NA	NA	Chromadorea	NA	NA	Plectida	Plectina	Plectoidea	NA	Plectidae	NA	NA	Plectus	NA	NA	49353	S_2000_V1_2017	0	MCOM	Metazoa	2000	2017	Pinus cembra	Plectus
43	NA	root	cellular organisms	Eukaryota	Opisthokonta	Metazoa	Eumetazoa	Bilateria	Protostomia	Ecdysozoa	NA	Nematoda	NA	NA	NA	Chromadorea	NA	NA	Plectida	Plectina	Plectoidea	NA	Plectidae	NA	NA	Plectus	NA	NA	49353	S_1850_V1_2017	0	MCOM	Metazoa	1850	2017	mixed conifers	Plectus
44	NA	root	cellular organisms	Eukaryota	Opisthokonta	Metazoa	Eumetazoa	Bilateria	Protostomia	Ecdysozoa	NA	Nematoda	NA	NA	NA	Chromadorea	NA	NA	Plectida	Plectina	Plectoidea	NA	Plectidae	NA	NA	Plectus	NA	NA	49353	S_2100_V1_2015	1864	MCOM	Metazoa	2100	2015	Pinus cembra	Plectus
45	NA	root	cellular organisms	Eukaryota	Opisthokonta	Metazoa	Eumetazoa	Bilateria	Protostomia	Ecdysozoa	NA	Nematoda	NA	NA	NA	Chromadorea	NA	NA	Plectida	Plectina	Plectoidea	NA	Plectidae	NA	NA	Plectus	NA	NA	49353	S_2100_V1_2017	0	MCOM	Metazoa	2100	2017	Pinus cembra	Plectus
46	NA	root	cellular organisms	Eukaryota	Opisthokonta	Metazoa	Eumetazoa	Bilateria	Protostomia	Ecdysozoa	NA	Nematoda	NA	NA	NA	Chromadorea	NA	NA	Plectida	Plectina	Plectoidea	NA	Plectidae	NA	NA	Plectus	NA	NA	49353	S_1850_V1_2015	79	MCOM	Metazoa	1850	2015	mixed conifers	Plectus
47	NA	root	cellular organisms	Eukaryota	Opisthokonta	Metazoa	Eumetazoa	Bilateria	Protostomia	Ecdysozoa	NA	Nematoda	NA	NA	NA	Chromadorea	NA	NA	Plectida	Plectina	Plectoidea	NA	Plectidae	NA	NA	Plectus	NA	NA	49353	S_2250_V1_2015	72	MCOM	Metazoa	2250	2015	alpine meadow	Plectus
48	NA	root	cellular organisms	Eukaryota	Opisthokonta	Metazoa	Eumetazoa	Bilateria	Protostomia	Ecdysozoa	NA	Nematoda	NA	NA	NA	Chromadorea	NA	NA	Plectida	Plectina	Plectoidea	NA	Plectidae	NA	NA	Plectus	NA	NA	49353	S_1900_V1_2017	68	MCOM	Metazoa	1900	2017	mixed conifers	Plectus
49	NA	root	cellular organisms	Eukaryota	Opisthokonta	Metazoa	Eumetazoa	Bilateria	Protostomia	Ecdysozoa	NA	Nematoda	NA	NA	NA	Chromadorea	NA	NA	Plectida	Plectina	Plectoidea	NA	Plectidae	NA	NA	Plectus	NA	NA	49353	S_2250_V1_2017	9	MCOM	Metazoa	2250	2017	alpine meadow	Plectus
50	NA	root	cellular organisms	Eukaryota	Opisthokonta	Metazoa	Eumetazoa	Bilateria	Protostomia	Ecdysozoa	NA	Nematoda	NA	NA	NA	Chromadorea	NA	NA	Plectida	Plectina	Plectoidea	NA	Plectidae	NA	NA	Plectus	NA	NA	49353	S_1900_V1_2015	217	MCOM	Metazoa	1900	2015	mixed conifers	Plectus
51	NA	root	cellular organisms	Eukaryota	Opisthokonta	Metazoa	Eumetazoa	Bilateria	Protostomia	Ecdysozoa	NA	Nematoda	NA	NA	NA	Chromadorea	NA	NA	Plectida	Plectina	Plectoidea	NA	Plectidae	NA	NA	Plectus	NA	Plectus exinocaudatus	2072759	S_2000_V1_2015	1	MCOM	Metazoa	2000	2015	Pinus cembra	Plectus exinocaudatus
52	NA	root	cellular organisms	Eukaryota	Opisthokonta	Metazoa	Eumetazoa	Bilateria	Protostomia	Ecdysozoa	NA	Nematoda	NA	NA	NA	Chromadorea	NA	NA	Plectida	Plectina	Plectoidea	NA	Plectidae	NA	NA	Plectus	NA	Plectus exinocaudatus	2072759	S_2000_V1_2017	0	MCOM	Metazoa	2000	2017	Pinus cembra	Plectus exinocaudatus
53	NA	root	cellular organisms	Eukaryota	Opisthokonta	Metazoa	Eumetazoa	Bilateria	Protostomia	Ecdysozoa	NA	Nematoda	NA	NA	NA	Chromadorea	NA	NA	Plectida	Plectina	Plectoidea	NA	Plectidae	NA	NA	Plectus	NA	Plectus exinocaudatus	2072759	S_1850_V1_2017	259	MCOM	Metazoa	1850	2017	mixed conifers	Plectus exinocaudatus
54	NA	root	cellular organisms	Eukaryota	Opisthokonta	Metazoa	Eumetazoa	Bilateria	Protostomia	Ecdysozoa	NA	Nematoda	NA	NA	NA	Chromadorea	NA	NA	Plectida	Plectina	Plectoidea	NA	Plectidae	NA	NA	Plectus	NA	Plectus exinocaudatus	2072759	S_2100_V1_2015	0	MCOM	Metazoa	2100	2015	Pinus cembra	Plectus exinocaudatus
55	NA	root	cellular organisms	Eukaryota	Opisthokonta	Metazoa	Eumetazoa	Bilateria	Protostomia	Ecdysozoa	NA	Nematoda	NA	NA	NA	Chromadorea	NA	NA	Plectida	Plectina	Plectoidea	NA	Plectidae	NA	NA	Plectus	NA	Plectus exinocaudatus	2072759	S_2100_V1_2017	0	MCOM	Metazoa	2100	2017	Pinus cembra	Plectus exinocaudatus
56	NA	root	cellular organisms	Eukaryota	Opisthokonta	Metazoa	Eumetazoa	Bilateria	Protostomia	Ecdysozoa	NA	Nematoda	NA	NA	NA	Chromadorea	NA	NA	Plectida	Plectina	Plectoidea	NA	Plectidae	NA	NA	Plectus	NA	Plectus exinocaudatus	2072759	S_1850_V1_2015	21	MCOM	Metazoa	1850	2015	mixed conifers	Plectus exinocaudatus
57	NA	root	cellular organisms	Eukaryota	Opisthokonta	Metazoa	Eumetazoa	Bilateria	Protostomia	Ecdysozoa	NA	Nematoda	NA	NA	NA	Chromadorea	NA	NA	Plectida	Plectina	Plectoidea	NA	Plectidae	NA	NA	Plectus	NA	Plectus exinocaudatus	2072759	S_2250_V1_2015	28	MCOM	Metazoa	2250	2015	alpine meadow	Plectus exinocaudatus
58	NA	root	cellular organisms	Eukaryota	Opisthokonta	Metazoa	Eumetazoa	Bilateria	Protostomia	Ecdysozoa	NA	Nematoda	NA	NA	NA	Chromadorea	NA	NA	Plectida	Plectina	Plectoidea	NA	Plectidae	NA	NA	Plectus	NA	Plectus exinocaudatus	2072759	S_1900_V1_2017	93	MCOM	Metazoa	1900	2017	mixed conifers	Plectus exinocaudatus
59	NA	root	cellular organisms	Eukaryota	Opisthokonta	Metazoa	Eumetazoa	Bilateria	Protostomia	Ecdysozoa	NA	Nematoda	NA	NA	NA	Chromadorea	NA	NA	Plectida	Plectina	Plectoidea	NA	Plectidae	NA	NA	Plectus	NA	Plectus exinocaudatus	2072759	S_2250_V1_2017	10	MCOM	Metazoa	2250	2017	alpine meadow	Plectus exinocaudatus
60	NA	root	cellular organisms	Eukaryota	Opisthokonta	Metazoa	Eumetazoa	Bilateria	Protostomia	Ecdysozoa	NA	Nematoda	NA	NA	NA	Chromadorea	NA	NA	Plectida	Plectina	Plectoidea	NA	Plectidae	NA	NA	Plectus	NA	Plectus exinocaudatus	2072759	S_1900_V1_2015	36	MCOM	Metazoa	1900	2015	mixed conifers	Plectus exinocaudatus
61	NA	root	cellular organisms	Eukaryota	Opisthokonta	Metazoa	Eumetazoa	Bilateria	Protostomia	Ecdysozoa	NA	Nematoda	NA	NA	NA	Chromadorea	NA	NA	Plectida	Plectina	Plectoidea	NA	Plectidae	NA	NA	Plectus	NA	Plectus parietinus	211404	S_2000_V1_2015	336	MCOM	Metazoa	2000	2015	Pinus cembra	Plectus parietinus
62	NA	root	cellular organisms	Eukaryota	Opisthokonta	Metazoa	Eumetazoa	Bilateria	Protostomia	Ecdysozoa	NA	Nematoda	NA	NA	NA	Chromadorea	NA	NA	Plectida	Plectina	Plectoidea	NA	Plectidae	NA	NA	Plectus	NA	Plectus parietinus	211404	S_2000_V1_2017	397	MCOM	Metazoa	2000	2017	Pinus cembra	Plectus parietinus
63	NA	root	cellular organisms	Eukaryota	Opisthokonta	Metazoa	Eumetazoa	Bilateria	Protostomia	Ecdysozoa	NA	Nematoda	NA	NA	NA	Chromadorea	NA	NA	Plectida	Plectina	Plectoidea	NA	Plectidae	NA	NA	Plectus	NA	Plectus parietinus	211404	S_1850_V1_2017	119	MCOM	Metazoa	1850	2017	mixed conifers	Plectus parietinus
64	NA	root	cellular organisms	Eukaryota	Opisthokonta	Metazoa	Eumetazoa	Bilateria	Protostomia	Ecdysozoa	NA	Nematoda	NA	NA	NA	Chromadorea	NA	NA	Plectida	Plectina	Plectoidea	NA	Plectidae	NA	NA	Plectus	NA	Plectus parietinus	211404	S_2100_V1_2015	9016	MCOM	Metazoa	2100	2015	Pinus cembra	Plectus parietinus
65	NA	root	cellular organisms	Eukaryota	Opisthokonta	Metazoa	Eumetazoa	Bilateria	Protostomia	Ecdysozoa	NA	Nematoda	NA	NA	NA	Chromadorea	NA	NA	Plectida	Plectina	Plectoidea	NA	Plectidae	NA	NA	Plectus	NA	Plectus parietinus	211404	S_2100_V1_2017	66	MCOM	Metazoa	2100	2017	Pinus cembra	Plectus parietinus
66	NA	root	cellular organisms	Eukaryota	Opisthokonta	Metazoa	Eumetazoa	Bilateria	Protostomia	Ecdysozoa	NA	Nematoda	NA	NA	NA	Chromadorea	NA	NA	Plectida	Plectina	Plectoidea	NA	Plectidae	NA	NA	Plectus	NA	Plectus parietinus	211404	S_1850_V1_2015	13267	MCOM	Metazoa	1850	2015	mixed conifers	Plectus parietinus
67	NA	root	cellular organisms	Eukaryota	Opisthokonta	Metazoa	Eumetazoa	Bilateria	Protostomia	Ecdysozoa	NA	Nematoda	NA	NA	NA	Chromadorea	NA	NA	Plectida	Plectina	Plectoidea	NA	Plectidae	NA	NA	Plectus	NA	Plectus parietinus	211404	S_2250_V1_2015	844	MCOM	Metazoa	2250	2015	alpine meadow	Plectus parietinus
68	NA	root	cellular organisms	Eukaryota	Opisthokonta	Metazoa	Eumetazoa	Bilateria	Protostomia	Ecdysozoa	NA	Nematoda	NA	NA	NA	Chromadorea	NA	NA	Plectida	Plectina	Plectoidea	NA	Plectidae	NA	NA	Plectus	NA	Plectus parietinus	211404	S_1900_V1_2017	658	MCOM	Metazoa	1900	2017	mixed conifers	Plectus parietinus
69	NA	root	cellular organisms	Eukaryota	Opisthokonta	Metazoa	Eumetazoa	Bilateria	Protostomia	Ecdysozoa	NA	Nematoda	NA	NA	NA	Chromadorea	NA	NA	Plectida	Plectina	Plectoidea	NA	Plectidae	NA	NA	Plectus	NA	Plectus parietinus	211404	S_2250_V1_2017	430	MCOM	Metazoa	2250	2017	alpine meadow	Plectus parietinus
70	NA	root	cellular organisms	Eukaryota	Opisthokonta	Metazoa	Eumetazoa	Bilateria	Protostomia	Ecdysozoa	NA	Nematoda	NA	NA	NA	Chromadorea	NA	NA	Plectida	Plectina	Plectoidea	NA	Plectidae	NA	NA	Plectus	NA	Plectus parietinus	211404	S_1900_V1_2015	2967	MCOM	Metazoa	1900	2015	mixed conifers	Plectus parietinus
71	NA	root	cellular organisms	Eukaryota	Opisthokonta	Metazoa	Eumetazoa	Bilateria	Protostomia	Ecdysozoa	NA	Nematoda	NA	NA	NA	Chromadorea	NA	NA	Rhabditida	NA	NA	NA	NA	NA	NA	NA	NA	NA	6236	S_2000_V1_2015	2	MCOM	Metazoa	2000	2015	Pinus cembra	NA
72	NA	root	cellular organisms	Eukaryota	Opisthokonta	Metazoa	Eumetazoa	Bilateria	Protostomia	Ecdysozoa	NA	Nematoda	NA	NA	NA	Chromadorea	NA	NA	Rhabditida	NA	NA	NA	NA	NA	NA	NA	NA	NA	6236	S_2000_V1_2017	0	MCOM	Metazoa	2000	2017	Pinus cembra	NA
73	NA	root	cellular organisms	Eukaryota	Opisthokonta	Metazoa	Eumetazoa	Bilateria	Protostomia	Ecdysozoa	NA	Nematoda	NA	NA	NA	Chromadorea	NA	NA	Rhabditida	NA	NA	NA	NA	NA	NA	NA	NA	NA	6236	S_1850_V1_2017	0	MCOM	Metazoa	1850	2017	mixed conifers	NA
74	NA	root	cellular organisms	Eukaryota	Opisthokonta	Metazoa	Eumetazoa	Bilateria	Protostomia	Ecdysozoa	NA	Nematoda	NA	NA	NA	Chromadorea	NA	NA	Rhabditida	NA	NA	NA	NA	NA	NA	NA	NA	NA	6236	S_2100_V1_2015	474	MCOM	Metazoa	2100	2015	Pinus cembra	NA
75	NA	root	cellular organisms	Eukaryota	Opisthokonta	Metazoa	Eumetazoa	Bilateria	Protostomia	Ecdysozoa	NA	Nematoda	NA	NA	NA	Chromadorea	NA	NA	Rhabditida	NA	NA	NA	NA	NA	NA	NA	NA	NA	6236	S_2100_V1_2017	0	MCOM	Metazoa	2100	2017	Pinus cembra	NA
76	NA	root	cellular organisms	Eukaryota	Opisthokonta	Metazoa	Eumetazoa	Bilateria	Protostomia	Ecdysozoa	NA	Nematoda	NA	NA	NA	Chromadorea	NA	NA	Rhabditida	NA	NA	NA	NA	NA	NA	NA	NA	NA	6236	S_1850_V1_2015	0	MCOM	Metazoa	1850	2015	mixed conifers	NA
77	NA	root	cellular organisms	Eukaryota	Opisthokonta	Metazoa	Eumetazoa	Bilateria	Protostomia	Ecdysozoa	NA	Nematoda	NA	NA	NA	Chromadorea	NA	NA	Rhabditida	NA	NA	NA	NA	NA	NA	NA	NA	NA	6236	S_2250_V1_2015	27	MCOM	Metazoa	2250	2015	alpine meadow	NA
78	NA	root	cellular organisms	Eukaryota	Opisthokonta	Metazoa	Eumetazoa	Bilateria	Protostomia	Ecdysozoa	NA	Nematoda	NA	NA	NA	Chromadorea	NA	NA	Rhabditida	NA	NA	NA	NA	NA	NA	NA	NA	NA	6236	S_1900_V1_2017	0	MCOM	Metazoa	1900	2017	mixed conifers	NA
79	NA	root	cellular organisms	Eukaryota	Opisthokonta	Metazoa	Eumetazoa	Bilateria	Protostomia	Ecdysozoa	NA	Nematoda	NA	NA	NA	Chromadorea	NA	NA	Rhabditida	NA	NA	NA	NA	NA	NA	NA	NA	NA	6236	S_2250_V1_2017	37	MCOM	Metazoa	2250	2017	alpine meadow	NA
80	NA	root	cellular organisms	Eukaryota	Opisthokonta	Metazoa	Eumetazoa	Bilateria	Protostomia	Ecdysozoa	NA	Nematoda	NA	NA	NA	Chromadorea	NA	NA	Rhabditida	NA	NA	NA	NA	NA	NA	NA	NA	NA	6236	S_1900_V1_2015	447	MCOM	Metazoa	1900	2015	mixed conifers	NA
81	NA	root	cellular organisms	Eukaryota	Opisthokonta	Metazoa	Eumetazoa	Bilateria	Protostomia	Ecdysozoa	NA	Nematoda	NA	NA	NA	Chromadorea	NA	NA	Rhabditida	Rhabditina	Rhabditomorpha	Rhabditoidea	Rhabditidae	Rhabditinae	NA	Poikilolaimus	NA	Poikilolaimus oxycercus	96659	S_2000_V1_2015	1	MCOM	Metazoa	2000	2015	Pinus cembra	Poikilolaimus oxycercus
82	NA	root	cellular organisms	Eukaryota	Opisthokonta	Metazoa	Eumetazoa	Bilateria	Protostomia	Ecdysozoa	NA	Nematoda	NA	NA	NA	Chromadorea	NA	NA	Rhabditida	Rhabditina	Rhabditomorpha	Rhabditoidea	Rhabditidae	Rhabditinae	NA	Poikilolaimus	NA	Poikilolaimus oxycercus	96659	S_2000_V1_2017	0	MCOM	Metazoa	2000	2017	Pinus cembra	Poikilolaimus oxycercus
83	NA	root	cellular organisms	Eukaryota	Opisthokonta	Metazoa	Eumetazoa	Bilateria	Protostomia	Ecdysozoa	NA	Nematoda	NA	NA	NA	Chromadorea	NA	NA	Rhabditida	Rhabditina	Rhabditomorpha	Rhabditoidea	Rhabditidae	Rhabditinae	NA	Poikilolaimus	NA	Poikilolaimus oxycercus	96659	S_1850_V1_2017	0	MCOM	Metazoa	1850	2017	mixed conifers	Poikilolaimus oxycercus
84	NA	root	cellular organisms	Eukaryota	Opisthokonta	Metazoa	Eumetazoa	Bilateria	Protostomia	Ecdysozoa	NA	Nematoda	NA	NA	NA	Chromadorea	NA	NA	Rhabditida	Rhabditina	Rhabditomorpha	Rhabditoidea	Rhabditidae	Rhabditinae	NA	Poikilolaimus	NA	Poikilolaimus oxycercus	96659	S_2100_V1_2015	0	MCOM	Metazoa	2100	2015	Pinus cembra	Poikilolaimus oxycercus
85	NA	root	cellular organisms	Eukaryota	Opisthokonta	Metazoa	Eumetazoa	Bilateria	Protostomia	Ecdysozoa	NA	Nematoda	NA	NA	NA	Chromadorea	NA	NA	Rhabditida	Rhabditina	Rhabditomorpha	Rhabditoidea	Rhabditidae	Rhabditinae	NA	Poikilolaimus	NA	Poikilolaimus oxycercus	96659	S_2100_V1_2017	0	MCOM	Metazoa	2100	2017	Pinus cembra	Poikilolaimus oxycercus
86	NA	root	cellular organisms	Eukaryota	Opisthokonta	Metazoa	Eumetazoa	Bilateria	Protostomia	Ecdysozoa	NA	Nematoda	NA	NA	NA	Chromadorea	NA	NA	Rhabditida	Rhabditina	Rhabditomorpha	Rhabditoidea	Rhabditidae	Rhabditinae	NA	Poikilolaimus	NA	Poikilolaimus oxycercus	96659	S_1850_V1_2015	0	MCOM	Metazoa	1850	2015	mixed conifers	Poikilolaimus oxycercus
87	NA	root	cellular organisms	Eukaryota	Opisthokonta	Metazoa	Eumetazoa	Bilateria	Protostomia	Ecdysozoa	NA	Nematoda	NA	NA	NA	Chromadorea	NA	NA	Rhabditida	Rhabditina	Rhabditomorpha	Rhabditoidea	Rhabditidae	Rhabditinae	NA	Poikilolaimus	NA	Poikilolaimus oxycercus	96659	S_2250_V1_2015	0	MCOM	Metazoa	2250	2015	alpine meadow	Poikilolaimus oxycercus
88	NA	root	cellular organisms	Eukaryota	Opisthokonta	Metazoa	Eumetazoa	Bilateria	Protostomia	Ecdysozoa	NA	Nematoda	NA	NA	NA	Chromadorea	NA	NA	Rhabditida	Rhabditina	Rhabditomorpha	Rhabditoidea	Rhabditidae	Rhabditinae	NA	Poikilolaimus	NA	Poikilolaimus oxycercus	96659	S_1900_V1_2017	0	MCOM	Metazoa	1900	2017	mixed conifers	Poikilolaimus oxycercus
89	NA	root	cellular organisms	Eukaryota	Opisthokonta	Metazoa	Eumetazoa	Bilateria	Protostomia	Ecdysozoa	NA	Nematoda	NA	NA	NA	Chromadorea	NA	NA	Rhabditida	Rhabditina	Rhabditomorpha	Rhabditoidea	Rhabditidae	Rhabditinae	NA	Poikilolaimus	NA	Poikilolaimus oxycercus	96659	S_2250_V1_2017	0	MCOM	Metazoa	2250	2017	alpine meadow	Poikilolaimus oxycercus
90	NA	root	cellular organisms	Eukaryota	Opisthokonta	Metazoa	Eumetazoa	Bilateria	Protostomia	Ecdysozoa	NA	Nematoda	NA	NA	NA	Chromadorea	NA	NA	Rhabditida	Rhabditina	Rhabditomorpha	Rhabditoidea	Rhabditidae	Rhabditinae	NA	Poikilolaimus	NA	Poikilolaimus oxycercus	96659	S_1900_V1_2015	62	MCOM	Metazoa	1900	2015	mixed conifers	Poikilolaimus oxycercus
91	NA	root	cellular organisms	Eukaryota	Opisthokonta	Metazoa	Eumetazoa	Bilateria	Protostomia	Ecdysozoa	NA	Nematoda	NA	NA	NA	Chromadorea	NA	NA	Rhabditida	Tylenchina	NA	NA	NA	NA	NA	NA	NA	NA	6300	S_2000_V1_2015	20	MCOM	Metazoa	2000	2015	Pinus cembra	NA
92	NA	root	cellular organisms	Eukaryota	Opisthokonta	Metazoa	Eumetazoa	Bilateria	Protostomia	Ecdysozoa	NA	Nematoda	NA	NA	NA	Chromadorea	NA	NA	Rhabditida	Tylenchina	NA	NA	NA	NA	NA	NA	NA	NA	6300	S_2000_V1_2017	0	MCOM	Metazoa	2000	2017	Pinus cembra	NA
93	NA	root	cellular organisms	Eukaryota	Opisthokonta	Metazoa	Eumetazoa	Bilateria	Protostomia	Ecdysozoa	NA	Nematoda	NA	NA	NA	Chromadorea	NA	NA	Rhabditida	Tylenchina	NA	NA	NA	NA	NA	NA	NA	NA	6300	S_1850_V1_2017	0	MCOM	Metazoa	1850	2017	mixed conifers	NA
94	NA	root	cellular organisms	Eukaryota	Opisthokonta	Metazoa	Eumetazoa	Bilateria	Protostomia	Ecdysozoa	NA	Nematoda	NA	NA	NA	Chromadorea	NA	NA	Rhabditida	Tylenchina	NA	NA	NA	NA	NA	NA	NA	NA	6300	S_2100_V1_2015	1691	MCOM	Metazoa	2100	2015	Pinus cembra	NA
95	NA	root	cellular organisms	Eukaryota	Opisthokonta	Metazoa	Eumetazoa	Bilateria	Protostomia	Ecdysozoa	NA	Nematoda	NA	NA	NA	Chromadorea	NA	NA	Rhabditida	Tylenchina	NA	NA	NA	NA	NA	NA	NA	NA	6300	S_2100_V1_2017	3	MCOM	Metazoa	2100	2017	Pinus cembra	NA
96	NA	root	cellular organisms	Eukaryota	Opisthokonta	Metazoa	Eumetazoa	Bilateria	Protostomia	Ecdysozoa	NA	Nematoda	NA	NA	NA	Chromadorea	NA	NA	Rhabditida	Tylenchina	NA	NA	NA	NA	NA	NA	NA	NA	6300	S_1850_V1_2015	0	MCOM	Metazoa	1850	2015	mixed conifers	NA
97	NA	root	cellular organisms	Eukaryota	Opisthokonta	Metazoa	Eumetazoa	Bilateria	Protostomia	Ecdysozoa	NA	Nematoda	NA	NA	NA	Chromadorea	NA	NA	Rhabditida	Tylenchina	NA	NA	NA	NA	NA	NA	NA	NA	6300	S_2250_V1_2015	57	MCOM	Metazoa	2250	2015	alpine meadow	NA
98	NA	root	cellular organisms	Eukaryota	Opisthokonta	Metazoa	Eumetazoa	Bilateria	Protostomia	Ecdysozoa	NA	Nematoda	NA	NA	NA	Chromadorea	NA	NA	Rhabditida	Tylenchina	NA	NA	NA	NA	NA	NA	NA	NA	6300	S_1900_V1_2017	43	MCOM	Metazoa	1900	2017	mixed conifers	NA
99	NA	root	cellular organisms	Eukaryota	Opisthokonta	Metazoa	Eumetazoa	Bilateria	Protostomia	Ecdysozoa	NA	Nematoda	NA	NA	NA	Chromadorea	NA	NA	Rhabditida	Tylenchina	NA	NA	NA	NA	NA	NA	NA	NA	6300	S_2250_V1_2017	1	MCOM	Metazoa	2250	2017	alpine meadow	NA
100	NA	root	cellular organisms	Eukaryota	Opisthokonta	Metazoa	Eumetazoa	Bilateria	Protostomia	Ecdysozoa	NA	Nematoda	NA	NA	NA	Chromadorea	NA	NA	Rhabditida	Tylenchina	NA	NA	NA	NA	NA	NA	NA	NA	6300	S_1900_V1_2015	214	MCOM	Metazoa	1900	2015	mixed conifers	NA
101	NA	root	cellular organisms	Eukaryota	Opisthokonta	Metazoa	Eumetazoa	Bilateria	Protostomia	Ecdysozoa	NA	Nematoda	NA	NA	NA	Chromadorea	NA	NA	Rhabditida	Tylenchina	Cephalobomorpha	Cephaloboidea	Cephalobidae	NA	NA	Acrobeloides	NA	NA	70201	S_2000_V1_2015	15	MCOM	Metazoa	2000	2015	Pinus cembra	Acrobeloides
102	NA	root	cellular organisms	Eukaryota	Opisthokonta	Metazoa	Eumetazoa	Bilateria	Protostomia	Ecdysozoa	NA	Nematoda	NA	NA	NA	Chromadorea	NA	NA	Rhabditida	Tylenchina	Cephalobomorpha	Cephaloboidea	Cephalobidae	NA	NA	Acrobeloides	NA	NA	70201	S_2000_V1_2017	0	MCOM	Metazoa	2000	2017	Pinus cembra	Acrobeloides
103	NA	root	cellular organisms	Eukaryota	Opisthokonta	Metazoa	Eumetazoa	Bilateria	Protostomia	Ecdysozoa	NA	Nematoda	NA	NA	NA	Chromadorea	NA	NA	Rhabditida	Tylenchina	Cephalobomorpha	Cephaloboidea	Cephalobidae	NA	NA	Acrobeloides	NA	NA	70201	S_1850_V1_2017	70	MCOM	Metazoa	1850	2017	mixed conifers	Acrobeloides
104	NA	root	cellular organisms	Eukaryota	Opisthokonta	Metazoa	Eumetazoa	Bilateria	Protostomia	Ecdysozoa	NA	Nematoda	NA	NA	NA	Chromadorea	NA	NA	Rhabditida	Tylenchina	Cephalobomorpha	Cephaloboidea	Cephalobidae	NA	NA	Acrobeloides	NA	NA	70201	S_2100_V1_2015	1073	MCOM	Metazoa	2100	2015	Pinus cembra	Acrobeloides
105	NA	root	cellular organisms	Eukaryota	Opisthokonta	Metazoa	Eumetazoa	Bilateria	Protostomia	Ecdysozoa	NA	Nematoda	NA	NA	NA	Chromadorea	NA	NA	Rhabditida	Tylenchina	Cephalobomorpha	Cephaloboidea	Cephalobidae	NA	NA	Acrobeloides	NA	NA	70201	S_2100_V1_2017	186	MCOM	Metazoa	2100	2017	Pinus cembra	Acrobeloides
106	NA	root	cellular organisms	Eukaryota	Opisthokonta	Metazoa	Eumetazoa	Bilateria	Protostomia	Ecdysozoa	NA	Nematoda	NA	NA	NA	Chromadorea	NA	NA	Rhabditida	Tylenchina	Cephalobomorpha	Cephaloboidea	Cephalobidae	NA	NA	Acrobeloides	NA	NA	70201	S_1850_V1_2015	32	MCOM	Metazoa	1850	2015	mixed conifers	Acrobeloides
107	NA	root	cellular organisms	Eukaryota	Opisthokonta	Metazoa	Eumetazoa	Bilateria	Protostomia	Ecdysozoa	NA	Nematoda	NA	NA	NA	Chromadorea	NA	NA	Rhabditida	Tylenchina	Cephalobomorpha	Cephaloboidea	Cephalobidae	NA	NA	Acrobeloides	NA	NA	70201	S_2250_V1_2015	9	MCOM	Metazoa	2250	2015	alpine meadow	Acrobeloides
108	NA	root	cellular organisms	Eukaryota	Opisthokonta	Metazoa	Eumetazoa	Bilateria	Protostomia	Ecdysozoa	NA	Nematoda	NA	NA	NA	Chromadorea	NA	NA	Rhabditida	Tylenchina	Cephalobomorpha	Cephaloboidea	Cephalobidae	NA	NA	Acrobeloides	NA	NA	70201	S_1900_V1_2017	0	MCOM	Metazoa	1900	2017	mixed conifers	Acrobeloides
109	NA	root	cellular organisms	Eukaryota	Opisthokonta	Metazoa	Eumetazoa	Bilateria	Protostomia	Ecdysozoa	NA	Nematoda	NA	NA	NA	Chromadorea	NA	NA	Rhabditida	Tylenchina	Cephalobomorpha	Cephaloboidea	Cephalobidae	NA	NA	Acrobeloides	NA	NA	70201	S_2250_V1_2017	399	MCOM	Metazoa	2250	2017	alpine meadow	Acrobeloides
110	NA	root	cellular organisms	Eukaryota	Opisthokonta	Metazoa	Eumetazoa	Bilateria	Protostomia	Ecdysozoa	NA	Nematoda	NA	NA	NA	Chromadorea	NA	NA	Rhabditida	Tylenchina	Cephalobomorpha	Cephaloboidea	Cephalobidae	NA	NA	Acrobeloides	NA	NA	70201	S_1900_V1_2015	75	MCOM	Metazoa	1900	2015	mixed conifers	Acrobeloides
111	NA	root	cellular organisms	Eukaryota	Opisthokonta	Metazoa	Eumetazoa	Bilateria	Protostomia	Ecdysozoa	NA	Nematoda	NA	NA	NA	Chromadorea	NA	NA	Rhabditida	Tylenchina	Cephalobomorpha	Cephaloboidea	Cephalobidae	NA	NA	Acrobeloides	NA	Acrobeloides buchneri	2072754	S_2000_V1_2015	0	MCOM	Metazoa	2000	2015	Pinus cembra	Acrobeloides buchneri
112	NA	root	cellular organisms	Eukaryota	Opisthokonta	Metazoa	Eumetazoa	Bilateria	Protostomia	Ecdysozoa	NA	Nematoda	NA	NA	NA	Chromadorea	NA	NA	Rhabditida	Tylenchina	Cephalobomorpha	Cephaloboidea	Cephalobidae	NA	NA	Acrobeloides	NA	Acrobeloides buchneri	2072754	S_2000_V1_2017	0	MCOM	Metazoa	2000	2017	Pinus cembra	Acrobeloides buchneri
113	NA	root	cellular organisms	Eukaryota	Opisthokonta	Metazoa	Eumetazoa	Bilateria	Protostomia	Ecdysozoa	NA	Nematoda	NA	NA	NA	Chromadorea	NA	NA	Rhabditida	Tylenchina	Cephalobomorpha	Cephaloboidea	Cephalobidae	NA	NA	Acrobeloides	NA	Acrobeloides buchneri	2072754	S_1850_V1_2017	3	MCOM	Metazoa	1850	2017	mixed conifers	Acrobeloides buchneri
114	NA	root	cellular organisms	Eukaryota	Opisthokonta	Metazoa	Eumetazoa	Bilateria	Protostomia	Ecdysozoa	NA	Nematoda	NA	NA	NA	Chromadorea	NA	NA	Rhabditida	Tylenchina	Cephalobomorpha	Cephaloboidea	Cephalobidae	NA	NA	Acrobeloides	NA	Acrobeloides buchneri	2072754	S_2100_V1_2015	0	MCOM	Metazoa	2100	2015	Pinus cembra	Acrobeloides buchneri
115	NA	root	cellular organisms	Eukaryota	Opisthokonta	Metazoa	Eumetazoa	Bilateria	Protostomia	Ecdysozoa	NA	Nematoda	NA	NA	NA	Chromadorea	NA	NA	Rhabditida	Tylenchina	Cephalobomorpha	Cephaloboidea	Cephalobidae	NA	NA	Acrobeloides	NA	Acrobeloides buchneri	2072754	S_2100_V1_2017	0	MCOM	Metazoa	2100	2017	Pinus cembra	Acrobeloides buchneri
116	NA	root	cellular organisms	Eukaryota	Opisthokonta	Metazoa	Eumetazoa	Bilateria	Protostomia	Ecdysozoa	NA	Nematoda	NA	NA	NA	Chromadorea	NA	NA	Rhabditida	Tylenchina	Cephalobomorpha	Cephaloboidea	Cephalobidae	NA	NA	Acrobeloides	NA	Acrobeloides buchneri	2072754	S_1850_V1_2015	16	MCOM	Metazoa	1850	2015	mixed conifers	Acrobeloides buchneri
117	NA	root	cellular organisms	Eukaryota	Opisthokonta	Metazoa	Eumetazoa	Bilateria	Protostomia	Ecdysozoa	NA	Nematoda	NA	NA	NA	Chromadorea	NA	NA	Rhabditida	Tylenchina	Cephalobomorpha	Cephaloboidea	Cephalobidae	NA	NA	Acrobeloides	NA	Acrobeloides buchneri	2072754	S_2250_V1_2015	0	MCOM	Metazoa	2250	2015	alpine meadow	Acrobeloides buchneri
118	NA	root	cellular organisms	Eukaryota	Opisthokonta	Metazoa	Eumetazoa	Bilateria	Protostomia	Ecdysozoa	NA	Nematoda	NA	NA	NA	Chromadorea	NA	NA	Rhabditida	Tylenchina	Cephalobomorpha	Cephaloboidea	Cephalobidae	NA	NA	Acrobeloides	NA	Acrobeloides buchneri	2072754	S_1900_V1_2017	0	MCOM	Metazoa	1900	2017	mixed conifers	Acrobeloides buchneri
119	NA	root	cellular organisms	Eukaryota	Opisthokonta	Metazoa	Eumetazoa	Bilateria	Protostomia	Ecdysozoa	NA	Nematoda	NA	NA	NA	Chromadorea	NA	NA	Rhabditida	Tylenchina	Cephalobomorpha	Cephaloboidea	Cephalobidae	NA	NA	Acrobeloides	NA	Acrobeloides buchneri	2072754	S_2250_V1_2017	0	MCOM	Metazoa	2250	2017	alpine meadow	Acrobeloides buchneri
120	NA	root	cellular organisms	Eukaryota	Opisthokonta	Metazoa	Eumetazoa	Bilateria	Protostomia	Ecdysozoa	NA	Nematoda	NA	NA	NA	Chromadorea	NA	NA	Rhabditida	Tylenchina	Cephalobomorpha	Cephaloboidea	Cephalobidae	NA	NA	Acrobeloides	NA	Acrobeloides buchneri	2072754	S_1900_V1_2015	0	MCOM	Metazoa	1900	2015	mixed conifers	Acrobeloides buchneri
121	NA	root	cellular organisms	Eukaryota	Opisthokonta	Metazoa	Eumetazoa	Bilateria	Protostomia	Ecdysozoa	NA	Nematoda	NA	NA	NA	Chromadorea	NA	NA	Rhabditida	Tylenchina	Cephalobomorpha	Cephaloboidea	Cephalobidae	NA	NA	Acrobeloides	NA	Acrobeloides nanus	290746	S_2000_V1_2015	0	MCOM	Metazoa	2000	2015	Pinus cembra	Acrobeloides nanus
122	NA	root	cellular organisms	Eukaryota	Opisthokonta	Metazoa	Eumetazoa	Bilateria	Protostomia	Ecdysozoa	NA	Nematoda	NA	NA	NA	Chromadorea	NA	NA	Rhabditida	Tylenchina	Cephalobomorpha	Cephaloboidea	Cephalobidae	NA	NA	Acrobeloides	NA	Acrobeloides nanus	290746	S_2000_V1_2017	0	MCOM	Metazoa	2000	2017	Pinus cembra	Acrobeloides nanus
123	NA	root	cellular organisms	Eukaryota	Opisthokonta	Metazoa	Eumetazoa	Bilateria	Protostomia	Ecdysozoa	NA	Nematoda	NA	NA	NA	Chromadorea	NA	NA	Rhabditida	Tylenchina	Cephalobomorpha	Cephaloboidea	Cephalobidae	NA	NA	Acrobeloides	NA	Acrobeloides nanus	290746	S_1850_V1_2017	0	MCOM	Metazoa	1850	2017	mixed conifers	Acrobeloides nanus
124	NA	root	cellular organisms	Eukaryota	Opisthokonta	Metazoa	Eumetazoa	Bilateria	Protostomia	Ecdysozoa	NA	Nematoda	NA	NA	NA	Chromadorea	NA	NA	Rhabditida	Tylenchina	Cephalobomorpha	Cephaloboidea	Cephalobidae	NA	NA	Acrobeloides	NA	Acrobeloides nanus	290746	S_2100_V1_2015	0	MCOM	Metazoa	2100	2015	Pinus cembra	Acrobeloides nanus
125	NA	root	cellular organisms	Eukaryota	Opisthokonta	Metazoa	Eumetazoa	Bilateria	Protostomia	Ecdysozoa	NA	Nematoda	NA	NA	NA	Chromadorea	NA	NA	Rhabditida	Tylenchina	Cephalobomorpha	Cephaloboidea	Cephalobidae	NA	NA	Acrobeloides	NA	Acrobeloides nanus	290746	S_2100_V1_2017	0	MCOM	Metazoa	2100	2017	Pinus cembra	Acrobeloides nanus
126	NA	root	cellular organisms	Eukaryota	Opisthokonta	Metazoa	Eumetazoa	Bilateria	Protostomia	Ecdysozoa	NA	Nematoda	NA	NA	NA	Chromadorea	NA	NA	Rhabditida	Tylenchina	Cephalobomorpha	Cephaloboidea	Cephalobidae	NA	NA	Acrobeloides	NA	Acrobeloides nanus	290746	S_1850_V1_2015	0	MCOM	Metazoa	1850	2015	mixed conifers	Acrobeloides nanus
127	NA	root	cellular organisms	Eukaryota	Opisthokonta	Metazoa	Eumetazoa	Bilateria	Protostomia	Ecdysozoa	NA	Nematoda	NA	NA	NA	Chromadorea	NA	NA	Rhabditida	Tylenchina	Cephalobomorpha	Cephaloboidea	Cephalobidae	NA	NA	Acrobeloides	NA	Acrobeloides nanus	290746	S_2250_V1_2015	0	MCOM	Metazoa	2250	2015	alpine meadow	Acrobeloides nanus
128	NA	root	cellular organisms	Eukaryota	Opisthokonta	Metazoa	Eumetazoa	Bilateria	Protostomia	Ecdysozoa	NA	Nematoda	NA	NA	NA	Chromadorea	NA	NA	Rhabditida	Tylenchina	Cephalobomorpha	Cephaloboidea	Cephalobidae	NA	NA	Acrobeloides	NA	Acrobeloides nanus	290746	S_1900_V1_2017	0	MCOM	Metazoa	1900	2017	mixed conifers	Acrobeloides nanus
129	NA	root	cellular organisms	Eukaryota	Opisthokonta	Metazoa	Eumetazoa	Bilateria	Protostomia	Ecdysozoa	NA	Nematoda	NA	NA	NA	Chromadorea	NA	NA	Rhabditida	Tylenchina	Cephalobomorpha	Cephaloboidea	Cephalobidae	NA	NA	Acrobeloides	NA	Acrobeloides nanus	290746	S_2250_V1_2017	0	MCOM	Metazoa	2250	2017	alpine meadow	Acrobeloides nanus
130	NA	root	cellular organisms	Eukaryota	Opisthokonta	Metazoa	Eumetazoa	Bilateria	Protostomia	Ecdysozoa	NA	Nematoda	NA	NA	NA	Chromadorea	NA	NA	Rhabditida	Tylenchina	Cephalobomorpha	Cephaloboidea	Cephalobidae	NA	NA	Acrobeloides	NA	Acrobeloides nanus	290746	S_1900_V1_2015	10	MCOM	Metazoa	1900	2015	mixed conifers	Acrobeloides nanus
131	NA	root	cellular organisms	Eukaryota	Opisthokonta	Metazoa	Eumetazoa	Bilateria	Protostomia	Ecdysozoa	NA	Nematoda	NA	NA	NA	Chromadorea	NA	NA	Rhabditida	Tylenchina	Cephalobomorpha	Cephaloboidea	Cephalobidae	NA	NA	Acrobeloides	NA	Acrobeloides thornei	96599	S_2000_V1_2015	0	MCOM	Metazoa	2000	2015	Pinus cembra	Acrobeloides thornei
132	NA	root	cellular organisms	Eukaryota	Opisthokonta	Metazoa	Eumetazoa	Bilateria	Protostomia	Ecdysozoa	NA	Nematoda	NA	NA	NA	Chromadorea	NA	NA	Rhabditida	Tylenchina	Cephalobomorpha	Cephaloboidea	Cephalobidae	NA	NA	Acrobeloides	NA	Acrobeloides thornei	96599	S_2000_V1_2017	0	MCOM	Metazoa	2000	2017	Pinus cembra	Acrobeloides thornei
133	NA	root	cellular organisms	Eukaryota	Opisthokonta	Metazoa	Eumetazoa	Bilateria	Protostomia	Ecdysozoa	NA	Nematoda	NA	NA	NA	Chromadorea	NA	NA	Rhabditida	Tylenchina	Cephalobomorpha	Cephaloboidea	Cephalobidae	NA	NA	Acrobeloides	NA	Acrobeloides thornei	96599	S_1850_V1_2017	0	MCOM	Metazoa	1850	2017	mixed conifers	Acrobeloides thornei
134	NA	root	cellular organisms	Eukaryota	Opisthokonta	Metazoa	Eumetazoa	Bilateria	Protostomia	Ecdysozoa	NA	Nematoda	NA	NA	NA	Chromadorea	NA	NA	Rhabditida	Tylenchina	Cephalobomorpha	Cephaloboidea	Cephalobidae	NA	NA	Acrobeloides	NA	Acrobeloides thornei	96599	S_2100_V1_2015	0	MCOM	Metazoa	2100	2015	Pinus cembra	Acrobeloides thornei
135	NA	root	cellular organisms	Eukaryota	Opisthokonta	Metazoa	Eumetazoa	Bilateria	Protostomia	Ecdysozoa	NA	Nematoda	NA	NA	NA	Chromadorea	NA	NA	Rhabditida	Tylenchina	Cephalobomorpha	Cephaloboidea	Cephalobidae	NA	NA	Acrobeloides	NA	Acrobeloides thornei	96599	S_2100_V1_2017	0	MCOM	Metazoa	2100	2017	Pinus cembra	Acrobeloides thornei
136	NA	root	cellular organisms	Eukaryota	Opisthokonta	Metazoa	Eumetazoa	Bilateria	Protostomia	Ecdysozoa	NA	Nematoda	NA	NA	NA	Chromadorea	NA	NA	Rhabditida	Tylenchina	Cephalobomorpha	Cephaloboidea	Cephalobidae	NA	NA	Acrobeloides	NA	Acrobeloides thornei	96599	S_1850_V1_2015	0	MCOM	Metazoa	1850	2015	mixed conifers	Acrobeloides thornei
137	NA	root	cellular organisms	Eukaryota	Opisthokonta	Metazoa	Eumetazoa	Bilateria	Protostomia	Ecdysozoa	NA	Nematoda	NA	NA	NA	Chromadorea	NA	NA	Rhabditida	Tylenchina	Cephalobomorpha	Cephaloboidea	Cephalobidae	NA	NA	Acrobeloides	NA	Acrobeloides thornei	96599	S_2250_V1_2015	0	MCOM	Metazoa	2250	2015	alpine meadow	Acrobeloides thornei
138	NA	root	cellular organisms	Eukaryota	Opisthokonta	Metazoa	Eumetazoa	Bilateria	Protostomia	Ecdysozoa	NA	Nematoda	NA	NA	NA	Chromadorea	NA	NA	Rhabditida	Tylenchina	Cephalobomorpha	Cephaloboidea	Cephalobidae	NA	NA	Acrobeloides	NA	Acrobeloides thornei	96599	S_1900_V1_2017	0	MCOM	Metazoa	1900	2017	mixed conifers	Acrobeloides thornei
139	NA	root	cellular organisms	Eukaryota	Opisthokonta	Metazoa	Eumetazoa	Bilateria	Protostomia	Ecdysozoa	NA	Nematoda	NA	NA	NA	Chromadorea	NA	NA	Rhabditida	Tylenchina	Cephalobomorpha	Cephaloboidea	Cephalobidae	NA	NA	Acrobeloides	NA	Acrobeloides thornei	96599	S_2250_V1_2017	11	MCOM	Metazoa	2250	2017	alpine meadow	Acrobeloides thornei
140	NA	root	cellular organisms	Eukaryota	Opisthokonta	Metazoa	Eumetazoa	Bilateria	Protostomia	Ecdysozoa	NA	Nematoda	NA	NA	NA	Chromadorea	NA	NA	Rhabditida	Tylenchina	Cephalobomorpha	Cephaloboidea	Cephalobidae	NA	NA	Acrobeloides	NA	Acrobeloides thornei	96599	S_1900_V1_2015	295	MCOM	Metazoa	1900	2015	mixed conifers	Acrobeloides thornei
141	NA	root	cellular organisms	Eukaryota	Opisthokonta	Metazoa	Eumetazoa	Bilateria	Protostomia	Ecdysozoa	NA	Nematoda	NA	NA	NA	Chromadorea	NA	NA	Rhabditida	Tylenchina	Panagrolaimomorpha	Panagrolaimoidea	Panagrolaimidae	NA	NA	Panagrellus	NA	Panagrellus redivivus	6233	S_2000_V1_2015	0	MCOM	Metazoa	2000	2015	Pinus cembra	Panagrellus redivivus
142	NA	root	cellular organisms	Eukaryota	Opisthokonta	Metazoa	Eumetazoa	Bilateria	Protostomia	Ecdysozoa	NA	Nematoda	NA	NA	NA	Chromadorea	NA	NA	Rhabditida	Tylenchina	Panagrolaimomorpha	Panagrolaimoidea	Panagrolaimidae	NA	NA	Panagrellus	NA	Panagrellus redivivus	6233	S_2000_V1_2017	0	MCOM	Metazoa	2000	2017	Pinus cembra	Panagrellus redivivus
143	NA	root	cellular organisms	Eukaryota	Opisthokonta	Metazoa	Eumetazoa	Bilateria	Protostomia	Ecdysozoa	NA	Nematoda	NA	NA	NA	Chromadorea	NA	NA	Rhabditida	Tylenchina	Panagrolaimomorpha	Panagrolaimoidea	Panagrolaimidae	NA	NA	Panagrellus	NA	Panagrellus redivivus	6233	S_1850_V1_2017	0	MCOM	Metazoa	1850	2017	mixed conifers	Panagrellus redivivus
144	NA	root	cellular organisms	Eukaryota	Opisthokonta	Metazoa	Eumetazoa	Bilateria	Protostomia	Ecdysozoa	NA	Nematoda	NA	NA	NA	Chromadorea	NA	NA	Rhabditida	Tylenchina	Panagrolaimomorpha	Panagrolaimoidea	Panagrolaimidae	NA	NA	Panagrellus	NA	Panagrellus redivivus	6233	S_2100_V1_2015	0	MCOM	Metazoa	2100	2015	Pinus cembra	Panagrellus redivivus
145	NA	root	cellular organisms	Eukaryota	Opisthokonta	Metazoa	Eumetazoa	Bilateria	Protostomia	Ecdysozoa	NA	Nematoda	NA	NA	NA	Chromadorea	NA	NA	Rhabditida	Tylenchina	Panagrolaimomorpha	Panagrolaimoidea	Panagrolaimidae	NA	NA	Panagrellus	NA	Panagrellus redivivus	6233	S_2100_V1_2017	0	MCOM	Metazoa	2100	2017	Pinus cembra	Panagrellus redivivus
146	NA	root	cellular organisms	Eukaryota	Opisthokonta	Metazoa	Eumetazoa	Bilateria	Protostomia	Ecdysozoa	NA	Nematoda	NA	NA	NA	Chromadorea	NA	NA	Rhabditida	Tylenchina	Panagrolaimomorpha	Panagrolaimoidea	Panagrolaimidae	NA	NA	Panagrellus	NA	Panagrellus redivivus	6233	S_1850_V1_2015	0	MCOM	Metazoa	1850	2015	mixed conifers	Panagrellus redivivus
147	NA	root	cellular organisms	Eukaryota	Opisthokonta	Metazoa	Eumetazoa	Bilateria	Protostomia	Ecdysozoa	NA	Nematoda	NA	NA	NA	Chromadorea	NA	NA	Rhabditida	Tylenchina	Panagrolaimomorpha	Panagrolaimoidea	Panagrolaimidae	NA	NA	Panagrellus	NA	Panagrellus redivivus	6233	S_2250_V1_2015	9	MCOM	Metazoa	2250	2015	alpine meadow	Panagrellus redivivus
148	NA	root	cellular organisms	Eukaryota	Opisthokonta	Metazoa	Eumetazoa	Bilateria	Protostomia	Ecdysozoa	NA	Nematoda	NA	NA	NA	Chromadorea	NA	NA	Rhabditida	Tylenchina	Panagrolaimomorpha	Panagrolaimoidea	Panagrolaimidae	NA	NA	Panagrellus	NA	Panagrellus redivivus	6233	S_1900_V1_2017	0	MCOM	Metazoa	1900	2017	mixed conifers	Panagrellus redivivus
149	NA	root	cellular organisms	Eukaryota	Opisthokonta	Metazoa	Eumetazoa	Bilateria	Protostomia	Ecdysozoa	NA	Nematoda	NA	NA	NA	Chromadorea	NA	NA	Rhabditida	Tylenchina	Panagrolaimomorpha	Panagrolaimoidea	Panagrolaimidae	NA	NA	Panagrellus	NA	Panagrellus redivivus	6233	S_2250_V1_2017	0	MCOM	Metazoa	2250	2017	alpine meadow	Panagrellus redivivus
150	NA	root	cellular organisms	Eukaryota	Opisthokonta	Metazoa	Eumetazoa	Bilateria	Protostomia	Ecdysozoa	NA	Nematoda	NA	NA	NA	Chromadorea	NA	NA	Rhabditida	Tylenchina	Panagrolaimomorpha	Panagrolaimoidea	Panagrolaimidae	NA	NA	Panagrellus	NA	Panagrellus redivivus	6233	S_1900_V1_2015	170	MCOM	Metazoa	1900	2015	mixed conifers	Panagrellus redivivus
151	NA	root	cellular organisms	Eukaryota	Opisthokonta	Metazoa	Eumetazoa	Bilateria	Protostomia	Ecdysozoa	NA	Nematoda	NA	NA	NA	Chromadorea	NA	NA	Rhabditida	Tylenchina	Panagrolaimomorpha	Panagrolaimoidea	Panagrolaimidae	NA	NA	Panagrolaimus	NA	Panagrolaimus detritophagus	310956	S_2000_V1_2015	0	MCOM	Metazoa	2000	2015	Pinus cembra	Panagrolaimus detritophagus
152	NA	root	cellular organisms	Eukaryota	Opisthokonta	Metazoa	Eumetazoa	Bilateria	Protostomia	Ecdysozoa	NA	Nematoda	NA	NA	NA	Chromadorea	NA	NA	Rhabditida	Tylenchina	Panagrolaimomorpha	Panagrolaimoidea	Panagrolaimidae	NA	NA	Panagrolaimus	NA	Panagrolaimus detritophagus	310956	S_2000_V1_2017	0	MCOM	Metazoa	2000	2017	Pinus cembra	Panagrolaimus detritophagus
153	NA	root	cellular organisms	Eukaryota	Opisthokonta	Metazoa	Eumetazoa	Bilateria	Protostomia	Ecdysozoa	NA	Nematoda	NA	NA	NA	Chromadorea	NA	NA	Rhabditida	Tylenchina	Panagrolaimomorpha	Panagrolaimoidea	Panagrolaimidae	NA	NA	Panagrolaimus	NA	Panagrolaimus detritophagus	310956	S_1850_V1_2017	0	MCOM	Metazoa	1850	2017	mixed conifers	Panagrolaimus detritophagus
154	NA	root	cellular organisms	Eukaryota	Opisthokonta	Metazoa	Eumetazoa	Bilateria	Protostomia	Ecdysozoa	NA	Nematoda	NA	NA	NA	Chromadorea	NA	NA	Rhabditida	Tylenchina	Panagrolaimomorpha	Panagrolaimoidea	Panagrolaimidae	NA	NA	Panagrolaimus	NA	Panagrolaimus detritophagus	310956	S_2100_V1_2015	0	MCOM	Metazoa	2100	2015	Pinus cembra	Panagrolaimus detritophagus
155	NA	root	cellular organisms	Eukaryota	Opisthokonta	Metazoa	Eumetazoa	Bilateria	Protostomia	Ecdysozoa	NA	Nematoda	NA	NA	NA	Chromadorea	NA	NA	Rhabditida	Tylenchina	Panagrolaimomorpha	Panagrolaimoidea	Panagrolaimidae	NA	NA	Panagrolaimus	NA	Panagrolaimus detritophagus	310956	S_2100_V1_2017	0	MCOM	Metazoa	2100	2017	Pinus cembra	Panagrolaimus detritophagus
156	NA	root	cellular organisms	Eukaryota	Opisthokonta	Metazoa	Eumetazoa	Bilateria	Protostomia	Ecdysozoa	NA	Nematoda	NA	NA	NA	Chromadorea	NA	NA	Rhabditida	Tylenchina	Panagrolaimomorpha	Panagrolaimoidea	Panagrolaimidae	NA	NA	Panagrolaimus	NA	Panagrolaimus detritophagus	310956	S_1850_V1_2015	0	MCOM	Metazoa	1850	2015	mixed conifers	Panagrolaimus detritophagus
157	NA	root	cellular organisms	Eukaryota	Opisthokonta	Metazoa	Eumetazoa	Bilateria	Protostomia	Ecdysozoa	NA	Nematoda	NA	NA	NA	Chromadorea	NA	NA	Rhabditida	Tylenchina	Panagrolaimomorpha	Panagrolaimoidea	Panagrolaimidae	NA	NA	Panagrolaimus	NA	Panagrolaimus detritophagus	310956	S_2250_V1_2015	0	MCOM	Metazoa	2250	2015	alpine meadow	Panagrolaimus detritophagus
158	NA	root	cellular organisms	Eukaryota	Opisthokonta	Metazoa	Eumetazoa	Bilateria	Protostomia	Ecdysozoa	NA	Nematoda	NA	NA	NA	Chromadorea	NA	NA	Rhabditida	Tylenchina	Panagrolaimomorpha	Panagrolaimoidea	Panagrolaimidae	NA	NA	Panagrolaimus	NA	Panagrolaimus detritophagus	310956	S_1900_V1_2017	0	MCOM	Metazoa	1900	2017	mixed conifers	Panagrolaimus detritophagus
159	NA	root	cellular organisms	Eukaryota	Opisthokonta	Metazoa	Eumetazoa	Bilateria	Protostomia	Ecdysozoa	NA	Nematoda	NA	NA	NA	Chromadorea	NA	NA	Rhabditida	Tylenchina	Panagrolaimomorpha	Panagrolaimoidea	Panagrolaimidae	NA	NA	Panagrolaimus	NA	Panagrolaimus detritophagus	310956	S_2250_V1_2017	0	MCOM	Metazoa	2250	2017	alpine meadow	Panagrolaimus detritophagus
160	NA	root	cellular organisms	Eukaryota	Opisthokonta	Metazoa	Eumetazoa	Bilateria	Protostomia	Ecdysozoa	NA	Nematoda	NA	NA	NA	Chromadorea	NA	NA	Rhabditida	Tylenchina	Panagrolaimomorpha	Panagrolaimoidea	Panagrolaimidae	NA	NA	Panagrolaimus	NA	Panagrolaimus detritophagus	310956	S_1900_V1_2015	16	MCOM	Metazoa	1900	2015	mixed conifers	Panagrolaimus detritophagus
161	NA	root	cellular organisms	Eukaryota	Opisthokonta	Metazoa	Eumetazoa	Bilateria	Protostomia	Ecdysozoa	NA	Nematoda	NA	NA	NA	Chromadorea	NA	NA	Rhabditida	Tylenchina	Tylenchomorpha	NA	NA	NA	NA	NA	NA	NA	33283	S_2000_V1_2015	0	MCOM	Metazoa	2000	2015	Pinus cembra	NA
162	NA	root	cellular organisms	Eukaryota	Opisthokonta	Metazoa	Eumetazoa	Bilateria	Protostomia	Ecdysozoa	NA	Nematoda	NA	NA	NA	Chromadorea	NA	NA	Rhabditida	Tylenchina	Tylenchomorpha	NA	NA	NA	NA	NA	NA	NA	33283	S_2000_V1_2017	0	MCOM	Metazoa	2000	2017	Pinus cembra	NA
163	NA	root	cellular organisms	Eukaryota	Opisthokonta	Metazoa	Eumetazoa	Bilateria	Protostomia	Ecdysozoa	NA	Nematoda	NA	NA	NA	Chromadorea	NA	NA	Rhabditida	Tylenchina	Tylenchomorpha	NA	NA	NA	NA	NA	NA	NA	33283	S_1850_V1_2017	0	MCOM	Metazoa	1850	2017	mixed conifers	NA
164	NA	root	cellular organisms	Eukaryota	Opisthokonta	Metazoa	Eumetazoa	Bilateria	Protostomia	Ecdysozoa	NA	Nematoda	NA	NA	NA	Chromadorea	NA	NA	Rhabditida	Tylenchina	Tylenchomorpha	NA	NA	NA	NA	NA	NA	NA	33283	S_2100_V1_2015	985	MCOM	Metazoa	2100	2015	Pinus cembra	NA
165	NA	root	cellular organisms	Eukaryota	Opisthokonta	Metazoa	Eumetazoa	Bilateria	Protostomia	Ecdysozoa	NA	Nematoda	NA	NA	NA	Chromadorea	NA	NA	Rhabditida	Tylenchina	Tylenchomorpha	NA	NA	NA	NA	NA	NA	NA	33283	S_2100_V1_2017	6	MCOM	Metazoa	2100	2017	Pinus cembra	NA
166	NA	root	cellular organisms	Eukaryota	Opisthokonta	Metazoa	Eumetazoa	Bilateria	Protostomia	Ecdysozoa	NA	Nematoda	NA	NA	NA	Chromadorea	NA	NA	Rhabditida	Tylenchina	Tylenchomorpha	NA	NA	NA	NA	NA	NA	NA	33283	S_1850_V1_2015	0	MCOM	Metazoa	1850	2015	mixed conifers	NA
167	NA	root	cellular organisms	Eukaryota	Opisthokonta	Metazoa	Eumetazoa	Bilateria	Protostomia	Ecdysozoa	NA	Nematoda	NA	NA	NA	Chromadorea	NA	NA	Rhabditida	Tylenchina	Tylenchomorpha	NA	NA	NA	NA	NA	NA	NA	33283	S_2250_V1_2015	33	MCOM	Metazoa	2250	2015	alpine meadow	NA
168	NA	root	cellular organisms	Eukaryota	Opisthokonta	Metazoa	Eumetazoa	Bilateria	Protostomia	Ecdysozoa	NA	Nematoda	NA	NA	NA	Chromadorea	NA	NA	Rhabditida	Tylenchina	Tylenchomorpha	NA	NA	NA	NA	NA	NA	NA	33283	S_1900_V1_2017	41	MCOM	Metazoa	1900	2017	mixed conifers	NA
169	NA	root	cellular organisms	Eukaryota	Opisthokonta	Metazoa	Eumetazoa	Bilateria	Protostomia	Ecdysozoa	NA	Nematoda	NA	NA	NA	Chromadorea	NA	NA	Rhabditida	Tylenchina	Tylenchomorpha	NA	NA	NA	NA	NA	NA	NA	33283	S_2250_V1_2017	0	MCOM	Metazoa	2250	2017	alpine meadow	NA
170	NA	root	cellular organisms	Eukaryota	Opisthokonta	Metazoa	Eumetazoa	Bilateria	Protostomia	Ecdysozoa	NA	Nematoda	NA	NA	NA	Chromadorea	NA	NA	Rhabditida	Tylenchina	Tylenchomorpha	NA	NA	NA	NA	NA	NA	NA	33283	S_1900_V1_2015	237	MCOM	Metazoa	1900	2015	mixed conifers	NA
171	NA	root	cellular organisms	Eukaryota	Opisthokonta	Metazoa	Eumetazoa	Bilateria	Protostomia	Ecdysozoa	NA	Nematoda	NA	NA	NA	Chromadorea	NA	NA	Rhabditida	Tylenchina	Tylenchomorpha	Aphelenchoidea	Aphelenchidae	NA	NA	Aphelenchus	NA	Aphelenchus avenae	70226	S_2000_V1_2015	0	MCOM	Metazoa	2000	2015	Pinus cembra	Aphelenchus avenae
172	NA	root	cellular organisms	Eukaryota	Opisthokonta	Metazoa	Eumetazoa	Bilateria	Protostomia	Ecdysozoa	NA	Nematoda	NA	NA	NA	Chromadorea	NA	NA	Rhabditida	Tylenchina	Tylenchomorpha	Aphelenchoidea	Aphelenchidae	NA	NA	Aphelenchus	NA	Aphelenchus avenae	70226	S_2000_V1_2017	0	MCOM	Metazoa	2000	2017	Pinus cembra	Aphelenchus avenae
173	NA	root	cellular organisms	Eukaryota	Opisthokonta	Metazoa	Eumetazoa	Bilateria	Protostomia	Ecdysozoa	NA	Nematoda	NA	NA	NA	Chromadorea	NA	NA	Rhabditida	Tylenchina	Tylenchomorpha	Aphelenchoidea	Aphelenchidae	NA	NA	Aphelenchus	NA	Aphelenchus avenae	70226	S_1850_V1_2017	0	MCOM	Metazoa	1850	2017	mixed conifers	Aphelenchus avenae
174	NA	root	cellular organisms	Eukaryota	Opisthokonta	Metazoa	Eumetazoa	Bilateria	Protostomia	Ecdysozoa	NA	Nematoda	NA	NA	NA	Chromadorea	NA	NA	Rhabditida	Tylenchina	Tylenchomorpha	Aphelenchoidea	Aphelenchidae	NA	NA	Aphelenchus	NA	Aphelenchus avenae	70226	S_2100_V1_2015	0	MCOM	Metazoa	2100	2015	Pinus cembra	Aphelenchus avenae
175	NA	root	cellular organisms	Eukaryota	Opisthokonta	Metazoa	Eumetazoa	Bilateria	Protostomia	Ecdysozoa	NA	Nematoda	NA	NA	NA	Chromadorea	NA	NA	Rhabditida	Tylenchina	Tylenchomorpha	Aphelenchoidea	Aphelenchidae	NA	NA	Aphelenchus	NA	Aphelenchus avenae	70226	S_2100_V1_2017	0	MCOM	Metazoa	2100	2017	Pinus cembra	Aphelenchus avenae
176	NA	root	cellular organisms	Eukaryota	Opisthokonta	Metazoa	Eumetazoa	Bilateria	Protostomia	Ecdysozoa	NA	Nematoda	NA	NA	NA	Chromadorea	NA	NA	Rhabditida	Tylenchina	Tylenchomorpha	Aphelenchoidea	Aphelenchidae	NA	NA	Aphelenchus	NA	Aphelenchus avenae	70226	S_1850_V1_2015	0	MCOM	Metazoa	1850	2015	mixed conifers	Aphelenchus avenae
177	NA	root	cellular organisms	Eukaryota	Opisthokonta	Metazoa	Eumetazoa	Bilateria	Protostomia	Ecdysozoa	NA	Nematoda	NA	NA	NA	Chromadorea	NA	NA	Rhabditida	Tylenchina	Tylenchomorpha	Aphelenchoidea	Aphelenchidae	NA	NA	Aphelenchus	NA	Aphelenchus avenae	70226	S_2250_V1_2015	0	MCOM	Metazoa	2250	2015	alpine meadow	Aphelenchus avenae
178	NA	root	cellular organisms	Eukaryota	Opisthokonta	Metazoa	Eumetazoa	Bilateria	Protostomia	Ecdysozoa	NA	Nematoda	NA	NA	NA	Chromadorea	NA	NA	Rhabditida	Tylenchina	Tylenchomorpha	Aphelenchoidea	Aphelenchidae	NA	NA	Aphelenchus	NA	Aphelenchus avenae	70226	S_1900_V1_2017	0	MCOM	Metazoa	1900	2017	mixed conifers	Aphelenchus avenae
179	NA	root	cellular organisms	Eukaryota	Opisthokonta	Metazoa	Eumetazoa	Bilateria	Protostomia	Ecdysozoa	NA	Nematoda	NA	NA	NA	Chromadorea	NA	NA	Rhabditida	Tylenchina	Tylenchomorpha	Aphelenchoidea	Aphelenchidae	NA	NA	Aphelenchus	NA	Aphelenchus avenae	70226	S_2250_V1_2017	0	MCOM	Metazoa	2250	2017	alpine meadow	Aphelenchus avenae
180	NA	root	cellular organisms	Eukaryota	Opisthokonta	Metazoa	Eumetazoa	Bilateria	Protostomia	Ecdysozoa	NA	Nematoda	NA	NA	NA	Chromadorea	NA	NA	Rhabditida	Tylenchina	Tylenchomorpha	Aphelenchoidea	Aphelenchidae	NA	NA	Aphelenchus	NA	Aphelenchus avenae	70226	S_1900_V1_2015	1	MCOM	Metazoa	1900	2015	mixed conifers	Aphelenchus avenae
181	NA	root	cellular organisms	Eukaryota	Opisthokonta	Metazoa	Eumetazoa	Bilateria	Protostomia	Ecdysozoa	NA	Nematoda	NA	NA	NA	Chromadorea	NA	NA	Rhabditida	Tylenchina	Tylenchomorpha	Tylenchoidea	NA	NA	NA	NA	NA	NA	33284	S_2000_V1_2015	40	MCOM	Metazoa	2000	2015	Pinus cembra	NA
182	NA	root	cellular organisms	Eukaryota	Opisthokonta	Metazoa	Eumetazoa	Bilateria	Protostomia	Ecdysozoa	NA	Nematoda	NA	NA	NA	Chromadorea	NA	NA	Rhabditida	Tylenchina	Tylenchomorpha	Tylenchoidea	NA	NA	NA	NA	NA	NA	33284	S_2000_V1_2017	0	MCOM	Metazoa	2000	2017	Pinus cembra	NA
183	NA	root	cellular organisms	Eukaryota	Opisthokonta	Metazoa	Eumetazoa	Bilateria	Protostomia	Ecdysozoa	NA	Nematoda	NA	NA	NA	Chromadorea	NA	NA	Rhabditida	Tylenchina	Tylenchomorpha	Tylenchoidea	NA	NA	NA	NA	NA	NA	33284	S_1850_V1_2017	0	MCOM	Metazoa	1850	2017	mixed conifers	NA
184	NA	root	cellular organisms	Eukaryota	Opisthokonta	Metazoa	Eumetazoa	Bilateria	Protostomia	Ecdysozoa	NA	Nematoda	NA	NA	NA	Chromadorea	NA	NA	Rhabditida	Tylenchina	Tylenchomorpha	Tylenchoidea	NA	NA	NA	NA	NA	NA	33284	S_2100_V1_2015	4966	MCOM	Metazoa	2100	2015	Pinus cembra	NA
185	NA	root	cellular organisms	Eukaryota	Opisthokonta	Metazoa	Eumetazoa	Bilateria	Protostomia	Ecdysozoa	NA	Nematoda	NA	NA	NA	Chromadorea	NA	NA	Rhabditida	Tylenchina	Tylenchomorpha	Tylenchoidea	NA	NA	NA	NA	NA	NA	33284	S_2100_V1_2017	114	MCOM	Metazoa	2100	2017	Pinus cembra	NA
186	NA	root	cellular organisms	Eukaryota	Opisthokonta	Metazoa	Eumetazoa	Bilateria	Protostomia	Ecdysozoa	NA	Nematoda	NA	NA	NA	Chromadorea	NA	NA	Rhabditida	Tylenchina	Tylenchomorpha	Tylenchoidea	NA	NA	NA	NA	NA	NA	33284	S_1850_V1_2015	0	MCOM	Metazoa	1850	2015	mixed conifers	NA
187	NA	root	cellular organisms	Eukaryota	Opisthokonta	Metazoa	Eumetazoa	Bilateria	Protostomia	Ecdysozoa	NA	Nematoda	NA	NA	NA	Chromadorea	NA	NA	Rhabditida	Tylenchina	Tylenchomorpha	Tylenchoidea	NA	NA	NA	NA	NA	NA	33284	S_2250_V1_2015	155	MCOM	Metazoa	2250	2015	alpine meadow	NA
188	NA	root	cellular organisms	Eukaryota	Opisthokonta	Metazoa	Eumetazoa	Bilateria	Protostomia	Ecdysozoa	NA	Nematoda	NA	NA	NA	Chromadorea	NA	NA	Rhabditida	Tylenchina	Tylenchomorpha	Tylenchoidea	NA	NA	NA	NA	NA	NA	33284	S_1900_V1_2017	116	MCOM	Metazoa	1900	2017	mixed conifers	NA
189	NA	root	cellular organisms	Eukaryota	Opisthokonta	Metazoa	Eumetazoa	Bilateria	Protostomia	Ecdysozoa	NA	Nematoda	NA	NA	NA	Chromadorea	NA	NA	Rhabditida	Tylenchina	Tylenchomorpha	Tylenchoidea	NA	NA	NA	NA	NA	NA	33284	S_2250_V1_2017	0	MCOM	Metazoa	2250	2017	alpine meadow	NA
190	NA	root	cellular organisms	Eukaryota	Opisthokonta	Metazoa	Eumetazoa	Bilateria	Protostomia	Ecdysozoa	NA	Nematoda	NA	NA	NA	Chromadorea	NA	NA	Rhabditida	Tylenchina	Tylenchomorpha	Tylenchoidea	NA	NA	NA	NA	NA	NA	33284	S_1900_V1_2015	593	MCOM	Metazoa	1900	2015	mixed conifers	NA
191	NA	root	cellular organisms	Eukaryota	Opisthokonta	Metazoa	Eumetazoa	Bilateria	Protostomia	Ecdysozoa	NA	Nematoda	NA	NA	NA	Chromadorea	NA	NA	Rhabditida	Tylenchina	Tylenchomorpha	Tylenchoidea	Hoplolaimidae	Rotylenchulinae	NA	Rotylenchus	NA	NA	288490	S_2000_V1_2015	222	MCOM	Metazoa	2000	2015	Pinus cembra	Rotylenchus
192	NA	root	cellular organisms	Eukaryota	Opisthokonta	Metazoa	Eumetazoa	Bilateria	Protostomia	Ecdysozoa	NA	Nematoda	NA	NA	NA	Chromadorea	NA	NA	Rhabditida	Tylenchina	Tylenchomorpha	Tylenchoidea	Hoplolaimidae	Rotylenchulinae	NA	Rotylenchus	NA	NA	288490	S_2000_V1_2017	0	MCOM	Metazoa	2000	2017	Pinus cembra	Rotylenchus
193	NA	root	cellular organisms	Eukaryota	Opisthokonta	Metazoa	Eumetazoa	Bilateria	Protostomia	Ecdysozoa	NA	Nematoda	NA	NA	NA	Chromadorea	NA	NA	Rhabditida	Tylenchina	Tylenchomorpha	Tylenchoidea	Hoplolaimidae	Rotylenchulinae	NA	Rotylenchus	NA	NA	288490	S_1850_V1_2017	0	MCOM	Metazoa	1850	2017	mixed conifers	Rotylenchus
194	NA	root	cellular organisms	Eukaryota	Opisthokonta	Metazoa	Eumetazoa	Bilateria	Protostomia	Ecdysozoa	NA	Nematoda	NA	NA	NA	Chromadorea	NA	NA	Rhabditida	Tylenchina	Tylenchomorpha	Tylenchoidea	Hoplolaimidae	Rotylenchulinae	NA	Rotylenchus	NA	NA	288490	S_2100_V1_2015	285612	MCOM	Metazoa	2100	2015	Pinus cembra	Rotylenchus
195	NA	root	cellular organisms	Eukaryota	Opisthokonta	Metazoa	Eumetazoa	Bilateria	Protostomia	Ecdysozoa	NA	Nematoda	NA	NA	NA	Chromadorea	NA	NA	Rhabditida	Tylenchina	Tylenchomorpha	Tylenchoidea	Hoplolaimidae	Rotylenchulinae	NA	Rotylenchus	NA	NA	288490	S_2100_V1_2017	45	MCOM	Metazoa	2100	2017	Pinus cembra	Rotylenchus
196	NA	root	cellular organisms	Eukaryota	Opisthokonta	Metazoa	Eumetazoa	Bilateria	Protostomia	Ecdysozoa	NA	Nematoda	NA	NA	NA	Chromadorea	NA	NA	Rhabditida	Tylenchina	Tylenchomorpha	Tylenchoidea	Hoplolaimidae	Rotylenchulinae	NA	Rotylenchus	NA	NA	288490	S_1850_V1_2015	0	MCOM	Metazoa	1850	2015	mixed conifers	Rotylenchus
197	NA	root	cellular organisms	Eukaryota	Opisthokonta	Metazoa	Eumetazoa	Bilateria	Protostomia	Ecdysozoa	NA	Nematoda	NA	NA	NA	Chromadorea	NA	NA	Rhabditida	Tylenchina	Tylenchomorpha	Tylenchoidea	Hoplolaimidae	Rotylenchulinae	NA	Rotylenchus	NA	NA	288490	S_2250_V1_2015	73	MCOM	Metazoa	2250	2015	alpine meadow	Rotylenchus
198	NA	root	cellular organisms	Eukaryota	Opisthokonta	Metazoa	Eumetazoa	Bilateria	Protostomia	Ecdysozoa	NA	Nematoda	NA	NA	NA	Chromadorea	NA	NA	Rhabditida	Tylenchina	Tylenchomorpha	Tylenchoidea	Hoplolaimidae	Rotylenchulinae	NA	Rotylenchus	NA	NA	288490	S_1900_V1_2017	210	MCOM	Metazoa	1900	2017	mixed conifers	Rotylenchus
199	NA	root	cellular organisms	Eukaryota	Opisthokonta	Metazoa	Eumetazoa	Bilateria	Protostomia	Ecdysozoa	NA	Nematoda	NA	NA	NA	Chromadorea	NA	NA	Rhabditida	Tylenchina	Tylenchomorpha	Tylenchoidea	Hoplolaimidae	Rotylenchulinae	NA	Rotylenchus	NA	NA	288490	S_2250_V1_2017	0	MCOM	Metazoa	2250	2017	alpine meadow	Rotylenchus
200	NA	root	cellular organisms	Eukaryota	Opisthokonta	Metazoa	Eumetazoa	Bilateria	Protostomia	Ecdysozoa	NA	Nematoda	NA	NA	NA	Chromadorea	NA	NA	Rhabditida	Tylenchina	Tylenchomorpha	Tylenchoidea	Hoplolaimidae	Rotylenchulinae	NA	Rotylenchus	NA	NA	288490	S_1900_V1_2015	55307	MCOM	Metazoa	1900	2015	mixed conifers	Rotylenchus
201	NA	root	cellular organisms	Eukaryota	Opisthokonta	Metazoa	Eumetazoa	Bilateria	Protostomia	Ecdysozoa	NA	Nematoda	NA	NA	NA	Enoplea	NA	NA	NA	NA	NA	NA	NA	NA	NA	NA	NA	NA	119088	S_2000_V1_2015	0	MCOM	Metazoa	2000	2015	Pinus cembra	NA
202	NA	root	cellular organisms	Eukaryota	Opisthokonta	Metazoa	Eumetazoa	Bilateria	Protostomia	Ecdysozoa	NA	Nematoda	NA	NA	NA	Enoplea	NA	NA	NA	NA	NA	NA	NA	NA	NA	NA	NA	NA	119088	S_2000_V1_2017	0	MCOM	Metazoa	2000	2017	Pinus cembra	NA
203	NA	root	cellular organisms	Eukaryota	Opisthokonta	Metazoa	Eumetazoa	Bilateria	Protostomia	Ecdysozoa	NA	Nematoda	NA	NA	NA	Enoplea	NA	NA	NA	NA	NA	NA	NA	NA	NA	NA	NA	NA	119088	S_1850_V1_2017	0	MCOM	Metazoa	1850	2017	mixed conifers	NA
204	NA	root	cellular organisms	Eukaryota	Opisthokonta	Metazoa	Eumetazoa	Bilateria	Protostomia	Ecdysozoa	NA	Nematoda	NA	NA	NA	Enoplea	NA	NA	NA	NA	NA	NA	NA	NA	NA	NA	NA	NA	119088	S_2100_V1_2015	0	MCOM	Metazoa	2100	2015	Pinus cembra	NA
205	NA	root	cellular organisms	Eukaryota	Opisthokonta	Metazoa	Eumetazoa	Bilateria	Protostomia	Ecdysozoa	NA	Nematoda	NA	NA	NA	Enoplea	NA	NA	NA	NA	NA	NA	NA	NA	NA	NA	NA	NA	119088	S_2100_V1_2017	0	MCOM	Metazoa	2100	2017	Pinus cembra	NA
206	NA	root	cellular organisms	Eukaryota	Opisthokonta	Metazoa	Eumetazoa	Bilateria	Protostomia	Ecdysozoa	NA	Nematoda	NA	NA	NA	Enoplea	NA	NA	NA	NA	NA	NA	NA	NA	NA	NA	NA	NA	119088	S_1850_V1_2015	0	MCOM	Metazoa	1850	2015	mixed conifers	NA
207	NA	root	cellular organisms	Eukaryota	Opisthokonta	Metazoa	Eumetazoa	Bilateria	Protostomia	Ecdysozoa	NA	Nematoda	NA	NA	NA	Enoplea	NA	NA	NA	NA	NA	NA	NA	NA	NA	NA	NA	NA	119088	S_2250_V1_2015	93	MCOM	Metazoa	2250	2015	alpine meadow	NA
208	NA	root	cellular organisms	Eukaryota	Opisthokonta	Metazoa	Eumetazoa	Bilateria	Protostomia	Ecdysozoa	NA	Nematoda	NA	NA	NA	Enoplea	NA	NA	NA	NA	NA	NA	NA	NA	NA	NA	NA	NA	119088	S_1900_V1_2017	0	MCOM	Metazoa	1900	2017	mixed conifers	NA
209	NA	root	cellular organisms	Eukaryota	Opisthokonta	Metazoa	Eumetazoa	Bilateria	Protostomia	Ecdysozoa	NA	Nematoda	NA	NA	NA	Enoplea	NA	NA	NA	NA	NA	NA	NA	NA	NA	NA	NA	NA	119088	S_2250_V1_2017	0	MCOM	Metazoa	2250	2017	alpine meadow	NA
210	NA	root	cellular organisms	Eukaryota	Opisthokonta	Metazoa	Eumetazoa	Bilateria	Protostomia	Ecdysozoa	NA	Nematoda	NA	NA	NA	Enoplea	NA	NA	NA	NA	NA	NA	NA	NA	NA	NA	NA	NA	119088	S_1900_V1_2015	0	MCOM	Metazoa	1900	2015	mixed conifers	NA
211	NA	root	cellular organisms	Eukaryota	Opisthokonta	Metazoa	Eumetazoa	Bilateria	Protostomia	Ecdysozoa	NA	Nematoda	NA	NA	NA	Enoplea	Dorylaimia	NA	NA	NA	NA	NA	NA	NA	NA	NA	NA	NA	1457286	S_2000_V1_2015	0	MCOM	Metazoa	2000	2015	Pinus cembra	NA
212	NA	root	cellular organisms	Eukaryota	Opisthokonta	Metazoa	Eumetazoa	Bilateria	Protostomia	Ecdysozoa	NA	Nematoda	NA	NA	NA	Enoplea	Dorylaimia	NA	NA	NA	NA	NA	NA	NA	NA	NA	NA	NA	1457286	S_2000_V1_2017	0	MCOM	Metazoa	2000	2017	Pinus cembra	NA
213	NA	root	cellular organisms	Eukaryota	Opisthokonta	Metazoa	Eumetazoa	Bilateria	Protostomia	Ecdysozoa	NA	Nematoda	NA	NA	NA	Enoplea	Dorylaimia	NA	NA	NA	NA	NA	NA	NA	NA	NA	NA	NA	1457286	S_1850_V1_2017	0	MCOM	Metazoa	1850	2017	mixed conifers	NA
214	NA	root	cellular organisms	Eukaryota	Opisthokonta	Metazoa	Eumetazoa	Bilateria	Protostomia	Ecdysozoa	NA	Nematoda	NA	NA	NA	Enoplea	Dorylaimia	NA	NA	NA	NA	NA	NA	NA	NA	NA	NA	NA	1457286	S_2100_V1_2015	3	MCOM	Metazoa	2100	2015	Pinus cembra	NA
215	NA	root	cellular organisms	Eukaryota	Opisthokonta	Metazoa	Eumetazoa	Bilateria	Protostomia	Ecdysozoa	NA	Nematoda	NA	NA	NA	Enoplea	Dorylaimia	NA	NA	NA	NA	NA	NA	NA	NA	NA	NA	NA	1457286	S_2100_V1_2017	0	MCOM	Metazoa	2100	2017	Pinus cembra	NA
216	NA	root	cellular organisms	Eukaryota	Opisthokonta	Metazoa	Eumetazoa	Bilateria	Protostomia	Ecdysozoa	NA	Nematoda	NA	NA	NA	Enoplea	Dorylaimia	NA	NA	NA	NA	NA	NA	NA	NA	NA	NA	NA	1457286	S_1850_V1_2015	0	MCOM	Metazoa	1850	2015	mixed conifers	NA
217	NA	root	cellular organisms	Eukaryota	Opisthokonta	Metazoa	Eumetazoa	Bilateria	Protostomia	Ecdysozoa	NA	Nematoda	NA	NA	NA	Enoplea	Dorylaimia	NA	NA	NA	NA	NA	NA	NA	NA	NA	NA	NA	1457286	S_2250_V1_2015	768	MCOM	Metazoa	2250	2015	alpine meadow	NA
218	NA	root	cellular organisms	Eukaryota	Opisthokonta	Metazoa	Eumetazoa	Bilateria	Protostomia	Ecdysozoa	NA	Nematoda	NA	NA	NA	Enoplea	Dorylaimia	NA	NA	NA	NA	NA	NA	NA	NA	NA	NA	NA	1457286	S_1900_V1_2017	23	MCOM	Metazoa	1900	2017	mixed conifers	NA
219	NA	root	cellular organisms	Eukaryota	Opisthokonta	Metazoa	Eumetazoa	Bilateria	Protostomia	Ecdysozoa	NA	Nematoda	NA	NA	NA	Enoplea	Dorylaimia	NA	NA	NA	NA	NA	NA	NA	NA	NA	NA	NA	1457286	S_2250_V1_2017	0	MCOM	Metazoa	2250	2017	alpine meadow	NA
220	NA	root	cellular organisms	Eukaryota	Opisthokonta	Metazoa	Eumetazoa	Bilateria	Protostomia	Ecdysozoa	NA	Nematoda	NA	NA	NA	Enoplea	Dorylaimia	NA	NA	NA	NA	NA	NA	NA	NA	NA	NA	NA	1457286	S_1900_V1_2015	0	MCOM	Metazoa	1900	2015	mixed conifers	NA
221	NA	root	cellular organisms	Eukaryota	Opisthokonta	Metazoa	Eumetazoa	Bilateria	Protostomia	Ecdysozoa	NA	Nematoda	NA	NA	NA	Enoplea	Dorylaimia	NA	Dorylaimida	Dorylaimina	Dorylaimoidea	NA	NA	NA	NA	NA	NA	NA	211219	S_2000_V1_2015	0	MCOM	Metazoa	2000	2015	Pinus cembra	NA
222	NA	root	cellular organisms	Eukaryota	Opisthokonta	Metazoa	Eumetazoa	Bilateria	Protostomia	Ecdysozoa	NA	Nematoda	NA	NA	NA	Enoplea	Dorylaimia	NA	Dorylaimida	Dorylaimina	Dorylaimoidea	NA	NA	NA	NA	NA	NA	NA	211219	S_2000_V1_2017	0	MCOM	Metazoa	2000	2017	Pinus cembra	NA
223	NA	root	cellular organisms	Eukaryota	Opisthokonta	Metazoa	Eumetazoa	Bilateria	Protostomia	Ecdysozoa	NA	Nematoda	NA	NA	NA	Enoplea	Dorylaimia	NA	Dorylaimida	Dorylaimina	Dorylaimoidea	NA	NA	NA	NA	NA	NA	NA	211219	S_1850_V1_2017	0	MCOM	Metazoa	1850	2017	mixed conifers	NA
224	NA	root	cellular organisms	Eukaryota	Opisthokonta	Metazoa	Eumetazoa	Bilateria	Protostomia	Ecdysozoa	NA	Nematoda	NA	NA	NA	Enoplea	Dorylaimia	NA	Dorylaimida	Dorylaimina	Dorylaimoidea	NA	NA	NA	NA	NA	NA	NA	211219	S_2100_V1_2015	0	MCOM	Metazoa	2100	2015	Pinus cembra	NA
225	NA	root	cellular organisms	Eukaryota	Opisthokonta	Metazoa	Eumetazoa	Bilateria	Protostomia	Ecdysozoa	NA	Nematoda	NA	NA	NA	Enoplea	Dorylaimia	NA	Dorylaimida	Dorylaimina	Dorylaimoidea	NA	NA	NA	NA	NA	NA	NA	211219	S_2100_V1_2017	0	MCOM	Metazoa	2100	2017	Pinus cembra	NA
226	NA	root	cellular organisms	Eukaryota	Opisthokonta	Metazoa	Eumetazoa	Bilateria	Protostomia	Ecdysozoa	NA	Nematoda	NA	NA	NA	Enoplea	Dorylaimia	NA	Dorylaimida	Dorylaimina	Dorylaimoidea	NA	NA	NA	NA	NA	NA	NA	211219	S_1850_V1_2015	0	MCOM	Metazoa	1850	2015	mixed conifers	NA
227	NA	root	cellular organisms	Eukaryota	Opisthokonta	Metazoa	Eumetazoa	Bilateria	Protostomia	Ecdysozoa	NA	Nematoda	NA	NA	NA	Enoplea	Dorylaimia	NA	Dorylaimida	Dorylaimina	Dorylaimoidea	NA	NA	NA	NA	NA	NA	NA	211219	S_2250_V1_2015	1678	MCOM	Metazoa	2250	2015	alpine meadow	NA
228	NA	root	cellular organisms	Eukaryota	Opisthokonta	Metazoa	Eumetazoa	Bilateria	Protostomia	Ecdysozoa	NA	Nematoda	NA	NA	NA	Enoplea	Dorylaimia	NA	Dorylaimida	Dorylaimina	Dorylaimoidea	NA	NA	NA	NA	NA	NA	NA	211219	S_1900_V1_2017	0	MCOM	Metazoa	1900	2017	mixed conifers	NA
229	NA	root	cellular organisms	Eukaryota	Opisthokonta	Metazoa	Eumetazoa	Bilateria	Protostomia	Ecdysozoa	NA	Nematoda	NA	NA	NA	Enoplea	Dorylaimia	NA	Dorylaimida	Dorylaimina	Dorylaimoidea	NA	NA	NA	NA	NA	NA	NA	211219	S_2250_V1_2017	0	MCOM	Metazoa	2250	2017	alpine meadow	NA
230	NA	root	cellular organisms	Eukaryota	Opisthokonta	Metazoa	Eumetazoa	Bilateria	Protostomia	Ecdysozoa	NA	Nematoda	NA	NA	NA	Enoplea	Dorylaimia	NA	Dorylaimida	Dorylaimina	Dorylaimoidea	NA	NA	NA	NA	NA	NA	NA	211219	S_1900_V1_2015	0	MCOM	Metazoa	1900	2015	mixed conifers	NA
231	NA	root	cellular organisms	Eukaryota	Opisthokonta	Metazoa	Eumetazoa	Bilateria	Protostomia	Ecdysozoa	NA	Nematoda	NA	NA	NA	Enoplea	Dorylaimia	NA	Dorylaimida	Dorylaimina	Dorylaimoidea	NA	Dorylaimidae	Laimydorinae	NA	Mesodorylaimus	NA	Mesodorylaimus bastiani	344383	S_2000_V1_2015	0	MCOM	Metazoa	2000	2015	Pinus cembra	Mesodorylaimus bastiani
232	NA	root	cellular organisms	Eukaryota	Opisthokonta	Metazoa	Eumetazoa	Bilateria	Protostomia	Ecdysozoa	NA	Nematoda	NA	NA	NA	Enoplea	Dorylaimia	NA	Dorylaimida	Dorylaimina	Dorylaimoidea	NA	Dorylaimidae	Laimydorinae	NA	Mesodorylaimus	NA	Mesodorylaimus bastiani	344383	S_2000_V1_2017	0	MCOM	Metazoa	2000	2017	Pinus cembra	Mesodorylaimus bastiani
233	NA	root	cellular organisms	Eukaryota	Opisthokonta	Metazoa	Eumetazoa	Bilateria	Protostomia	Ecdysozoa	NA	Nematoda	NA	NA	NA	Enoplea	Dorylaimia	NA	Dorylaimida	Dorylaimina	Dorylaimoidea	NA	Dorylaimidae	Laimydorinae	NA	Mesodorylaimus	NA	Mesodorylaimus bastiani	344383	S_1850_V1_2017	0	MCOM	Metazoa	1850	2017	mixed conifers	Mesodorylaimus bastiani
234	NA	root	cellular organisms	Eukaryota	Opisthokonta	Metazoa	Eumetazoa	Bilateria	Protostomia	Ecdysozoa	NA	Nematoda	NA	NA	NA	Enoplea	Dorylaimia	NA	Dorylaimida	Dorylaimina	Dorylaimoidea	NA	Dorylaimidae	Laimydorinae	NA	Mesodorylaimus	NA	Mesodorylaimus bastiani	344383	S_2100_V1_2015	0	MCOM	Metazoa	2100	2015	Pinus cembra	Mesodorylaimus bastiani
235	NA	root	cellular organisms	Eukaryota	Opisthokonta	Metazoa	Eumetazoa	Bilateria	Protostomia	Ecdysozoa	NA	Nematoda	NA	NA	NA	Enoplea	Dorylaimia	NA	Dorylaimida	Dorylaimina	Dorylaimoidea	NA	Dorylaimidae	Laimydorinae	NA	Mesodorylaimus	NA	Mesodorylaimus bastiani	344383	S_2100_V1_2017	0	MCOM	Metazoa	2100	2017	Pinus cembra	Mesodorylaimus bastiani
236	NA	root	cellular organisms	Eukaryota	Opisthokonta	Metazoa	Eumetazoa	Bilateria	Protostomia	Ecdysozoa	NA	Nematoda	NA	NA	NA	Enoplea	Dorylaimia	NA	Dorylaimida	Dorylaimina	Dorylaimoidea	NA	Dorylaimidae	Laimydorinae	NA	Mesodorylaimus	NA	Mesodorylaimus bastiani	344383	S_1850_V1_2015	0	MCOM	Metazoa	1850	2015	mixed conifers	Mesodorylaimus bastiani
237	NA	root	cellular organisms	Eukaryota	Opisthokonta	Metazoa	Eumetazoa	Bilateria	Protostomia	Ecdysozoa	NA	Nematoda	NA	NA	NA	Enoplea	Dorylaimia	NA	Dorylaimida	Dorylaimina	Dorylaimoidea	NA	Dorylaimidae	Laimydorinae	NA	Mesodorylaimus	NA	Mesodorylaimus bastiani	344383	S_2250_V1_2015	671	MCOM	Metazoa	2250	2015	alpine meadow	Mesodorylaimus bastiani
238	NA	root	cellular organisms	Eukaryota	Opisthokonta	Metazoa	Eumetazoa	Bilateria	Protostomia	Ecdysozoa	NA	Nematoda	NA	NA	NA	Enoplea	Dorylaimia	NA	Dorylaimida	Dorylaimina	Dorylaimoidea	NA	Dorylaimidae	Laimydorinae	NA	Mesodorylaimus	NA	Mesodorylaimus bastiani	344383	S_1900_V1_2017	0	MCOM	Metazoa	1900	2017	mixed conifers	Mesodorylaimus bastiani
239	NA	root	cellular organisms	Eukaryota	Opisthokonta	Metazoa	Eumetazoa	Bilateria	Protostomia	Ecdysozoa	NA	Nematoda	NA	NA	NA	Enoplea	Dorylaimia	NA	Dorylaimida	Dorylaimina	Dorylaimoidea	NA	Dorylaimidae	Laimydorinae	NA	Mesodorylaimus	NA	Mesodorylaimus bastiani	344383	S_2250_V1_2017	38	MCOM	Metazoa	2250	2017	alpine meadow	Mesodorylaimus bastiani
240	NA	root	cellular organisms	Eukaryota	Opisthokonta	Metazoa	Eumetazoa	Bilateria	Protostomia	Ecdysozoa	NA	Nematoda	NA	NA	NA	Enoplea	Dorylaimia	NA	Dorylaimida	Dorylaimina	Dorylaimoidea	NA	Dorylaimidae	Laimydorinae	NA	Mesodorylaimus	NA	Mesodorylaimus bastiani	344383	S_1900_V1_2015	0	MCOM	Metazoa	1900	2015	mixed conifers	Mesodorylaimus bastiani
241	NA	root	cellular organisms	Eukaryota	Opisthokonta	Metazoa	Eumetazoa	Bilateria	Protostomia	Ecdysozoa	NA	Nematoda	NA	NA	NA	Enoplea	Dorylaimia	NA	Dorylaimida	Dorylaimina	Dorylaimoidea	NA	Qudsianematidae	Discolaiminae	NA	Discolaimus	NA	Discolaimus major	288457	S_2000_V1_2015	39	MCOM	Metazoa	2000	2015	Pinus cembra	Discolaimus major
242	NA	root	cellular organisms	Eukaryota	Opisthokonta	Metazoa	Eumetazoa	Bilateria	Protostomia	Ecdysozoa	NA	Nematoda	NA	NA	NA	Enoplea	Dorylaimia	NA	Dorylaimida	Dorylaimina	Dorylaimoidea	NA	Qudsianematidae	Discolaiminae	NA	Discolaimus	NA	Discolaimus major	288457	S_2000_V1_2017	0	MCOM	Metazoa	2000	2017	Pinus cembra	Discolaimus major
243	NA	root	cellular organisms	Eukaryota	Opisthokonta	Metazoa	Eumetazoa	Bilateria	Protostomia	Ecdysozoa	NA	Nematoda	NA	NA	NA	Enoplea	Dorylaimia	NA	Dorylaimida	Dorylaimina	Dorylaimoidea	NA	Qudsianematidae	Discolaiminae	NA	Discolaimus	NA	Discolaimus major	288457	S_1850_V1_2017	94	MCOM	Metazoa	1850	2017	mixed conifers	Discolaimus major
244	NA	root	cellular organisms	Eukaryota	Opisthokonta	Metazoa	Eumetazoa	Bilateria	Protostomia	Ecdysozoa	NA	Nematoda	NA	NA	NA	Enoplea	Dorylaimia	NA	Dorylaimida	Dorylaimina	Dorylaimoidea	NA	Qudsianematidae	Discolaiminae	NA	Discolaimus	NA	Discolaimus major	288457	S_2100_V1_2015	0	MCOM	Metazoa	2100	2015	Pinus cembra	Discolaimus major
245	NA	root	cellular organisms	Eukaryota	Opisthokonta	Metazoa	Eumetazoa	Bilateria	Protostomia	Ecdysozoa	NA	Nematoda	NA	NA	NA	Enoplea	Dorylaimia	NA	Dorylaimida	Dorylaimina	Dorylaimoidea	NA	Qudsianematidae	Discolaiminae	NA	Discolaimus	NA	Discolaimus major	288457	S_2100_V1_2017	0	MCOM	Metazoa	2100	2017	Pinus cembra	Discolaimus major
246	NA	root	cellular organisms	Eukaryota	Opisthokonta	Metazoa	Eumetazoa	Bilateria	Protostomia	Ecdysozoa	NA	Nematoda	NA	NA	NA	Enoplea	Dorylaimia	NA	Dorylaimida	Dorylaimina	Dorylaimoidea	NA	Qudsianematidae	Discolaiminae	NA	Discolaimus	NA	Discolaimus major	288457	S_1850_V1_2015	0	MCOM	Metazoa	1850	2015	mixed conifers	Discolaimus major
247	NA	root	cellular organisms	Eukaryota	Opisthokonta	Metazoa	Eumetazoa	Bilateria	Protostomia	Ecdysozoa	NA	Nematoda	NA	NA	NA	Enoplea	Dorylaimia	NA	Dorylaimida	Dorylaimina	Dorylaimoidea	NA	Qudsianematidae	Discolaiminae	NA	Discolaimus	NA	Discolaimus major	288457	S_2250_V1_2015	311	MCOM	Metazoa	2250	2015	alpine meadow	Discolaimus major
248	NA	root	cellular organisms	Eukaryota	Opisthokonta	Metazoa	Eumetazoa	Bilateria	Protostomia	Ecdysozoa	NA	Nematoda	NA	NA	NA	Enoplea	Dorylaimia	NA	Dorylaimida	Dorylaimina	Dorylaimoidea	NA	Qudsianematidae	Discolaiminae	NA	Discolaimus	NA	Discolaimus major	288457	S_1900_V1_2017	0	MCOM	Metazoa	1900	2017	mixed conifers	Discolaimus major
249	NA	root	cellular organisms	Eukaryota	Opisthokonta	Metazoa	Eumetazoa	Bilateria	Protostomia	Ecdysozoa	NA	Nematoda	NA	NA	NA	Enoplea	Dorylaimia	NA	Dorylaimida	Dorylaimina	Dorylaimoidea	NA	Qudsianematidae	Discolaiminae	NA	Discolaimus	NA	Discolaimus major	288457	S_2250_V1_2017	25	MCOM	Metazoa	2250	2017	alpine meadow	Discolaimus major
250	NA	root	cellular organisms	Eukaryota	Opisthokonta	Metazoa	Eumetazoa	Bilateria	Protostomia	Ecdysozoa	NA	Nematoda	NA	NA	NA	Enoplea	Dorylaimia	NA	Dorylaimida	Dorylaimina	Dorylaimoidea	NA	Qudsianematidae	Discolaiminae	NA	Discolaimus	NA	Discolaimus major	288457	S_1900_V1_2015	30	MCOM	Metazoa	1900	2015	mixed conifers	Discolaimus major
251	NA	root	cellular organisms	Eukaryota	Opisthokonta	Metazoa	Eumetazoa	Bilateria	Protostomia	Ecdysozoa	NA	Nematoda	NA	NA	NA	Enoplea	Dorylaimia	NA	Mononchida	Mononchina	Mononchoidea	NA	Mononchidae	Prionchulinae	NA	Prionchulus	NA	Prionchulus punctatus	293874	S_2000_V1_2015	0	MCOM	Metazoa	2000	2015	Pinus cembra	Prionchulus punctatus
252	NA	root	cellular organisms	Eukaryota	Opisthokonta	Metazoa	Eumetazoa	Bilateria	Protostomia	Ecdysozoa	NA	Nematoda	NA	NA	NA	Enoplea	Dorylaimia	NA	Mononchida	Mononchina	Mononchoidea	NA	Mononchidae	Prionchulinae	NA	Prionchulus	NA	Prionchulus punctatus	293874	S_2000_V1_2017	0	MCOM	Metazoa	2000	2017	Pinus cembra	Prionchulus punctatus
253	NA	root	cellular organisms	Eukaryota	Opisthokonta	Metazoa	Eumetazoa	Bilateria	Protostomia	Ecdysozoa	NA	Nematoda	NA	NA	NA	Enoplea	Dorylaimia	NA	Mononchida	Mononchina	Mononchoidea	NA	Mononchidae	Prionchulinae	NA	Prionchulus	NA	Prionchulus punctatus	293874	S_1850_V1_2017	0	MCOM	Metazoa	1850	2017	mixed conifers	Prionchulus punctatus
254	NA	root	cellular organisms	Eukaryota	Opisthokonta	Metazoa	Eumetazoa	Bilateria	Protostomia	Ecdysozoa	NA	Nematoda	NA	NA	NA	Enoplea	Dorylaimia	NA	Mononchida	Mononchina	Mononchoidea	NA	Mononchidae	Prionchulinae	NA	Prionchulus	NA	Prionchulus punctatus	293874	S_2100_V1_2015	0	MCOM	Metazoa	2100	2015	Pinus cembra	Prionchulus punctatus
255	NA	root	cellular organisms	Eukaryota	Opisthokonta	Metazoa	Eumetazoa	Bilateria	Protostomia	Ecdysozoa	NA	Nematoda	NA	NA	NA	Enoplea	Dorylaimia	NA	Mononchida	Mononchina	Mononchoidea	NA	Mononchidae	Prionchulinae	NA	Prionchulus	NA	Prionchulus punctatus	293874	S_2100_V1_2017	0	MCOM	Metazoa	2100	2017	Pinus cembra	Prionchulus punctatus
256	NA	root	cellular organisms	Eukaryota	Opisthokonta	Metazoa	Eumetazoa	Bilateria	Protostomia	Ecdysozoa	NA	Nematoda	NA	NA	NA	Enoplea	Dorylaimia	NA	Mononchida	Mononchina	Mononchoidea	NA	Mononchidae	Prionchulinae	NA	Prionchulus	NA	Prionchulus punctatus	293874	S_1850_V1_2015	0	MCOM	Metazoa	1850	2015	mixed conifers	Prionchulus punctatus
257	NA	root	cellular organisms	Eukaryota	Opisthokonta	Metazoa	Eumetazoa	Bilateria	Protostomia	Ecdysozoa	NA	Nematoda	NA	NA	NA	Enoplea	Dorylaimia	NA	Mononchida	Mononchina	Mononchoidea	NA	Mononchidae	Prionchulinae	NA	Prionchulus	NA	Prionchulus punctatus	293874	S_2250_V1_2015	28	MCOM	Metazoa	2250	2015	alpine meadow	Prionchulus punctatus
258	NA	root	cellular organisms	Eukaryota	Opisthokonta	Metazoa	Eumetazoa	Bilateria	Protostomia	Ecdysozoa	NA	Nematoda	NA	NA	NA	Enoplea	Dorylaimia	NA	Mononchida	Mononchina	Mononchoidea	NA	Mononchidae	Prionchulinae	NA	Prionchulus	NA	Prionchulus punctatus	293874	S_1900_V1_2017	0	MCOM	Metazoa	1900	2017	mixed conifers	Prionchulus punctatus
259	NA	root	cellular organisms	Eukaryota	Opisthokonta	Metazoa	Eumetazoa	Bilateria	Protostomia	Ecdysozoa	NA	Nematoda	NA	NA	NA	Enoplea	Dorylaimia	NA	Mononchida	Mononchina	Mononchoidea	NA	Mononchidae	Prionchulinae	NA	Prionchulus	NA	Prionchulus punctatus	293874	S_2250_V1_2017	48	MCOM	Metazoa	2250	2017	alpine meadow	Prionchulus punctatus
260	NA	root	cellular organisms	Eukaryota	Opisthokonta	Metazoa	Eumetazoa	Bilateria	Protostomia	Ecdysozoa	NA	Nematoda	NA	NA	NA	Enoplea	Dorylaimia	NA	Mononchida	Mononchina	Mononchoidea	NA	Mononchidae	Prionchulinae	NA	Prionchulus	NA	Prionchulus punctatus	293874	S_1900_V1_2015	0	MCOM	Metazoa	1900	2015	mixed conifers	Prionchulus punctatus
261	NA	root	cellular organisms	Eukaryota	Opisthokonta	Metazoa	Eumetazoa	Bilateria	Protostomia	Ecdysozoa	NA	Nematoda	NA	NA	NA	Enoplea	Enoplia	NA	Triplonchida	Tobrilina	Prismatolaimoidea	NA	Prismatolaimidae	NA	NA	Prismatolaimus	NA	Prismatolaimus dolichurus	288633	S_2000_V1_2015	0	MCOM	Metazoa	2000	2015	Pinus cembra	Prismatolaimus dolichurus
262	NA	root	cellular organisms	Eukaryota	Opisthokonta	Metazoa	Eumetazoa	Bilateria	Protostomia	Ecdysozoa	NA	Nematoda	NA	NA	NA	Enoplea	Enoplia	NA	Triplonchida	Tobrilina	Prismatolaimoidea	NA	Prismatolaimidae	NA	NA	Prismatolaimus	NA	Prismatolaimus dolichurus	288633	S_2000_V1_2017	0	MCOM	Metazoa	2000	2017	Pinus cembra	Prismatolaimus dolichurus
263	NA	root	cellular organisms	Eukaryota	Opisthokonta	Metazoa	Eumetazoa	Bilateria	Protostomia	Ecdysozoa	NA	Nematoda	NA	NA	NA	Enoplea	Enoplia	NA	Triplonchida	Tobrilina	Prismatolaimoidea	NA	Prismatolaimidae	NA	NA	Prismatolaimus	NA	Prismatolaimus dolichurus	288633	S_1850_V1_2017	0	MCOM	Metazoa	1850	2017	mixed conifers	Prismatolaimus dolichurus
264	NA	root	cellular organisms	Eukaryota	Opisthokonta	Metazoa	Eumetazoa	Bilateria	Protostomia	Ecdysozoa	NA	Nematoda	NA	NA	NA	Enoplea	Enoplia	NA	Triplonchida	Tobrilina	Prismatolaimoidea	NA	Prismatolaimidae	NA	NA	Prismatolaimus	NA	Prismatolaimus dolichurus	288633	S_2100_V1_2015	0	MCOM	Metazoa	2100	2015	Pinus cembra	Prismatolaimus dolichurus
265	NA	root	cellular organisms	Eukaryota	Opisthokonta	Metazoa	Eumetazoa	Bilateria	Protostomia	Ecdysozoa	NA	Nematoda	NA	NA	NA	Enoplea	Enoplia	NA	Triplonchida	Tobrilina	Prismatolaimoidea	NA	Prismatolaimidae	NA	NA	Prismatolaimus	NA	Prismatolaimus dolichurus	288633	S_2100_V1_2017	0	MCOM	Metazoa	2100	2017	Pinus cembra	Prismatolaimus dolichurus
266	NA	root	cellular organisms	Eukaryota	Opisthokonta	Metazoa	Eumetazoa	Bilateria	Protostomia	Ecdysozoa	NA	Nematoda	NA	NA	NA	Enoplea	Enoplia	NA	Triplonchida	Tobrilina	Prismatolaimoidea	NA	Prismatolaimidae	NA	NA	Prismatolaimus	NA	Prismatolaimus dolichurus	288633	S_1850_V1_2015	0	MCOM	Metazoa	1850	2015	mixed conifers	Prismatolaimus dolichurus
267	NA	root	cellular organisms	Eukaryota	Opisthokonta	Metazoa	Eumetazoa	Bilateria	Protostomia	Ecdysozoa	NA	Nematoda	NA	NA	NA	Enoplea	Enoplia	NA	Triplonchida	Tobrilina	Prismatolaimoidea	NA	Prismatolaimidae	NA	NA	Prismatolaimus	NA	Prismatolaimus dolichurus	288633	S_2250_V1_2015	16	MCOM	Metazoa	2250	2015	alpine meadow	Prismatolaimus dolichurus
268	NA	root	cellular organisms	Eukaryota	Opisthokonta	Metazoa	Eumetazoa	Bilateria	Protostomia	Ecdysozoa	NA	Nematoda	NA	NA	NA	Enoplea	Enoplia	NA	Triplonchida	Tobrilina	Prismatolaimoidea	NA	Prismatolaimidae	NA	NA	Prismatolaimus	NA	Prismatolaimus dolichurus	288633	S_1900_V1_2017	0	MCOM	Metazoa	1900	2017	mixed conifers	Prismatolaimus dolichurus
269	NA	root	cellular organisms	Eukaryota	Opisthokonta	Metazoa	Eumetazoa	Bilateria	Protostomia	Ecdysozoa	NA	Nematoda	NA	NA	NA	Enoplea	Enoplia	NA	Triplonchida	Tobrilina	Prismatolaimoidea	NA	Prismatolaimidae	NA	NA	Prismatolaimus	NA	Prismatolaimus dolichurus	288633	S_2250_V1_2017	0	MCOM	Metazoa	2250	2017	alpine meadow	Prismatolaimus dolichurus
270	NA	root	cellular organisms	Eukaryota	Opisthokonta	Metazoa	Eumetazoa	Bilateria	Protostomia	Ecdysozoa	NA	Nematoda	NA	NA	NA	Enoplea	Enoplia	NA	Triplonchida	Tobrilina	Prismatolaimoidea	NA	Prismatolaimidae	NA	NA	Prismatolaimus	NA	Prismatolaimus dolichurus	288633	S_1900_V1_2015	0	MCOM	Metazoa	1900	2015	mixed conifers	Prismatolaimus dolichurus
271	NA	root	cellular organisms	Eukaryota	Opisthokonta	Metazoa	Eumetazoa	Bilateria	Protostomia	Ecdysozoa	Panarthropoda	NA	NA	NA	NA	NA	NA	NA	NA	NA	NA	NA	NA	NA	NA	NA	NA	NA	88770	S_2000_V1_2015	91	MCOM	Metazoa	2000	2015	Pinus cembra	NA
272	NA	root	cellular organisms	Eukaryota	Opisthokonta	Metazoa	Eumetazoa	Bilateria	Protostomia	Ecdysozoa	Panarthropoda	NA	NA	NA	NA	NA	NA	NA	NA	NA	NA	NA	NA	NA	NA	NA	NA	NA	88770	S_2000_V1_2017	2987	MCOM	Metazoa	2000	2017	Pinus cembra	NA
273	NA	root	cellular organisms	Eukaryota	Opisthokonta	Metazoa	Eumetazoa	Bilateria	Protostomia	Ecdysozoa	Panarthropoda	NA	NA	NA	NA	NA	NA	NA	NA	NA	NA	NA	NA	NA	NA	NA	NA	NA	88770	S_1850_V1_2017	147	MCOM	Metazoa	1850	2017	mixed conifers	NA
274	NA	root	cellular organisms	Eukaryota	Opisthokonta	Metazoa	Eumetazoa	Bilateria	Protostomia	Ecdysozoa	Panarthropoda	NA	NA	NA	NA	NA	NA	NA	NA	NA	NA	NA	NA	NA	NA	NA	NA	NA	88770	S_2100_V1_2015	1507	MCOM	Metazoa	2100	2015	Pinus cembra	NA
275	NA	root	cellular organisms	Eukaryota	Opisthokonta	Metazoa	Eumetazoa	Bilateria	Protostomia	Ecdysozoa	Panarthropoda	NA	NA	NA	NA	NA	NA	NA	NA	NA	NA	NA	NA	NA	NA	NA	NA	NA	88770	S_2100_V1_2017	108	MCOM	Metazoa	2100	2017	Pinus cembra	NA
276	NA	root	cellular organisms	Eukaryota	Opisthokonta	Metazoa	Eumetazoa	Bilateria	Protostomia	Ecdysozoa	Panarthropoda	NA	NA	NA	NA	NA	NA	NA	NA	NA	NA	NA	NA	NA	NA	NA	NA	NA	88770	S_1850_V1_2015	161	MCOM	Metazoa	1850	2015	mixed conifers	NA
277	NA	root	cellular organisms	Eukaryota	Opisthokonta	Metazoa	Eumetazoa	Bilateria	Protostomia	Ecdysozoa	Panarthropoda	NA	NA	NA	NA	NA	NA	NA	NA	NA	NA	NA	NA	NA	NA	NA	NA	NA	88770	S_2250_V1_2015	638	MCOM	Metazoa	2250	2015	alpine meadow	NA
278	NA	root	cellular organisms	Eukaryota	Opisthokonta	Metazoa	Eumetazoa	Bilateria	Protostomia	Ecdysozoa	Panarthropoda	NA	NA	NA	NA	NA	NA	NA	NA	NA	NA	NA	NA	NA	NA	NA	NA	NA	88770	S_1900_V1_2017	128	MCOM	Metazoa	1900	2017	mixed conifers	NA
279	NA	root	cellular organisms	Eukaryota	Opisthokonta	Metazoa	Eumetazoa	Bilateria	Protostomia	Ecdysozoa	Panarthropoda	NA	NA	NA	NA	NA	NA	NA	NA	NA	NA	NA	NA	NA	NA	NA	NA	NA	88770	S_2250_V1_2017	213	MCOM	Metazoa	2250	2017	alpine meadow	NA
280	NA	root	cellular organisms	Eukaryota	Opisthokonta	Metazoa	Eumetazoa	Bilateria	Protostomia	Ecdysozoa	Panarthropoda	NA	NA	NA	NA	NA	NA	NA	NA	NA	NA	NA	NA	NA	NA	NA	NA	NA	88770	S_1900_V1_2015	86	MCOM	Metazoa	1900	2015	mixed conifers	NA
281	NA	root	cellular organisms	Eukaryota	Opisthokonta	Metazoa	Eumetazoa	Bilateria	Protostomia	Ecdysozoa	Panarthropoda	Arthropoda	NA	NA	NA	NA	NA	NA	NA	NA	NA	NA	NA	NA	NA	NA	NA	NA	6656	S_2000_V1_2015	1540	MCOM	Metazoa	2000	2015	Pinus cembra	NA
282	NA	root	cellular organisms	Eukaryota	Opisthokonta	Metazoa	Eumetazoa	Bilateria	Protostomia	Ecdysozoa	Panarthropoda	Arthropoda	NA	NA	NA	NA	NA	NA	NA	NA	NA	NA	NA	NA	NA	NA	NA	NA	6656	S_2000_V1_2017	17787	MCOM	Metazoa	2000	2017	Pinus cembra	NA
283	NA	root	cellular organisms	Eukaryota	Opisthokonta	Metazoa	Eumetazoa	Bilateria	Protostomia	Ecdysozoa	Panarthropoda	Arthropoda	NA	NA	NA	NA	NA	NA	NA	NA	NA	NA	NA	NA	NA	NA	NA	NA	6656	S_1850_V1_2017	9498	MCOM	Metazoa	1850	2017	mixed conifers	NA
284	NA	root	cellular organisms	Eukaryota	Opisthokonta	Metazoa	Eumetazoa	Bilateria	Protostomia	Ecdysozoa	Panarthropoda	Arthropoda	NA	NA	NA	NA	NA	NA	NA	NA	NA	NA	NA	NA	NA	NA	NA	NA	6656	S_2100_V1_2015	25772	MCOM	Metazoa	2100	2015	Pinus cembra	NA
285	NA	root	cellular organisms	Eukaryota	Opisthokonta	Metazoa	Eumetazoa	Bilateria	Protostomia	Ecdysozoa	Panarthropoda	Arthropoda	NA	NA	NA	NA	NA	NA	NA	NA	NA	NA	NA	NA	NA	NA	NA	NA	6656	S_2100_V1_2017	1242	MCOM	Metazoa	2100	2017	Pinus cembra	NA
286	NA	root	cellular organisms	Eukaryota	Opisthokonta	Metazoa	Eumetazoa	Bilateria	Protostomia	Ecdysozoa	Panarthropoda	Arthropoda	NA	NA	NA	NA	NA	NA	NA	NA	NA	NA	NA	NA	NA	NA	NA	NA	6656	S_1850_V1_2015	2160	MCOM	Metazoa	1850	2015	mixed conifers	NA
287	NA	root	cellular organisms	Eukaryota	Opisthokonta	Metazoa	Eumetazoa	Bilateria	Protostomia	Ecdysozoa	Panarthropoda	Arthropoda	NA	NA	NA	NA	NA	NA	NA	NA	NA	NA	NA	NA	NA	NA	NA	NA	6656	S_2250_V1_2015	17526	MCOM	Metazoa	2250	2015	alpine meadow	NA
288	NA	root	cellular organisms	Eukaryota	Opisthokonta	Metazoa	Eumetazoa	Bilateria	Protostomia	Ecdysozoa	Panarthropoda	Arthropoda	NA	NA	NA	NA	NA	NA	NA	NA	NA	NA	NA	NA	NA	NA	NA	NA	6656	S_1900_V1_2017	2587	MCOM	Metazoa	1900	2017	mixed conifers	NA
289	NA	root	cellular organisms	Eukaryota	Opisthokonta	Metazoa	Eumetazoa	Bilateria	Protostomia	Ecdysozoa	Panarthropoda	Arthropoda	NA	NA	NA	NA	NA	NA	NA	NA	NA	NA	NA	NA	NA	NA	NA	NA	6656	S_2250_V1_2017	3364	MCOM	Metazoa	2250	2017	alpine meadow	NA
290	NA	root	cellular organisms	Eukaryota	Opisthokonta	Metazoa	Eumetazoa	Bilateria	Protostomia	Ecdysozoa	Panarthropoda	Arthropoda	NA	NA	NA	NA	NA	NA	NA	NA	NA	NA	NA	NA	NA	NA	NA	NA	6656	S_1900_V1_2015	2067	MCOM	Metazoa	1900	2015	mixed conifers	NA
291	NA	root	cellular organisms	Eukaryota	Opisthokonta	Metazoa	Eumetazoa	Bilateria	Protostomia	Ecdysozoa	Panarthropoda	Arthropoda	Chelicerata	NA	NA	Arachnida	Acari	NA	NA	NA	NA	NA	NA	NA	NA	NA	NA	NA	6933	S_2000_V1_2015	0	MCOM	Metazoa	2000	2015	Pinus cembra	NA
292	NA	root	cellular organisms	Eukaryota	Opisthokonta	Metazoa	Eumetazoa	Bilateria	Protostomia	Ecdysozoa	Panarthropoda	Arthropoda	Chelicerata	NA	NA	Arachnida	Acari	NA	NA	NA	NA	NA	NA	NA	NA	NA	NA	NA	6933	S_2000_V1_2017	3	MCOM	Metazoa	2000	2017	Pinus cembra	NA
293	NA	root	cellular organisms	Eukaryota	Opisthokonta	Metazoa	Eumetazoa	Bilateria	Protostomia	Ecdysozoa	Panarthropoda	Arthropoda	Chelicerata	NA	NA	Arachnida	Acari	NA	NA	NA	NA	NA	NA	NA	NA	NA	NA	NA	6933	S_1850_V1_2017	3	MCOM	Metazoa	1850	2017	mixed conifers	NA
294	NA	root	cellular organisms	Eukaryota	Opisthokonta	Metazoa	Eumetazoa	Bilateria	Protostomia	Ecdysozoa	Panarthropoda	Arthropoda	Chelicerata	NA	NA	Arachnida	Acari	NA	NA	NA	NA	NA	NA	NA	NA	NA	NA	NA	6933	S_2100_V1_2015	2	MCOM	Metazoa	2100	2015	Pinus cembra	NA
295	NA	root	cellular organisms	Eukaryota	Opisthokonta	Metazoa	Eumetazoa	Bilateria	Protostomia	Ecdysozoa	Panarthropoda	Arthropoda	Chelicerata	NA	NA	Arachnida	Acari	NA	NA	NA	NA	NA	NA	NA	NA	NA	NA	NA	6933	S_2100_V1_2017	119	MCOM	Metazoa	2100	2017	Pinus cembra	NA
296	NA	root	cellular organisms	Eukaryota	Opisthokonta	Metazoa	Eumetazoa	Bilateria	Protostomia	Ecdysozoa	Panarthropoda	Arthropoda	Chelicerata	NA	NA	Arachnida	Acari	NA	NA	NA	NA	NA	NA	NA	NA	NA	NA	NA	6933	S_1850_V1_2015	43	MCOM	Metazoa	1850	2015	mixed conifers	NA
297	NA	root	cellular organisms	Eukaryota	Opisthokonta	Metazoa	Eumetazoa	Bilateria	Protostomia	Ecdysozoa	Panarthropoda	Arthropoda	Chelicerata	NA	NA	Arachnida	Acari	NA	NA	NA	NA	NA	NA	NA	NA	NA	NA	NA	6933	S_2250_V1_2015	11	MCOM	Metazoa	2250	2015	alpine meadow	NA
298	NA	root	cellular organisms	Eukaryota	Opisthokonta	Metazoa	Eumetazoa	Bilateria	Protostomia	Ecdysozoa	Panarthropoda	Arthropoda	Chelicerata	NA	NA	Arachnida	Acari	NA	NA	NA	NA	NA	NA	NA	NA	NA	NA	NA	6933	S_1900_V1_2017	0	MCOM	Metazoa	1900	2017	mixed conifers	NA
299	NA	root	cellular organisms	Eukaryota	Opisthokonta	Metazoa	Eumetazoa	Bilateria	Protostomia	Ecdysozoa	Panarthropoda	Arthropoda	Chelicerata	NA	NA	Arachnida	Acari	NA	NA	NA	NA	NA	NA	NA	NA	NA	NA	NA	6933	S_2250_V1_2017	3	MCOM	Metazoa	2250	2017	alpine meadow	NA
300	NA	root	cellular organisms	Eukaryota	Opisthokonta	Metazoa	Eumetazoa	Bilateria	Protostomia	Ecdysozoa	Panarthropoda	Arthropoda	Chelicerata	NA	NA	Arachnida	Acari	NA	NA	NA	NA	NA	NA	NA	NA	NA	NA	NA	6933	S_1900_V1_2015	0	MCOM	Metazoa	1900	2015	mixed conifers	NA
301	NA	root	cellular organisms	Eukaryota	Opisthokonta	Metazoa	Eumetazoa	Bilateria	Protostomia	Ecdysozoa	Panarthropoda	Arthropoda	Chelicerata	NA	NA	Arachnida	Acari	Acariformes	Sarcoptiformes	NA	NA	NA	NA	NA	NA	NA	NA	NA	83137	S_2000_V1_2015	3	MCOM	Metazoa	2000	2015	Pinus cembra	NA
302	NA	root	cellular organisms	Eukaryota	Opisthokonta	Metazoa	Eumetazoa	Bilateria	Protostomia	Ecdysozoa	Panarthropoda	Arthropoda	Chelicerata	NA	NA	Arachnida	Acari	Acariformes	Sarcoptiformes	NA	NA	NA	NA	NA	NA	NA	NA	NA	83137	S_2000_V1_2017	0	MCOM	Metazoa	2000	2017	Pinus cembra	NA
303	NA	root	cellular organisms	Eukaryota	Opisthokonta	Metazoa	Eumetazoa	Bilateria	Protostomia	Ecdysozoa	Panarthropoda	Arthropoda	Chelicerata	NA	NA	Arachnida	Acari	Acariformes	Sarcoptiformes	NA	NA	NA	NA	NA	NA	NA	NA	NA	83137	S_1850_V1_2017	38	MCOM	Metazoa	1850	2017	mixed conifers	NA
304	NA	root	cellular organisms	Eukaryota	Opisthokonta	Metazoa	Eumetazoa	Bilateria	Protostomia	Ecdysozoa	Panarthropoda	Arthropoda	Chelicerata	NA	NA	Arachnida	Acari	Acariformes	Sarcoptiformes	NA	NA	NA	NA	NA	NA	NA	NA	NA	83137	S_2100_V1_2015	7	MCOM	Metazoa	2100	2015	Pinus cembra	NA
305	NA	root	cellular organisms	Eukaryota	Opisthokonta	Metazoa	Eumetazoa	Bilateria	Protostomia	Ecdysozoa	Panarthropoda	Arthropoda	Chelicerata	NA	NA	Arachnida	Acari	Acariformes	Sarcoptiformes	NA	NA	NA	NA	NA	NA	NA	NA	NA	83137	S_2100_V1_2017	2	MCOM	Metazoa	2100	2017	Pinus cembra	NA
306	NA	root	cellular organisms	Eukaryota	Opisthokonta	Metazoa	Eumetazoa	Bilateria	Protostomia	Ecdysozoa	Panarthropoda	Arthropoda	Chelicerata	NA	NA	Arachnida	Acari	Acariformes	Sarcoptiformes	NA	NA	NA	NA	NA	NA	NA	NA	NA	83137	S_1850_V1_2015	2	MCOM	Metazoa	1850	2015	mixed conifers	NA
307	NA	root	cellular organisms	Eukaryota	Opisthokonta	Metazoa	Eumetazoa	Bilateria	Protostomia	Ecdysozoa	Panarthropoda	Arthropoda	Chelicerata	NA	NA	Arachnida	Acari	Acariformes	Sarcoptiformes	NA	NA	NA	NA	NA	NA	NA	NA	NA	83137	S_2250_V1_2015	0	MCOM	Metazoa	2250	2015	alpine meadow	NA
308	NA	root	cellular organisms	Eukaryota	Opisthokonta	Metazoa	Eumetazoa	Bilateria	Protostomia	Ecdysozoa	Panarthropoda	Arthropoda	Chelicerata	NA	NA	Arachnida	Acari	Acariformes	Sarcoptiformes	NA	NA	NA	NA	NA	NA	NA	NA	NA	83137	S_1900_V1_2017	0	MCOM	Metazoa	1900	2017	mixed conifers	NA
309	NA	root	cellular organisms	Eukaryota	Opisthokonta	Metazoa	Eumetazoa	Bilateria	Protostomia	Ecdysozoa	Panarthropoda	Arthropoda	Chelicerata	NA	NA	Arachnida	Acari	Acariformes	Sarcoptiformes	NA	NA	NA	NA	NA	NA	NA	NA	NA	83137	S_2250_V1_2017	0	MCOM	Metazoa	2250	2017	alpine meadow	NA
310	NA	root	cellular organisms	Eukaryota	Opisthokonta	Metazoa	Eumetazoa	Bilateria	Protostomia	Ecdysozoa	Panarthropoda	Arthropoda	Chelicerata	NA	NA	Arachnida	Acari	Acariformes	Sarcoptiformes	NA	NA	NA	NA	NA	NA	NA	NA	NA	83137	S_1900_V1_2015	0	MCOM	Metazoa	1900	2015	mixed conifers	NA
311	NA	root	cellular organisms	Eukaryota	Opisthokonta	Metazoa	Eumetazoa	Bilateria	Protostomia	Ecdysozoa	Panarthropoda	Arthropoda	Chelicerata	NA	NA	Arachnida	Acari	Acariformes	Sarcoptiformes	Astigmata	Acaroidea	NA	Acaridae	Tyrophaginae	NA	Tyrophagus	NA	Tyrophagus putrescentiae	59818	S_2000_V1_2015	0	MCOM	Metazoa	2000	2015	Pinus cembra	Tyrophagus putrescentiae
312	NA	root	cellular organisms	Eukaryota	Opisthokonta	Metazoa	Eumetazoa	Bilateria	Protostomia	Ecdysozoa	Panarthropoda	Arthropoda	Chelicerata	NA	NA	Arachnida	Acari	Acariformes	Sarcoptiformes	Astigmata	Acaroidea	NA	Acaridae	Tyrophaginae	NA	Tyrophagus	NA	Tyrophagus putrescentiae	59818	S_2000_V1_2017	119	MCOM	Metazoa	2000	2017	Pinus cembra	Tyrophagus putrescentiae
313	NA	root	cellular organisms	Eukaryota	Opisthokonta	Metazoa	Eumetazoa	Bilateria	Protostomia	Ecdysozoa	Panarthropoda	Arthropoda	Chelicerata	NA	NA	Arachnida	Acari	Acariformes	Sarcoptiformes	Astigmata	Acaroidea	NA	Acaridae	Tyrophaginae	NA	Tyrophagus	NA	Tyrophagus putrescentiae	59818	S_1850_V1_2017	169	MCOM	Metazoa	1850	2017	mixed conifers	Tyrophagus putrescentiae
314	NA	root	cellular organisms	Eukaryota	Opisthokonta	Metazoa	Eumetazoa	Bilateria	Protostomia	Ecdysozoa	Panarthropoda	Arthropoda	Chelicerata	NA	NA	Arachnida	Acari	Acariformes	Sarcoptiformes	Astigmata	Acaroidea	NA	Acaridae	Tyrophaginae	NA	Tyrophagus	NA	Tyrophagus putrescentiae	59818	S_2100_V1_2015	636	MCOM	Metazoa	2100	2015	Pinus cembra	Tyrophagus putrescentiae
315	NA	root	cellular organisms	Eukaryota	Opisthokonta	Metazoa	Eumetazoa	Bilateria	Protostomia	Ecdysozoa	Panarthropoda	Arthropoda	Chelicerata	NA	NA	Arachnida	Acari	Acariformes	Sarcoptiformes	Astigmata	Acaroidea	NA	Acaridae	Tyrophaginae	NA	Tyrophagus	NA	Tyrophagus putrescentiae	59818	S_2100_V1_2017	108	MCOM	Metazoa	2100	2017	Pinus cembra	Tyrophagus putrescentiae
316	NA	root	cellular organisms	Eukaryota	Opisthokonta	Metazoa	Eumetazoa	Bilateria	Protostomia	Ecdysozoa	Panarthropoda	Arthropoda	Chelicerata	NA	NA	Arachnida	Acari	Acariformes	Sarcoptiformes	Astigmata	Acaroidea	NA	Acaridae	Tyrophaginae	NA	Tyrophagus	NA	Tyrophagus putrescentiae	59818	S_1850_V1_2015	0	MCOM	Metazoa	1850	2015	mixed conifers	Tyrophagus putrescentiae
317	NA	root	cellular organisms	Eukaryota	Opisthokonta	Metazoa	Eumetazoa	Bilateria	Protostomia	Ecdysozoa	Panarthropoda	Arthropoda	Chelicerata	NA	NA	Arachnida	Acari	Acariformes	Sarcoptiformes	Astigmata	Acaroidea	NA	Acaridae	Tyrophaginae	NA	Tyrophagus	NA	Tyrophagus putrescentiae	59818	S_2250_V1_2015	0	MCOM	Metazoa	2250	2015	alpine meadow	Tyrophagus putrescentiae
318	NA	root	cellular organisms	Eukaryota	Opisthokonta	Metazoa	Eumetazoa	Bilateria	Protostomia	Ecdysozoa	Panarthropoda	Arthropoda	Chelicerata	NA	NA	Arachnida	Acari	Acariformes	Sarcoptiformes	Astigmata	Acaroidea	NA	Acaridae	Tyrophaginae	NA	Tyrophagus	NA	Tyrophagus putrescentiae	59818	S_1900_V1_2017	0	MCOM	Metazoa	1900	2017	mixed conifers	Tyrophagus putrescentiae
319	NA	root	cellular organisms	Eukaryota	Opisthokonta	Metazoa	Eumetazoa	Bilateria	Protostomia	Ecdysozoa	Panarthropoda	Arthropoda	Chelicerata	NA	NA	Arachnida	Acari	Acariformes	Sarcoptiformes	Astigmata	Acaroidea	NA	Acaridae	Tyrophaginae	NA	Tyrophagus	NA	Tyrophagus putrescentiae	59818	S_2250_V1_2017	34	MCOM	Metazoa	2250	2017	alpine meadow	Tyrophagus putrescentiae
320	NA	root	cellular organisms	Eukaryota	Opisthokonta	Metazoa	Eumetazoa	Bilateria	Protostomia	Ecdysozoa	Panarthropoda	Arthropoda	Chelicerata	NA	NA	Arachnida	Acari	Acariformes	Sarcoptiformes	Astigmata	Acaroidea	NA	Acaridae	Tyrophaginae	NA	Tyrophagus	NA	Tyrophagus putrescentiae	59818	S_1900_V1_2015	0	MCOM	Metazoa	1900	2015	mixed conifers	Tyrophagus putrescentiae
321	NA	root	cellular organisms	Eukaryota	Opisthokonta	Metazoa	Eumetazoa	Bilateria	Protostomia	Ecdysozoa	Panarthropoda	Arthropoda	Chelicerata	NA	NA	Arachnida	Acari	Acariformes	Sarcoptiformes	Oribatida	NA	NA	NA	NA	NA	NA	NA	NA	66551	S_2000_V1_2015	454	MCOM	Metazoa	2000	2015	Pinus cembra	NA
322	NA	root	cellular organisms	Eukaryota	Opisthokonta	Metazoa	Eumetazoa	Bilateria	Protostomia	Ecdysozoa	Panarthropoda	Arthropoda	Chelicerata	NA	NA	Arachnida	Acari	Acariformes	Sarcoptiformes	Oribatida	NA	NA	NA	NA	NA	NA	NA	NA	66551	S_2000_V1_2017	727	MCOM	Metazoa	2000	2017	Pinus cembra	NA
323	NA	root	cellular organisms	Eukaryota	Opisthokonta	Metazoa	Eumetazoa	Bilateria	Protostomia	Ecdysozoa	Panarthropoda	Arthropoda	Chelicerata	NA	NA	Arachnida	Acari	Acariformes	Sarcoptiformes	Oribatida	NA	NA	NA	NA	NA	NA	NA	NA	66551	S_1850_V1_2017	485	MCOM	Metazoa	1850	2017	mixed conifers	NA
324	NA	root	cellular organisms	Eukaryota	Opisthokonta	Metazoa	Eumetazoa	Bilateria	Protostomia	Ecdysozoa	Panarthropoda	Arthropoda	Chelicerata	NA	NA	Arachnida	Acari	Acariformes	Sarcoptiformes	Oribatida	NA	NA	NA	NA	NA	NA	NA	NA	66551	S_2100_V1_2015	3350	MCOM	Metazoa	2100	2015	Pinus cembra	NA
325	NA	root	cellular organisms	Eukaryota	Opisthokonta	Metazoa	Eumetazoa	Bilateria	Protostomia	Ecdysozoa	Panarthropoda	Arthropoda	Chelicerata	NA	NA	Arachnida	Acari	Acariformes	Sarcoptiformes	Oribatida	NA	NA	NA	NA	NA	NA	NA	NA	66551	S_2100_V1_2017	680	MCOM	Metazoa	2100	2017	Pinus cembra	NA
326	NA	root	cellular organisms	Eukaryota	Opisthokonta	Metazoa	Eumetazoa	Bilateria	Protostomia	Ecdysozoa	Panarthropoda	Arthropoda	Chelicerata	NA	NA	Arachnida	Acari	Acariformes	Sarcoptiformes	Oribatida	NA	NA	NA	NA	NA	NA	NA	NA	66551	S_1850_V1_2015	449	MCOM	Metazoa	1850	2015	mixed conifers	NA
327	NA	root	cellular organisms	Eukaryota	Opisthokonta	Metazoa	Eumetazoa	Bilateria	Protostomia	Ecdysozoa	Panarthropoda	Arthropoda	Chelicerata	NA	NA	Arachnida	Acari	Acariformes	Sarcoptiformes	Oribatida	NA	NA	NA	NA	NA	NA	NA	NA	66551	S_2250_V1_2015	3202	MCOM	Metazoa	2250	2015	alpine meadow	NA
328	NA	root	cellular organisms	Eukaryota	Opisthokonta	Metazoa	Eumetazoa	Bilateria	Protostomia	Ecdysozoa	Panarthropoda	Arthropoda	Chelicerata	NA	NA	Arachnida	Acari	Acariformes	Sarcoptiformes	Oribatida	NA	NA	NA	NA	NA	NA	NA	NA	66551	S_1900_V1_2017	809	MCOM	Metazoa	1900	2017	mixed conifers	NA
329	NA	root	cellular organisms	Eukaryota	Opisthokonta	Metazoa	Eumetazoa	Bilateria	Protostomia	Ecdysozoa	Panarthropoda	Arthropoda	Chelicerata	NA	NA	Arachnida	Acari	Acariformes	Sarcoptiformes	Oribatida	NA	NA	NA	NA	NA	NA	NA	NA	66551	S_2250_V1_2017	363	MCOM	Metazoa	2250	2017	alpine meadow	NA
330	NA	root	cellular organisms	Eukaryota	Opisthokonta	Metazoa	Eumetazoa	Bilateria	Protostomia	Ecdysozoa	Panarthropoda	Arthropoda	Chelicerata	NA	NA	Arachnida	Acari	Acariformes	Sarcoptiformes	Oribatida	NA	NA	NA	NA	NA	NA	NA	NA	66551	S_1900_V1_2015	2073	MCOM	Metazoa	1900	2015	mixed conifers	NA
331	NA	root	cellular organisms	Eukaryota	Opisthokonta	Metazoa	Eumetazoa	Bilateria	Protostomia	Ecdysozoa	Panarthropoda	Arthropoda	Chelicerata	NA	NA	Arachnida	Acari	Acariformes	Sarcoptiformes	Oribatida	Brachypylina	NA	NA	NA	NA	NA	NA	NA	229894	S_2000_V1_2015	242	MCOM	Metazoa	2000	2015	Pinus cembra	NA
332	NA	root	cellular organisms	Eukaryota	Opisthokonta	Metazoa	Eumetazoa	Bilateria	Protostomia	Ecdysozoa	Panarthropoda	Arthropoda	Chelicerata	NA	NA	Arachnida	Acari	Acariformes	Sarcoptiformes	Oribatida	Brachypylina	NA	NA	NA	NA	NA	NA	NA	229894	S_2000_V1_2017	0	MCOM	Metazoa	2000	2017	Pinus cembra	NA
333	NA	root	cellular organisms	Eukaryota	Opisthokonta	Metazoa	Eumetazoa	Bilateria	Protostomia	Ecdysozoa	Panarthropoda	Arthropoda	Chelicerata	NA	NA	Arachnida	Acari	Acariformes	Sarcoptiformes	Oribatida	Brachypylina	NA	NA	NA	NA	NA	NA	NA	229894	S_1850_V1_2017	408	MCOM	Metazoa	1850	2017	mixed conifers	NA
334	NA	root	cellular organisms	Eukaryota	Opisthokonta	Metazoa	Eumetazoa	Bilateria	Protostomia	Ecdysozoa	Panarthropoda	Arthropoda	Chelicerata	NA	NA	Arachnida	Acari	Acariformes	Sarcoptiformes	Oribatida	Brachypylina	NA	NA	NA	NA	NA	NA	NA	229894	S_2100_V1_2015	287	MCOM	Metazoa	2100	2015	Pinus cembra	NA
335	NA	root	cellular organisms	Eukaryota	Opisthokonta	Metazoa	Eumetazoa	Bilateria	Protostomia	Ecdysozoa	Panarthropoda	Arthropoda	Chelicerata	NA	NA	Arachnida	Acari	Acariformes	Sarcoptiformes	Oribatida	Brachypylina	NA	NA	NA	NA	NA	NA	NA	229894	S_2100_V1_2017	292	MCOM	Metazoa	2100	2017	Pinus cembra	NA
336	NA	root	cellular organisms	Eukaryota	Opisthokonta	Metazoa	Eumetazoa	Bilateria	Protostomia	Ecdysozoa	Panarthropoda	Arthropoda	Chelicerata	NA	NA	Arachnida	Acari	Acariformes	Sarcoptiformes	Oribatida	Brachypylina	NA	NA	NA	NA	NA	NA	NA	229894	S_1850_V1_2015	43	MCOM	Metazoa	1850	2015	mixed conifers	NA
337	NA	root	cellular organisms	Eukaryota	Opisthokonta	Metazoa	Eumetazoa	Bilateria	Protostomia	Ecdysozoa	Panarthropoda	Arthropoda	Chelicerata	NA	NA	Arachnida	Acari	Acariformes	Sarcoptiformes	Oribatida	Brachypylina	NA	NA	NA	NA	NA	NA	NA	229894	S_2250_V1_2015	536	MCOM	Metazoa	2250	2015	alpine meadow	NA
338	NA	root	cellular organisms	Eukaryota	Opisthokonta	Metazoa	Eumetazoa	Bilateria	Protostomia	Ecdysozoa	Panarthropoda	Arthropoda	Chelicerata	NA	NA	Arachnida	Acari	Acariformes	Sarcoptiformes	Oribatida	Brachypylina	NA	NA	NA	NA	NA	NA	NA	229894	S_1900_V1_2017	277	MCOM	Metazoa	1900	2017	mixed conifers	NA
339	NA	root	cellular organisms	Eukaryota	Opisthokonta	Metazoa	Eumetazoa	Bilateria	Protostomia	Ecdysozoa	Panarthropoda	Arthropoda	Chelicerata	NA	NA	Arachnida	Acari	Acariformes	Sarcoptiformes	Oribatida	Brachypylina	NA	NA	NA	NA	NA	NA	NA	229894	S_2250_V1_2017	75	MCOM	Metazoa	2250	2017	alpine meadow	NA
340	NA	root	cellular organisms	Eukaryota	Opisthokonta	Metazoa	Eumetazoa	Bilateria	Protostomia	Ecdysozoa	Panarthropoda	Arthropoda	Chelicerata	NA	NA	Arachnida	Acari	Acariformes	Sarcoptiformes	Oribatida	Brachypylina	NA	NA	NA	NA	NA	NA	NA	229894	S_1900_V1_2015	64	MCOM	Metazoa	1900	2015	mixed conifers	NA
341	NA	root	cellular organisms	Eukaryota	Opisthokonta	Metazoa	Eumetazoa	Bilateria	Protostomia	Ecdysozoa	Panarthropoda	Arthropoda	Chelicerata	NA	NA	Arachnida	Acari	Acariformes	Sarcoptiformes	Oribatida	Brachypylina	Achipterioidea	Achipteriidae	NA	NA	Achipteria	NA	NA	229768	S_2000_V1_2015	19	MCOM	Metazoa	2000	2015	Pinus cembra	Achipteria
342	NA	root	cellular organisms	Eukaryota	Opisthokonta	Metazoa	Eumetazoa	Bilateria	Protostomia	Ecdysozoa	Panarthropoda	Arthropoda	Chelicerata	NA	NA	Arachnida	Acari	Acariformes	Sarcoptiformes	Oribatida	Brachypylina	Achipterioidea	Achipteriidae	NA	NA	Achipteria	NA	NA	229768	S_2000_V1_2017	0	MCOM	Metazoa	2000	2017	Pinus cembra	Achipteria
343	NA	root	cellular organisms	Eukaryota	Opisthokonta	Metazoa	Eumetazoa	Bilateria	Protostomia	Ecdysozoa	Panarthropoda	Arthropoda	Chelicerata	NA	NA	Arachnida	Acari	Acariformes	Sarcoptiformes	Oribatida	Brachypylina	Achipterioidea	Achipteriidae	NA	NA	Achipteria	NA	NA	229768	S_1850_V1_2017	0	MCOM	Metazoa	1850	2017	mixed conifers	Achipteria
344	NA	root	cellular organisms	Eukaryota	Opisthokonta	Metazoa	Eumetazoa	Bilateria	Protostomia	Ecdysozoa	Panarthropoda	Arthropoda	Chelicerata	NA	NA	Arachnida	Acari	Acariformes	Sarcoptiformes	Oribatida	Brachypylina	Achipterioidea	Achipteriidae	NA	NA	Achipteria	NA	NA	229768	S_2100_V1_2015	0	MCOM	Metazoa	2100	2015	Pinus cembra	Achipteria
345	NA	root	cellular organisms	Eukaryota	Opisthokonta	Metazoa	Eumetazoa	Bilateria	Protostomia	Ecdysozoa	Panarthropoda	Arthropoda	Chelicerata	NA	NA	Arachnida	Acari	Acariformes	Sarcoptiformes	Oribatida	Brachypylina	Achipterioidea	Achipteriidae	NA	NA	Achipteria	NA	NA	229768	S_2100_V1_2017	0	MCOM	Metazoa	2100	2017	Pinus cembra	Achipteria
346	NA	root	cellular organisms	Eukaryota	Opisthokonta	Metazoa	Eumetazoa	Bilateria	Protostomia	Ecdysozoa	Panarthropoda	Arthropoda	Chelicerata	NA	NA	Arachnida	Acari	Acariformes	Sarcoptiformes	Oribatida	Brachypylina	Achipterioidea	Achipteriidae	NA	NA	Achipteria	NA	NA	229768	S_1850_V1_2015	0	MCOM	Metazoa	1850	2015	mixed conifers	Achipteria
347	NA	root	cellular organisms	Eukaryota	Opisthokonta	Metazoa	Eumetazoa	Bilateria	Protostomia	Ecdysozoa	Panarthropoda	Arthropoda	Chelicerata	NA	NA	Arachnida	Acari	Acariformes	Sarcoptiformes	Oribatida	Brachypylina	Achipterioidea	Achipteriidae	NA	NA	Achipteria	NA	NA	229768	S_2250_V1_2015	313	MCOM	Metazoa	2250	2015	alpine meadow	Achipteria
348	NA	root	cellular organisms	Eukaryota	Opisthokonta	Metazoa	Eumetazoa	Bilateria	Protostomia	Ecdysozoa	Panarthropoda	Arthropoda	Chelicerata	NA	NA	Arachnida	Acari	Acariformes	Sarcoptiformes	Oribatida	Brachypylina	Achipterioidea	Achipteriidae	NA	NA	Achipteria	NA	NA	229768	S_1900_V1_2017	0	MCOM	Metazoa	1900	2017	mixed conifers	Achipteria
349	NA	root	cellular organisms	Eukaryota	Opisthokonta	Metazoa	Eumetazoa	Bilateria	Protostomia	Ecdysozoa	Panarthropoda	Arthropoda	Chelicerata	NA	NA	Arachnida	Acari	Acariformes	Sarcoptiformes	Oribatida	Brachypylina	Achipterioidea	Achipteriidae	NA	NA	Achipteria	NA	NA	229768	S_2250_V1_2017	0	MCOM	Metazoa	2250	2017	alpine meadow	Achipteria
350	NA	root	cellular organisms	Eukaryota	Opisthokonta	Metazoa	Eumetazoa	Bilateria	Protostomia	Ecdysozoa	Panarthropoda	Arthropoda	Chelicerata	NA	NA	Arachnida	Acari	Acariformes	Sarcoptiformes	Oribatida	Brachypylina	Achipterioidea	Achipteriidae	NA	NA	Achipteria	NA	NA	229768	S_1900_V1_2015	0	MCOM	Metazoa	1900	2015	mixed conifers	Achipteria
351	NA	root	cellular organisms	Eukaryota	Opisthokonta	Metazoa	Eumetazoa	Bilateria	Protostomia	Ecdysozoa	Panarthropoda	Arthropoda	Chelicerata	NA	NA	Arachnida	Acari	Acariformes	Sarcoptiformes	Oribatida	Brachypylina	Achipterioidea	Achipteriidae	NA	NA	Achipteria	NA	Achipteria coleoptrata	229769	S_2000_V1_2015	0	MCOM	Metazoa	2000	2015	Pinus cembra	Achipteria coleoptrata
352	NA	root	cellular organisms	Eukaryota	Opisthokonta	Metazoa	Eumetazoa	Bilateria	Protostomia	Ecdysozoa	Panarthropoda	Arthropoda	Chelicerata	NA	NA	Arachnida	Acari	Acariformes	Sarcoptiformes	Oribatida	Brachypylina	Achipterioidea	Achipteriidae	NA	NA	Achipteria	NA	Achipteria coleoptrata	229769	S_2000_V1_2017	0	MCOM	Metazoa	2000	2017	Pinus cembra	Achipteria coleoptrata
353	NA	root	cellular organisms	Eukaryota	Opisthokonta	Metazoa	Eumetazoa	Bilateria	Protostomia	Ecdysozoa	Panarthropoda	Arthropoda	Chelicerata	NA	NA	Arachnida	Acari	Acariformes	Sarcoptiformes	Oribatida	Brachypylina	Achipterioidea	Achipteriidae	NA	NA	Achipteria	NA	Achipteria coleoptrata	229769	S_1850_V1_2017	0	MCOM	Metazoa	1850	2017	mixed conifers	Achipteria coleoptrata
354	NA	root	cellular organisms	Eukaryota	Opisthokonta	Metazoa	Eumetazoa	Bilateria	Protostomia	Ecdysozoa	Panarthropoda	Arthropoda	Chelicerata	NA	NA	Arachnida	Acari	Acariformes	Sarcoptiformes	Oribatida	Brachypylina	Achipterioidea	Achipteriidae	NA	NA	Achipteria	NA	Achipteria coleoptrata	229769	S_2100_V1_2015	0	MCOM	Metazoa	2100	2015	Pinus cembra	Achipteria coleoptrata
355	NA	root	cellular organisms	Eukaryota	Opisthokonta	Metazoa	Eumetazoa	Bilateria	Protostomia	Ecdysozoa	Panarthropoda	Arthropoda	Chelicerata	NA	NA	Arachnida	Acari	Acariformes	Sarcoptiformes	Oribatida	Brachypylina	Achipterioidea	Achipteriidae	NA	NA	Achipteria	NA	Achipteria coleoptrata	229769	S_2100_V1_2017	0	MCOM	Metazoa	2100	2017	Pinus cembra	Achipteria coleoptrata
356	NA	root	cellular organisms	Eukaryota	Opisthokonta	Metazoa	Eumetazoa	Bilateria	Protostomia	Ecdysozoa	Panarthropoda	Arthropoda	Chelicerata	NA	NA	Arachnida	Acari	Acariformes	Sarcoptiformes	Oribatida	Brachypylina	Achipterioidea	Achipteriidae	NA	NA	Achipteria	NA	Achipteria coleoptrata	229769	S_1850_V1_2015	0	MCOM	Metazoa	1850	2015	mixed conifers	Achipteria coleoptrata
357	NA	root	cellular organisms	Eukaryota	Opisthokonta	Metazoa	Eumetazoa	Bilateria	Protostomia	Ecdysozoa	Panarthropoda	Arthropoda	Chelicerata	NA	NA	Arachnida	Acari	Acariformes	Sarcoptiformes	Oribatida	Brachypylina	Achipterioidea	Achipteriidae	NA	NA	Achipteria	NA	Achipteria coleoptrata	229769	S_2250_V1_2015	136	MCOM	Metazoa	2250	2015	alpine meadow	Achipteria coleoptrata
358	NA	root	cellular organisms	Eukaryota	Opisthokonta	Metazoa	Eumetazoa	Bilateria	Protostomia	Ecdysozoa	Panarthropoda	Arthropoda	Chelicerata	NA	NA	Arachnida	Acari	Acariformes	Sarcoptiformes	Oribatida	Brachypylina	Achipterioidea	Achipteriidae	NA	NA	Achipteria	NA	Achipteria coleoptrata	229769	S_1900_V1_2017	0	MCOM	Metazoa	1900	2017	mixed conifers	Achipteria coleoptrata
359	NA	root	cellular organisms	Eukaryota	Opisthokonta	Metazoa	Eumetazoa	Bilateria	Protostomia	Ecdysozoa	Panarthropoda	Arthropoda	Chelicerata	NA	NA	Arachnida	Acari	Acariformes	Sarcoptiformes	Oribatida	Brachypylina	Achipterioidea	Achipteriidae	NA	NA	Achipteria	NA	Achipteria coleoptrata	229769	S_2250_V1_2017	0	MCOM	Metazoa	2250	2017	alpine meadow	Achipteria coleoptrata
360	NA	root	cellular organisms	Eukaryota	Opisthokonta	Metazoa	Eumetazoa	Bilateria	Protostomia	Ecdysozoa	Panarthropoda	Arthropoda	Chelicerata	NA	NA	Arachnida	Acari	Acariformes	Sarcoptiformes	Oribatida	Brachypylina	Achipterioidea	Achipteriidae	NA	NA	Achipteria	NA	Achipteria coleoptrata	229769	S_1900_V1_2015	0	MCOM	Metazoa	1900	2015	mixed conifers	Achipteria coleoptrata
361	NA	root	cellular organisms	Eukaryota	Opisthokonta	Metazoa	Eumetazoa	Bilateria	Protostomia	Ecdysozoa	Panarthropoda	Arthropoda	Chelicerata	NA	NA	Arachnida	Acari	Acariformes	Sarcoptiformes	Oribatida	Brachypylina	Ameroidea	Ctenobelbidae	NA	NA	Ctenobelba	NA	Ctenobelba pectinigera	1401282	S_2000_V1_2015	0	MCOM	Metazoa	2000	2015	Pinus cembra	Ctenobelba pectinigera
362	NA	root	cellular organisms	Eukaryota	Opisthokonta	Metazoa	Eumetazoa	Bilateria	Protostomia	Ecdysozoa	Panarthropoda	Arthropoda	Chelicerata	NA	NA	Arachnida	Acari	Acariformes	Sarcoptiformes	Oribatida	Brachypylina	Ameroidea	Ctenobelbidae	NA	NA	Ctenobelba	NA	Ctenobelba pectinigera	1401282	S_2000_V1_2017	545	MCOM	Metazoa	2000	2017	Pinus cembra	Ctenobelba pectinigera
363	NA	root	cellular organisms	Eukaryota	Opisthokonta	Metazoa	Eumetazoa	Bilateria	Protostomia	Ecdysozoa	Panarthropoda	Arthropoda	Chelicerata	NA	NA	Arachnida	Acari	Acariformes	Sarcoptiformes	Oribatida	Brachypylina	Ameroidea	Ctenobelbidae	NA	NA	Ctenobelba	NA	Ctenobelba pectinigera	1401282	S_1850_V1_2017	0	MCOM	Metazoa	1850	2017	mixed conifers	Ctenobelba pectinigera
364	NA	root	cellular organisms	Eukaryota	Opisthokonta	Metazoa	Eumetazoa	Bilateria	Protostomia	Ecdysozoa	Panarthropoda	Arthropoda	Chelicerata	NA	NA	Arachnida	Acari	Acariformes	Sarcoptiformes	Oribatida	Brachypylina	Ameroidea	Ctenobelbidae	NA	NA	Ctenobelba	NA	Ctenobelba pectinigera	1401282	S_2100_V1_2015	0	MCOM	Metazoa	2100	2015	Pinus cembra	Ctenobelba pectinigera
365	NA	root	cellular organisms	Eukaryota	Opisthokonta	Metazoa	Eumetazoa	Bilateria	Protostomia	Ecdysozoa	Panarthropoda	Arthropoda	Chelicerata	NA	NA	Arachnida	Acari	Acariformes	Sarcoptiformes	Oribatida	Brachypylina	Ameroidea	Ctenobelbidae	NA	NA	Ctenobelba	NA	Ctenobelba pectinigera	1401282	S_2100_V1_2017	0	MCOM	Metazoa	2100	2017	Pinus cembra	Ctenobelba pectinigera
366	NA	root	cellular organisms	Eukaryota	Opisthokonta	Metazoa	Eumetazoa	Bilateria	Protostomia	Ecdysozoa	Panarthropoda	Arthropoda	Chelicerata	NA	NA	Arachnida	Acari	Acariformes	Sarcoptiformes	Oribatida	Brachypylina	Ameroidea	Ctenobelbidae	NA	NA	Ctenobelba	NA	Ctenobelba pectinigera	1401282	S_1850_V1_2015	0	MCOM	Metazoa	1850	2015	mixed conifers	Ctenobelba pectinigera
367	NA	root	cellular organisms	Eukaryota	Opisthokonta	Metazoa	Eumetazoa	Bilateria	Protostomia	Ecdysozoa	Panarthropoda	Arthropoda	Chelicerata	NA	NA	Arachnida	Acari	Acariformes	Sarcoptiformes	Oribatida	Brachypylina	Ameroidea	Ctenobelbidae	NA	NA	Ctenobelba	NA	Ctenobelba pectinigera	1401282	S_2250_V1_2015	35	MCOM	Metazoa	2250	2015	alpine meadow	Ctenobelba pectinigera
368	NA	root	cellular organisms	Eukaryota	Opisthokonta	Metazoa	Eumetazoa	Bilateria	Protostomia	Ecdysozoa	Panarthropoda	Arthropoda	Chelicerata	NA	NA	Arachnida	Acari	Acariformes	Sarcoptiformes	Oribatida	Brachypylina	Ameroidea	Ctenobelbidae	NA	NA	Ctenobelba	NA	Ctenobelba pectinigera	1401282	S_1900_V1_2017	0	MCOM	Metazoa	1900	2017	mixed conifers	Ctenobelba pectinigera
369	NA	root	cellular organisms	Eukaryota	Opisthokonta	Metazoa	Eumetazoa	Bilateria	Protostomia	Ecdysozoa	Panarthropoda	Arthropoda	Chelicerata	NA	NA	Arachnida	Acari	Acariformes	Sarcoptiformes	Oribatida	Brachypylina	Ameroidea	Ctenobelbidae	NA	NA	Ctenobelba	NA	Ctenobelba pectinigera	1401282	S_2250_V1_2017	0	MCOM	Metazoa	2250	2017	alpine meadow	Ctenobelba pectinigera
370	NA	root	cellular organisms	Eukaryota	Opisthokonta	Metazoa	Eumetazoa	Bilateria	Protostomia	Ecdysozoa	Panarthropoda	Arthropoda	Chelicerata	NA	NA	Arachnida	Acari	Acariformes	Sarcoptiformes	Oribatida	Brachypylina	Ameroidea	Ctenobelbidae	NA	NA	Ctenobelba	NA	Ctenobelba pectinigera	1401282	S_1900_V1_2015	7	MCOM	Metazoa	1900	2015	mixed conifers	Ctenobelba pectinigera
371	NA	root	cellular organisms	Eukaryota	Opisthokonta	Metazoa	Eumetazoa	Bilateria	Protostomia	Ecdysozoa	Panarthropoda	Arthropoda	Chelicerata	NA	NA	Arachnida	Acari	Acariformes	Sarcoptiformes	Oribatida	Brachypylina	Carabodoidea	Carabodidae	NA	NA	Carabodes	NA	Carabodes femoralis	229793	S_2000_V1_2015	0	MCOM	Metazoa	2000	2015	Pinus cembra	Carabodes femoralis
372	NA	root	cellular organisms	Eukaryota	Opisthokonta	Metazoa	Eumetazoa	Bilateria	Protostomia	Ecdysozoa	Panarthropoda	Arthropoda	Chelicerata	NA	NA	Arachnida	Acari	Acariformes	Sarcoptiformes	Oribatida	Brachypylina	Carabodoidea	Carabodidae	NA	NA	Carabodes	NA	Carabodes femoralis	229793	S_2000_V1_2017	0	MCOM	Metazoa	2000	2017	Pinus cembra	Carabodes femoralis
373	NA	root	cellular organisms	Eukaryota	Opisthokonta	Metazoa	Eumetazoa	Bilateria	Protostomia	Ecdysozoa	Panarthropoda	Arthropoda	Chelicerata	NA	NA	Arachnida	Acari	Acariformes	Sarcoptiformes	Oribatida	Brachypylina	Carabodoidea	Carabodidae	NA	NA	Carabodes	NA	Carabodes femoralis	229793	S_1850_V1_2017	0	MCOM	Metazoa	1850	2017	mixed conifers	Carabodes femoralis
374	NA	root	cellular organisms	Eukaryota	Opisthokonta	Metazoa	Eumetazoa	Bilateria	Protostomia	Ecdysozoa	Panarthropoda	Arthropoda	Chelicerata	NA	NA	Arachnida	Acari	Acariformes	Sarcoptiformes	Oribatida	Brachypylina	Carabodoidea	Carabodidae	NA	NA	Carabodes	NA	Carabodes femoralis	229793	S_2100_V1_2015	0	MCOM	Metazoa	2100	2015	Pinus cembra	Carabodes femoralis
375	NA	root	cellular organisms	Eukaryota	Opisthokonta	Metazoa	Eumetazoa	Bilateria	Protostomia	Ecdysozoa	Panarthropoda	Arthropoda	Chelicerata	NA	NA	Arachnida	Acari	Acariformes	Sarcoptiformes	Oribatida	Brachypylina	Carabodoidea	Carabodidae	NA	NA	Carabodes	NA	Carabodes femoralis	229793	S_2100_V1_2017	0	MCOM	Metazoa	2100	2017	Pinus cembra	Carabodes femoralis
376	NA	root	cellular organisms	Eukaryota	Opisthokonta	Metazoa	Eumetazoa	Bilateria	Protostomia	Ecdysozoa	Panarthropoda	Arthropoda	Chelicerata	NA	NA	Arachnida	Acari	Acariformes	Sarcoptiformes	Oribatida	Brachypylina	Carabodoidea	Carabodidae	NA	NA	Carabodes	NA	Carabodes femoralis	229793	S_1850_V1_2015	0	MCOM	Metazoa	1850	2015	mixed conifers	Carabodes femoralis
377	NA	root	cellular organisms	Eukaryota	Opisthokonta	Metazoa	Eumetazoa	Bilateria	Protostomia	Ecdysozoa	Panarthropoda	Arthropoda	Chelicerata	NA	NA	Arachnida	Acari	Acariformes	Sarcoptiformes	Oribatida	Brachypylina	Carabodoidea	Carabodidae	NA	NA	Carabodes	NA	Carabodes femoralis	229793	S_2250_V1_2015	28	MCOM	Metazoa	2250	2015	alpine meadow	Carabodes femoralis
378	NA	root	cellular organisms	Eukaryota	Opisthokonta	Metazoa	Eumetazoa	Bilateria	Protostomia	Ecdysozoa	Panarthropoda	Arthropoda	Chelicerata	NA	NA	Arachnida	Acari	Acariformes	Sarcoptiformes	Oribatida	Brachypylina	Carabodoidea	Carabodidae	NA	NA	Carabodes	NA	Carabodes femoralis	229793	S_1900_V1_2017	0	MCOM	Metazoa	1900	2017	mixed conifers	Carabodes femoralis
379	NA	root	cellular organisms	Eukaryota	Opisthokonta	Metazoa	Eumetazoa	Bilateria	Protostomia	Ecdysozoa	Panarthropoda	Arthropoda	Chelicerata	NA	NA	Arachnida	Acari	Acariformes	Sarcoptiformes	Oribatida	Brachypylina	Carabodoidea	Carabodidae	NA	NA	Carabodes	NA	Carabodes femoralis	229793	S_2250_V1_2017	30	MCOM	Metazoa	2250	2017	alpine meadow	Carabodes femoralis
380	NA	root	cellular organisms	Eukaryota	Opisthokonta	Metazoa	Eumetazoa	Bilateria	Protostomia	Ecdysozoa	Panarthropoda	Arthropoda	Chelicerata	NA	NA	Arachnida	Acari	Acariformes	Sarcoptiformes	Oribatida	Brachypylina	Carabodoidea	Carabodidae	NA	NA	Carabodes	NA	Carabodes femoralis	229793	S_1900_V1_2015	27	MCOM	Metazoa	1900	2015	mixed conifers	Carabodes femoralis
381	NA	root	cellular organisms	Eukaryota	Opisthokonta	Metazoa	Eumetazoa	Bilateria	Protostomia	Ecdysozoa	Panarthropoda	Arthropoda	Chelicerata	NA	NA	Arachnida	Acari	Acariformes	Sarcoptiformes	Oribatida	Brachypylina	Carabodoidea	Tectocepheidae	NA	NA	Tectocepheus	NA	NA	198301	S_2000_V1_2015	300	MCOM	Metazoa	2000	2015	Pinus cembra	Tectocepheus
382	NA	root	cellular organisms	Eukaryota	Opisthokonta	Metazoa	Eumetazoa	Bilateria	Protostomia	Ecdysozoa	Panarthropoda	Arthropoda	Chelicerata	NA	NA	Arachnida	Acari	Acariformes	Sarcoptiformes	Oribatida	Brachypylina	Carabodoidea	Tectocepheidae	NA	NA	Tectocepheus	NA	NA	198301	S_2000_V1_2017	10	MCOM	Metazoa	2000	2017	Pinus cembra	Tectocepheus
383	NA	root	cellular organisms	Eukaryota	Opisthokonta	Metazoa	Eumetazoa	Bilateria	Protostomia	Ecdysozoa	Panarthropoda	Arthropoda	Chelicerata	NA	NA	Arachnida	Acari	Acariformes	Sarcoptiformes	Oribatida	Brachypylina	Carabodoidea	Tectocepheidae	NA	NA	Tectocepheus	NA	NA	198301	S_1850_V1_2017	0	MCOM	Metazoa	1850	2017	mixed conifers	Tectocepheus
384	NA	root	cellular organisms	Eukaryota	Opisthokonta	Metazoa	Eumetazoa	Bilateria	Protostomia	Ecdysozoa	Panarthropoda	Arthropoda	Chelicerata	NA	NA	Arachnida	Acari	Acariformes	Sarcoptiformes	Oribatida	Brachypylina	Carabodoidea	Tectocepheidae	NA	NA	Tectocepheus	NA	NA	198301	S_2100_V1_2015	1389	MCOM	Metazoa	2100	2015	Pinus cembra	Tectocepheus
385	NA	root	cellular organisms	Eukaryota	Opisthokonta	Metazoa	Eumetazoa	Bilateria	Protostomia	Ecdysozoa	Panarthropoda	Arthropoda	Chelicerata	NA	NA	Arachnida	Acari	Acariformes	Sarcoptiformes	Oribatida	Brachypylina	Carabodoidea	Tectocepheidae	NA	NA	Tectocepheus	NA	NA	198301	S_2100_V1_2017	291	MCOM	Metazoa	2100	2017	Pinus cembra	Tectocepheus
386	NA	root	cellular organisms	Eukaryota	Opisthokonta	Metazoa	Eumetazoa	Bilateria	Protostomia	Ecdysozoa	Panarthropoda	Arthropoda	Chelicerata	NA	NA	Arachnida	Acari	Acariformes	Sarcoptiformes	Oribatida	Brachypylina	Carabodoidea	Tectocepheidae	NA	NA	Tectocepheus	NA	NA	198301	S_1850_V1_2015	25	MCOM	Metazoa	1850	2015	mixed conifers	Tectocepheus
387	NA	root	cellular organisms	Eukaryota	Opisthokonta	Metazoa	Eumetazoa	Bilateria	Protostomia	Ecdysozoa	Panarthropoda	Arthropoda	Chelicerata	NA	NA	Arachnida	Acari	Acariformes	Sarcoptiformes	Oribatida	Brachypylina	Carabodoidea	Tectocepheidae	NA	NA	Tectocepheus	NA	NA	198301	S_2250_V1_2015	0	MCOM	Metazoa	2250	2015	alpine meadow	Tectocepheus
388	NA	root	cellular organisms	Eukaryota	Opisthokonta	Metazoa	Eumetazoa	Bilateria	Protostomia	Ecdysozoa	Panarthropoda	Arthropoda	Chelicerata	NA	NA	Arachnida	Acari	Acariformes	Sarcoptiformes	Oribatida	Brachypylina	Carabodoidea	Tectocepheidae	NA	NA	Tectocepheus	NA	NA	198301	S_1900_V1_2017	29	MCOM	Metazoa	1900	2017	mixed conifers	Tectocepheus
389	NA	root	cellular organisms	Eukaryota	Opisthokonta	Metazoa	Eumetazoa	Bilateria	Protostomia	Ecdysozoa	Panarthropoda	Arthropoda	Chelicerata	NA	NA	Arachnida	Acari	Acariformes	Sarcoptiformes	Oribatida	Brachypylina	Carabodoidea	Tectocepheidae	NA	NA	Tectocepheus	NA	NA	198301	S_2250_V1_2017	67	MCOM	Metazoa	2250	2017	alpine meadow	Tectocepheus
390	NA	root	cellular organisms	Eukaryota	Opisthokonta	Metazoa	Eumetazoa	Bilateria	Protostomia	Ecdysozoa	Panarthropoda	Arthropoda	Chelicerata	NA	NA	Arachnida	Acari	Acariformes	Sarcoptiformes	Oribatida	Brachypylina	Carabodoidea	Tectocepheidae	NA	NA	Tectocepheus	NA	NA	198301	S_1900_V1_2015	9	MCOM	Metazoa	1900	2015	mixed conifers	Tectocepheus
391	NA	root	cellular organisms	Eukaryota	Opisthokonta	Metazoa	Eumetazoa	Bilateria	Protostomia	Ecdysozoa	Panarthropoda	Arthropoda	Chelicerata	NA	NA	Arachnida	Acari	Acariformes	Sarcoptiformes	Oribatida	Brachypylina	Carabodoidea	Tectocepheidae	NA	NA	Tectocepheus	NA	Tectocepheus sarekensis	198303	S_2000_V1_2015	177	MCOM	Metazoa	2000	2015	Pinus cembra	Tectocepheus sarekensis
392	NA	root	cellular organisms	Eukaryota	Opisthokonta	Metazoa	Eumetazoa	Bilateria	Protostomia	Ecdysozoa	Panarthropoda	Arthropoda	Chelicerata	NA	NA	Arachnida	Acari	Acariformes	Sarcoptiformes	Oribatida	Brachypylina	Carabodoidea	Tectocepheidae	NA	NA	Tectocepheus	NA	Tectocepheus sarekensis	198303	S_2000_V1_2017	0	MCOM	Metazoa	2000	2017	Pinus cembra	Tectocepheus sarekensis
393	NA	root	cellular organisms	Eukaryota	Opisthokonta	Metazoa	Eumetazoa	Bilateria	Protostomia	Ecdysozoa	Panarthropoda	Arthropoda	Chelicerata	NA	NA	Arachnida	Acari	Acariformes	Sarcoptiformes	Oribatida	Brachypylina	Carabodoidea	Tectocepheidae	NA	NA	Tectocepheus	NA	Tectocepheus sarekensis	198303	S_1850_V1_2017	1	MCOM	Metazoa	1850	2017	mixed conifers	Tectocepheus sarekensis
394	NA	root	cellular organisms	Eukaryota	Opisthokonta	Metazoa	Eumetazoa	Bilateria	Protostomia	Ecdysozoa	Panarthropoda	Arthropoda	Chelicerata	NA	NA	Arachnida	Acari	Acariformes	Sarcoptiformes	Oribatida	Brachypylina	Carabodoidea	Tectocepheidae	NA	NA	Tectocepheus	NA	Tectocepheus sarekensis	198303	S_2100_V1_2015	0	MCOM	Metazoa	2100	2015	Pinus cembra	Tectocepheus sarekensis
395	NA	root	cellular organisms	Eukaryota	Opisthokonta	Metazoa	Eumetazoa	Bilateria	Protostomia	Ecdysozoa	Panarthropoda	Arthropoda	Chelicerata	NA	NA	Arachnida	Acari	Acariformes	Sarcoptiformes	Oribatida	Brachypylina	Carabodoidea	Tectocepheidae	NA	NA	Tectocepheus	NA	Tectocepheus sarekensis	198303	S_2100_V1_2017	1768	MCOM	Metazoa	2100	2017	Pinus cembra	Tectocepheus sarekensis
396	NA	root	cellular organisms	Eukaryota	Opisthokonta	Metazoa	Eumetazoa	Bilateria	Protostomia	Ecdysozoa	Panarthropoda	Arthropoda	Chelicerata	NA	NA	Arachnida	Acari	Acariformes	Sarcoptiformes	Oribatida	Brachypylina	Carabodoidea	Tectocepheidae	NA	NA	Tectocepheus	NA	Tectocepheus sarekensis	198303	S_1850_V1_2015	205	MCOM	Metazoa	1850	2015	mixed conifers	Tectocepheus sarekensis
397	NA	root	cellular organisms	Eukaryota	Opisthokonta	Metazoa	Eumetazoa	Bilateria	Protostomia	Ecdysozoa	Panarthropoda	Arthropoda	Chelicerata	NA	NA	Arachnida	Acari	Acariformes	Sarcoptiformes	Oribatida	Brachypylina	Carabodoidea	Tectocepheidae	NA	NA	Tectocepheus	NA	Tectocepheus sarekensis	198303	S_2250_V1_2015	0	MCOM	Metazoa	2250	2015	alpine meadow	Tectocepheus sarekensis
398	NA	root	cellular organisms	Eukaryota	Opisthokonta	Metazoa	Eumetazoa	Bilateria	Protostomia	Ecdysozoa	Panarthropoda	Arthropoda	Chelicerata	NA	NA	Arachnida	Acari	Acariformes	Sarcoptiformes	Oribatida	Brachypylina	Carabodoidea	Tectocepheidae	NA	NA	Tectocepheus	NA	Tectocepheus sarekensis	198303	S_1900_V1_2017	978	MCOM	Metazoa	1900	2017	mixed conifers	Tectocepheus sarekensis
399	NA	root	cellular organisms	Eukaryota	Opisthokonta	Metazoa	Eumetazoa	Bilateria	Protostomia	Ecdysozoa	Panarthropoda	Arthropoda	Chelicerata	NA	NA	Arachnida	Acari	Acariformes	Sarcoptiformes	Oribatida	Brachypylina	Carabodoidea	Tectocepheidae	NA	NA	Tectocepheus	NA	Tectocepheus sarekensis	198303	S_2250_V1_2017	31	MCOM	Metazoa	2250	2017	alpine meadow	Tectocepheus sarekensis
400	NA	root	cellular organisms	Eukaryota	Opisthokonta	Metazoa	Eumetazoa	Bilateria	Protostomia	Ecdysozoa	Panarthropoda	Arthropoda	Chelicerata	NA	NA	Arachnida	Acari	Acariformes	Sarcoptiformes	Oribatida	Brachypylina	Carabodoidea	Tectocepheidae	NA	NA	Tectocepheus	NA	Tectocepheus sarekensis	198303	S_1900_V1_2015	143	MCOM	Metazoa	1900	2015	mixed conifers	Tectocepheus sarekensis
401	NA	root	cellular organisms	Eukaryota	Opisthokonta	Metazoa	Eumetazoa	Bilateria	Protostomia	Ecdysozoa	Panarthropoda	Arthropoda	Chelicerata	NA	NA	Arachnida	Acari	Acariformes	Sarcoptiformes	Oribatida	Brachypylina	Carabodoidea	Tectocepheidae	NA	NA	Tectocepheus	NA	Tectocepheus velatus	229869	S_2000_V1_2015	2	MCOM	Metazoa	2000	2015	Pinus cembra	Tectocepheus velatus
402	NA	root	cellular organisms	Eukaryota	Opisthokonta	Metazoa	Eumetazoa	Bilateria	Protostomia	Ecdysozoa	Panarthropoda	Arthropoda	Chelicerata	NA	NA	Arachnida	Acari	Acariformes	Sarcoptiformes	Oribatida	Brachypylina	Carabodoidea	Tectocepheidae	NA	NA	Tectocepheus	NA	Tectocepheus velatus	229869	S_2000_V1_2017	3	MCOM	Metazoa	2000	2017	Pinus cembra	Tectocepheus velatus
403	NA	root	cellular organisms	Eukaryota	Opisthokonta	Metazoa	Eumetazoa	Bilateria	Protostomia	Ecdysozoa	Panarthropoda	Arthropoda	Chelicerata	NA	NA	Arachnida	Acari	Acariformes	Sarcoptiformes	Oribatida	Brachypylina	Carabodoidea	Tectocepheidae	NA	NA	Tectocepheus	NA	Tectocepheus velatus	229869	S_1850_V1_2017	0	MCOM	Metazoa	1850	2017	mixed conifers	Tectocepheus velatus
404	NA	root	cellular organisms	Eukaryota	Opisthokonta	Metazoa	Eumetazoa	Bilateria	Protostomia	Ecdysozoa	Panarthropoda	Arthropoda	Chelicerata	NA	NA	Arachnida	Acari	Acariformes	Sarcoptiformes	Oribatida	Brachypylina	Carabodoidea	Tectocepheidae	NA	NA	Tectocepheus	NA	Tectocepheus velatus	229869	S_2100_V1_2015	1923	MCOM	Metazoa	2100	2015	Pinus cembra	Tectocepheus velatus
405	NA	root	cellular organisms	Eukaryota	Opisthokonta	Metazoa	Eumetazoa	Bilateria	Protostomia	Ecdysozoa	Panarthropoda	Arthropoda	Chelicerata	NA	NA	Arachnida	Acari	Acariformes	Sarcoptiformes	Oribatida	Brachypylina	Carabodoidea	Tectocepheidae	NA	NA	Tectocepheus	NA	Tectocepheus velatus	229869	S_2100_V1_2017	1653	MCOM	Metazoa	2100	2017	Pinus cembra	Tectocepheus velatus
406	NA	root	cellular organisms	Eukaryota	Opisthokonta	Metazoa	Eumetazoa	Bilateria	Protostomia	Ecdysozoa	Panarthropoda	Arthropoda	Chelicerata	NA	NA	Arachnida	Acari	Acariformes	Sarcoptiformes	Oribatida	Brachypylina	Carabodoidea	Tectocepheidae	NA	NA	Tectocepheus	NA	Tectocepheus velatus	229869	S_1850_V1_2015	205	MCOM	Metazoa	1850	2015	mixed conifers	Tectocepheus velatus
407	NA	root	cellular organisms	Eukaryota	Opisthokonta	Metazoa	Eumetazoa	Bilateria	Protostomia	Ecdysozoa	Panarthropoda	Arthropoda	Chelicerata	NA	NA	Arachnida	Acari	Acariformes	Sarcoptiformes	Oribatida	Brachypylina	Carabodoidea	Tectocepheidae	NA	NA	Tectocepheus	NA	Tectocepheus velatus	229869	S_2250_V1_2015	30	MCOM	Metazoa	2250	2015	alpine meadow	Tectocepheus velatus
408	NA	root	cellular organisms	Eukaryota	Opisthokonta	Metazoa	Eumetazoa	Bilateria	Protostomia	Ecdysozoa	Panarthropoda	Arthropoda	Chelicerata	NA	NA	Arachnida	Acari	Acariformes	Sarcoptiformes	Oribatida	Brachypylina	Carabodoidea	Tectocepheidae	NA	NA	Tectocepheus	NA	Tectocepheus velatus	229869	S_1900_V1_2017	150	MCOM	Metazoa	1900	2017	mixed conifers	Tectocepheus velatus
409	NA	root	cellular organisms	Eukaryota	Opisthokonta	Metazoa	Eumetazoa	Bilateria	Protostomia	Ecdysozoa	Panarthropoda	Arthropoda	Chelicerata	NA	NA	Arachnida	Acari	Acariformes	Sarcoptiformes	Oribatida	Brachypylina	Carabodoidea	Tectocepheidae	NA	NA	Tectocepheus	NA	Tectocepheus velatus	229869	S_2250_V1_2017	74	MCOM	Metazoa	2250	2017	alpine meadow	Tectocepheus velatus
410	NA	root	cellular organisms	Eukaryota	Opisthokonta	Metazoa	Eumetazoa	Bilateria	Protostomia	Ecdysozoa	Panarthropoda	Arthropoda	Chelicerata	NA	NA	Arachnida	Acari	Acariformes	Sarcoptiformes	Oribatida	Brachypylina	Carabodoidea	Tectocepheidae	NA	NA	Tectocepheus	NA	Tectocepheus velatus	229869	S_1900_V1_2015	25	MCOM	Metazoa	1900	2015	mixed conifers	Tectocepheus velatus
411	NA	root	cellular organisms	Eukaryota	Opisthokonta	Metazoa	Eumetazoa	Bilateria	Protostomia	Ecdysozoa	Panarthropoda	Arthropoda	Chelicerata	NA	NA	Arachnida	Acari	Acariformes	Sarcoptiformes	Oribatida	Brachypylina	Ceratozetoidea	Ceratozetidae	NA	NA	NA	NA	NA	229841	S_2000_V1_2015	0	MCOM	Metazoa	2000	2015	Pinus cembra	Ceratozetidae
412	NA	root	cellular organisms	Eukaryota	Opisthokonta	Metazoa	Eumetazoa	Bilateria	Protostomia	Ecdysozoa	Panarthropoda	Arthropoda	Chelicerata	NA	NA	Arachnida	Acari	Acariformes	Sarcoptiformes	Oribatida	Brachypylina	Ceratozetoidea	Ceratozetidae	NA	NA	NA	NA	NA	229841	S_2000_V1_2017	0	MCOM	Metazoa	2000	2017	Pinus cembra	Ceratozetidae
413	NA	root	cellular organisms	Eukaryota	Opisthokonta	Metazoa	Eumetazoa	Bilateria	Protostomia	Ecdysozoa	Panarthropoda	Arthropoda	Chelicerata	NA	NA	Arachnida	Acari	Acariformes	Sarcoptiformes	Oribatida	Brachypylina	Ceratozetoidea	Ceratozetidae	NA	NA	NA	NA	NA	229841	S_1850_V1_2017	0	MCOM	Metazoa	1850	2017	mixed conifers	Ceratozetidae
414	NA	root	cellular organisms	Eukaryota	Opisthokonta	Metazoa	Eumetazoa	Bilateria	Protostomia	Ecdysozoa	Panarthropoda	Arthropoda	Chelicerata	NA	NA	Arachnida	Acari	Acariformes	Sarcoptiformes	Oribatida	Brachypylina	Ceratozetoidea	Ceratozetidae	NA	NA	NA	NA	NA	229841	S_2100_V1_2015	0	MCOM	Metazoa	2100	2015	Pinus cembra	Ceratozetidae
415	NA	root	cellular organisms	Eukaryota	Opisthokonta	Metazoa	Eumetazoa	Bilateria	Protostomia	Ecdysozoa	Panarthropoda	Arthropoda	Chelicerata	NA	NA	Arachnida	Acari	Acariformes	Sarcoptiformes	Oribatida	Brachypylina	Ceratozetoidea	Ceratozetidae	NA	NA	NA	NA	NA	229841	S_2100_V1_2017	5	MCOM	Metazoa	2100	2017	Pinus cembra	Ceratozetidae
416	NA	root	cellular organisms	Eukaryota	Opisthokonta	Metazoa	Eumetazoa	Bilateria	Protostomia	Ecdysozoa	Panarthropoda	Arthropoda	Chelicerata	NA	NA	Arachnida	Acari	Acariformes	Sarcoptiformes	Oribatida	Brachypylina	Ceratozetoidea	Ceratozetidae	NA	NA	NA	NA	NA	229841	S_1850_V1_2015	0	MCOM	Metazoa	1850	2015	mixed conifers	Ceratozetidae
417	NA	root	cellular organisms	Eukaryota	Opisthokonta	Metazoa	Eumetazoa	Bilateria	Protostomia	Ecdysozoa	Panarthropoda	Arthropoda	Chelicerata	NA	NA	Arachnida	Acari	Acariformes	Sarcoptiformes	Oribatida	Brachypylina	Ceratozetoidea	Ceratozetidae	NA	NA	NA	NA	NA	229841	S_2250_V1_2015	0	MCOM	Metazoa	2250	2015	alpine meadow	Ceratozetidae
418	NA	root	cellular organisms	Eukaryota	Opisthokonta	Metazoa	Eumetazoa	Bilateria	Protostomia	Ecdysozoa	Panarthropoda	Arthropoda	Chelicerata	NA	NA	Arachnida	Acari	Acariformes	Sarcoptiformes	Oribatida	Brachypylina	Ceratozetoidea	Ceratozetidae	NA	NA	NA	NA	NA	229841	S_1900_V1_2017	0	MCOM	Metazoa	1900	2017	mixed conifers	Ceratozetidae
419	NA	root	cellular organisms	Eukaryota	Opisthokonta	Metazoa	Eumetazoa	Bilateria	Protostomia	Ecdysozoa	Panarthropoda	Arthropoda	Chelicerata	NA	NA	Arachnida	Acari	Acariformes	Sarcoptiformes	Oribatida	Brachypylina	Ceratozetoidea	Ceratozetidae	NA	NA	NA	NA	NA	229841	S_2250_V1_2017	0	MCOM	Metazoa	2250	2017	alpine meadow	Ceratozetidae
420	NA	root	cellular organisms	Eukaryota	Opisthokonta	Metazoa	Eumetazoa	Bilateria	Protostomia	Ecdysozoa	Panarthropoda	Arthropoda	Chelicerata	NA	NA	Arachnida	Acari	Acariformes	Sarcoptiformes	Oribatida	Brachypylina	Ceratozetoidea	Ceratozetidae	NA	NA	NA	NA	NA	229841	S_1900_V1_2015	0	MCOM	Metazoa	1900	2015	mixed conifers	Ceratozetidae
421	NA	root	cellular organisms	Eukaryota	Opisthokonta	Metazoa	Eumetazoa	Bilateria	Protostomia	Ecdysozoa	Panarthropoda	Arthropoda	Chelicerata	NA	NA	Arachnida	Acari	Acariformes	Sarcoptiformes	Oribatida	Brachypylina	Ceratozetoidea	Ceratozetidae	NA	NA	Ceratozetes	NA	Ceratozetes gracilis	1686620	S_2000_V1_2015	0	MCOM	Metazoa	2000	2015	Pinus cembra	Ceratozetes gracilis
422	NA	root	cellular organisms	Eukaryota	Opisthokonta	Metazoa	Eumetazoa	Bilateria	Protostomia	Ecdysozoa	Panarthropoda	Arthropoda	Chelicerata	NA	NA	Arachnida	Acari	Acariformes	Sarcoptiformes	Oribatida	Brachypylina	Ceratozetoidea	Ceratozetidae	NA	NA	Ceratozetes	NA	Ceratozetes gracilis	1686620	S_2000_V1_2017	0	MCOM	Metazoa	2000	2017	Pinus cembra	Ceratozetes gracilis
423	NA	root	cellular organisms	Eukaryota	Opisthokonta	Metazoa	Eumetazoa	Bilateria	Protostomia	Ecdysozoa	Panarthropoda	Arthropoda	Chelicerata	NA	NA	Arachnida	Acari	Acariformes	Sarcoptiformes	Oribatida	Brachypylina	Ceratozetoidea	Ceratozetidae	NA	NA	Ceratozetes	NA	Ceratozetes gracilis	1686620	S_1850_V1_2017	1	MCOM	Metazoa	1850	2017	mixed conifers	Ceratozetes gracilis
424	NA	root	cellular organisms	Eukaryota	Opisthokonta	Metazoa	Eumetazoa	Bilateria	Protostomia	Ecdysozoa	Panarthropoda	Arthropoda	Chelicerata	NA	NA	Arachnida	Acari	Acariformes	Sarcoptiformes	Oribatida	Brachypylina	Ceratozetoidea	Ceratozetidae	NA	NA	Ceratozetes	NA	Ceratozetes gracilis	1686620	S_2100_V1_2015	0	MCOM	Metazoa	2100	2015	Pinus cembra	Ceratozetes gracilis
425	NA	root	cellular organisms	Eukaryota	Opisthokonta	Metazoa	Eumetazoa	Bilateria	Protostomia	Ecdysozoa	Panarthropoda	Arthropoda	Chelicerata	NA	NA	Arachnida	Acari	Acariformes	Sarcoptiformes	Oribatida	Brachypylina	Ceratozetoidea	Ceratozetidae	NA	NA	Ceratozetes	NA	Ceratozetes gracilis	1686620	S_2100_V1_2017	0	MCOM	Metazoa	2100	2017	Pinus cembra	Ceratozetes gracilis
426	NA	root	cellular organisms	Eukaryota	Opisthokonta	Metazoa	Eumetazoa	Bilateria	Protostomia	Ecdysozoa	Panarthropoda	Arthropoda	Chelicerata	NA	NA	Arachnida	Acari	Acariformes	Sarcoptiformes	Oribatida	Brachypylina	Ceratozetoidea	Ceratozetidae	NA	NA	Ceratozetes	NA	Ceratozetes gracilis	1686620	S_1850_V1_2015	0	MCOM	Metazoa	1850	2015	mixed conifers	Ceratozetes gracilis
427	NA	root	cellular organisms	Eukaryota	Opisthokonta	Metazoa	Eumetazoa	Bilateria	Protostomia	Ecdysozoa	Panarthropoda	Arthropoda	Chelicerata	NA	NA	Arachnida	Acari	Acariformes	Sarcoptiformes	Oribatida	Brachypylina	Ceratozetoidea	Ceratozetidae	NA	NA	Ceratozetes	NA	Ceratozetes gracilis	1686620	S_2250_V1_2015	0	MCOM	Metazoa	2250	2015	alpine meadow	Ceratozetes gracilis
428	NA	root	cellular organisms	Eukaryota	Opisthokonta	Metazoa	Eumetazoa	Bilateria	Protostomia	Ecdysozoa	Panarthropoda	Arthropoda	Chelicerata	NA	NA	Arachnida	Acari	Acariformes	Sarcoptiformes	Oribatida	Brachypylina	Ceratozetoidea	Ceratozetidae	NA	NA	Ceratozetes	NA	Ceratozetes gracilis	1686620	S_1900_V1_2017	0	MCOM	Metazoa	1900	2017	mixed conifers	Ceratozetes gracilis
429	NA	root	cellular organisms	Eukaryota	Opisthokonta	Metazoa	Eumetazoa	Bilateria	Protostomia	Ecdysozoa	Panarthropoda	Arthropoda	Chelicerata	NA	NA	Arachnida	Acari	Acariformes	Sarcoptiformes	Oribatida	Brachypylina	Ceratozetoidea	Ceratozetidae	NA	NA	Ceratozetes	NA	Ceratozetes gracilis	1686620	S_2250_V1_2017	21	MCOM	Metazoa	2250	2017	alpine meadow	Ceratozetes gracilis
430	NA	root	cellular organisms	Eukaryota	Opisthokonta	Metazoa	Eumetazoa	Bilateria	Protostomia	Ecdysozoa	Panarthropoda	Arthropoda	Chelicerata	NA	NA	Arachnida	Acari	Acariformes	Sarcoptiformes	Oribatida	Brachypylina	Ceratozetoidea	Ceratozetidae	NA	NA	Ceratozetes	NA	Ceratozetes gracilis	1686620	S_1900_V1_2015	0	MCOM	Metazoa	1900	2015	mixed conifers	Ceratozetes gracilis
431	NA	root	cellular organisms	Eukaryota	Opisthokonta	Metazoa	Eumetazoa	Bilateria	Protostomia	Ecdysozoa	Panarthropoda	Arthropoda	Chelicerata	NA	NA	Arachnida	Acari	Acariformes	Sarcoptiformes	Oribatida	Brachypylina	Ceratozetoidea	Ceratozetidae	NA	NA	Edwardzetes	NA	Edwardzetes edwardsi	2202872	S_2000_V1_2015	0	MCOM	Metazoa	2000	2015	Pinus cembra	Edwardzetes edwardsi
432	NA	root	cellular organisms	Eukaryota	Opisthokonta	Metazoa	Eumetazoa	Bilateria	Protostomia	Ecdysozoa	Panarthropoda	Arthropoda	Chelicerata	NA	NA	Arachnida	Acari	Acariformes	Sarcoptiformes	Oribatida	Brachypylina	Ceratozetoidea	Ceratozetidae	NA	NA	Edwardzetes	NA	Edwardzetes edwardsi	2202872	S_2000_V1_2017	0	MCOM	Metazoa	2000	2017	Pinus cembra	Edwardzetes edwardsi
433	NA	root	cellular organisms	Eukaryota	Opisthokonta	Metazoa	Eumetazoa	Bilateria	Protostomia	Ecdysozoa	Panarthropoda	Arthropoda	Chelicerata	NA	NA	Arachnida	Acari	Acariformes	Sarcoptiformes	Oribatida	Brachypylina	Ceratozetoidea	Ceratozetidae	NA	NA	Edwardzetes	NA	Edwardzetes edwardsi	2202872	S_1850_V1_2017	95	MCOM	Metazoa	1850	2017	mixed conifers	Edwardzetes edwardsi
434	NA	root	cellular organisms	Eukaryota	Opisthokonta	Metazoa	Eumetazoa	Bilateria	Protostomia	Ecdysozoa	Panarthropoda	Arthropoda	Chelicerata	NA	NA	Arachnida	Acari	Acariformes	Sarcoptiformes	Oribatida	Brachypylina	Ceratozetoidea	Ceratozetidae	NA	NA	Edwardzetes	NA	Edwardzetes edwardsi	2202872	S_2100_V1_2015	0	MCOM	Metazoa	2100	2015	Pinus cembra	Edwardzetes edwardsi
435	NA	root	cellular organisms	Eukaryota	Opisthokonta	Metazoa	Eumetazoa	Bilateria	Protostomia	Ecdysozoa	Panarthropoda	Arthropoda	Chelicerata	NA	NA	Arachnida	Acari	Acariformes	Sarcoptiformes	Oribatida	Brachypylina	Ceratozetoidea	Ceratozetidae	NA	NA	Edwardzetes	NA	Edwardzetes edwardsi	2202872	S_2100_V1_2017	0	MCOM	Metazoa	2100	2017	Pinus cembra	Edwardzetes edwardsi
436	NA	root	cellular organisms	Eukaryota	Opisthokonta	Metazoa	Eumetazoa	Bilateria	Protostomia	Ecdysozoa	Panarthropoda	Arthropoda	Chelicerata	NA	NA	Arachnida	Acari	Acariformes	Sarcoptiformes	Oribatida	Brachypylina	Ceratozetoidea	Ceratozetidae	NA	NA	Edwardzetes	NA	Edwardzetes edwardsi	2202872	S_1850_V1_2015	51	MCOM	Metazoa	1850	2015	mixed conifers	Edwardzetes edwardsi
437	NA	root	cellular organisms	Eukaryota	Opisthokonta	Metazoa	Eumetazoa	Bilateria	Protostomia	Ecdysozoa	Panarthropoda	Arthropoda	Chelicerata	NA	NA	Arachnida	Acari	Acariformes	Sarcoptiformes	Oribatida	Brachypylina	Ceratozetoidea	Ceratozetidae	NA	NA	Edwardzetes	NA	Edwardzetes edwardsi	2202872	S_2250_V1_2015	0	MCOM	Metazoa	2250	2015	alpine meadow	Edwardzetes edwardsi
438	NA	root	cellular organisms	Eukaryota	Opisthokonta	Metazoa	Eumetazoa	Bilateria	Protostomia	Ecdysozoa	Panarthropoda	Arthropoda	Chelicerata	NA	NA	Arachnida	Acari	Acariformes	Sarcoptiformes	Oribatida	Brachypylina	Ceratozetoidea	Ceratozetidae	NA	NA	Edwardzetes	NA	Edwardzetes edwardsi	2202872	S_1900_V1_2017	0	MCOM	Metazoa	1900	2017	mixed conifers	Edwardzetes edwardsi
439	NA	root	cellular organisms	Eukaryota	Opisthokonta	Metazoa	Eumetazoa	Bilateria	Protostomia	Ecdysozoa	Panarthropoda	Arthropoda	Chelicerata	NA	NA	Arachnida	Acari	Acariformes	Sarcoptiformes	Oribatida	Brachypylina	Ceratozetoidea	Ceratozetidae	NA	NA	Edwardzetes	NA	Edwardzetes edwardsi	2202872	S_2250_V1_2017	33	MCOM	Metazoa	2250	2017	alpine meadow	Edwardzetes edwardsi
440	NA	root	cellular organisms	Eukaryota	Opisthokonta	Metazoa	Eumetazoa	Bilateria	Protostomia	Ecdysozoa	Panarthropoda	Arthropoda	Chelicerata	NA	NA	Arachnida	Acari	Acariformes	Sarcoptiformes	Oribatida	Brachypylina	Ceratozetoidea	Ceratozetidae	NA	NA	Edwardzetes	NA	Edwardzetes edwardsi	2202872	S_1900_V1_2015	28	MCOM	Metazoa	1900	2015	mixed conifers	Edwardzetes edwardsi
441	NA	root	cellular organisms	Eukaryota	Opisthokonta	Metazoa	Eumetazoa	Bilateria	Protostomia	Ecdysozoa	Panarthropoda	Arthropoda	Chelicerata	NA	NA	Arachnida	Acari	Acariformes	Sarcoptiformes	Oribatida	Brachypylina	Ceratozetoidea	Ceratozetidae	NA	NA	Fuscozetes	NA	Fuscozetes fuscipes	1686651	S_2000_V1_2015	0	MCOM	Metazoa	2000	2015	Pinus cembra	Fuscozetes fuscipes
442	NA	root	cellular organisms	Eukaryota	Opisthokonta	Metazoa	Eumetazoa	Bilateria	Protostomia	Ecdysozoa	Panarthropoda	Arthropoda	Chelicerata	NA	NA	Arachnida	Acari	Acariformes	Sarcoptiformes	Oribatida	Brachypylina	Ceratozetoidea	Ceratozetidae	NA	NA	Fuscozetes	NA	Fuscozetes fuscipes	1686651	S_2000_V1_2017	0	MCOM	Metazoa	2000	2017	Pinus cembra	Fuscozetes fuscipes
443	NA	root	cellular organisms	Eukaryota	Opisthokonta	Metazoa	Eumetazoa	Bilateria	Protostomia	Ecdysozoa	Panarthropoda	Arthropoda	Chelicerata	NA	NA	Arachnida	Acari	Acariformes	Sarcoptiformes	Oribatida	Brachypylina	Ceratozetoidea	Ceratozetidae	NA	NA	Fuscozetes	NA	Fuscozetes fuscipes	1686651	S_1850_V1_2017	0	MCOM	Metazoa	1850	2017	mixed conifers	Fuscozetes fuscipes
444	NA	root	cellular organisms	Eukaryota	Opisthokonta	Metazoa	Eumetazoa	Bilateria	Protostomia	Ecdysozoa	Panarthropoda	Arthropoda	Chelicerata	NA	NA	Arachnida	Acari	Acariformes	Sarcoptiformes	Oribatida	Brachypylina	Ceratozetoidea	Ceratozetidae	NA	NA	Fuscozetes	NA	Fuscozetes fuscipes	1686651	S_2100_V1_2015	0	MCOM	Metazoa	2100	2015	Pinus cembra	Fuscozetes fuscipes
445	NA	root	cellular organisms	Eukaryota	Opisthokonta	Metazoa	Eumetazoa	Bilateria	Protostomia	Ecdysozoa	Panarthropoda	Arthropoda	Chelicerata	NA	NA	Arachnida	Acari	Acariformes	Sarcoptiformes	Oribatida	Brachypylina	Ceratozetoidea	Ceratozetidae	NA	NA	Fuscozetes	NA	Fuscozetes fuscipes	1686651	S_2100_V1_2017	181	MCOM	Metazoa	2100	2017	Pinus cembra	Fuscozetes fuscipes
446	NA	root	cellular organisms	Eukaryota	Opisthokonta	Metazoa	Eumetazoa	Bilateria	Protostomia	Ecdysozoa	Panarthropoda	Arthropoda	Chelicerata	NA	NA	Arachnida	Acari	Acariformes	Sarcoptiformes	Oribatida	Brachypylina	Ceratozetoidea	Ceratozetidae	NA	NA	Fuscozetes	NA	Fuscozetes fuscipes	1686651	S_1850_V1_2015	18	MCOM	Metazoa	1850	2015	mixed conifers	Fuscozetes fuscipes
447	NA	root	cellular organisms	Eukaryota	Opisthokonta	Metazoa	Eumetazoa	Bilateria	Protostomia	Ecdysozoa	Panarthropoda	Arthropoda	Chelicerata	NA	NA	Arachnida	Acari	Acariformes	Sarcoptiformes	Oribatida	Brachypylina	Ceratozetoidea	Ceratozetidae	NA	NA	Fuscozetes	NA	Fuscozetes fuscipes	1686651	S_2250_V1_2015	0	MCOM	Metazoa	2250	2015	alpine meadow	Fuscozetes fuscipes
448	NA	root	cellular organisms	Eukaryota	Opisthokonta	Metazoa	Eumetazoa	Bilateria	Protostomia	Ecdysozoa	Panarthropoda	Arthropoda	Chelicerata	NA	NA	Arachnida	Acari	Acariformes	Sarcoptiformes	Oribatida	Brachypylina	Ceratozetoidea	Ceratozetidae	NA	NA	Fuscozetes	NA	Fuscozetes fuscipes	1686651	S_1900_V1_2017	0	MCOM	Metazoa	1900	2017	mixed conifers	Fuscozetes fuscipes
449	NA	root	cellular organisms	Eukaryota	Opisthokonta	Metazoa	Eumetazoa	Bilateria	Protostomia	Ecdysozoa	Panarthropoda	Arthropoda	Chelicerata	NA	NA	Arachnida	Acari	Acariformes	Sarcoptiformes	Oribatida	Brachypylina	Ceratozetoidea	Ceratozetidae	NA	NA	Fuscozetes	NA	Fuscozetes fuscipes	1686651	S_2250_V1_2017	0	MCOM	Metazoa	2250	2017	alpine meadow	Fuscozetes fuscipes
450	NA	root	cellular organisms	Eukaryota	Opisthokonta	Metazoa	Eumetazoa	Bilateria	Protostomia	Ecdysozoa	Panarthropoda	Arthropoda	Chelicerata	NA	NA	Arachnida	Acari	Acariformes	Sarcoptiformes	Oribatida	Brachypylina	Ceratozetoidea	Ceratozetidae	NA	NA	Fuscozetes	NA	Fuscozetes fuscipes	1686651	S_1900_V1_2015	0	MCOM	Metazoa	1900	2015	mixed conifers	Fuscozetes fuscipes
451	NA	root	cellular organisms	Eukaryota	Opisthokonta	Metazoa	Eumetazoa	Bilateria	Protostomia	Ecdysozoa	Panarthropoda	Arthropoda	Chelicerata	NA	NA	Arachnida	Acari	Acariformes	Sarcoptiformes	Oribatida	Brachypylina	Ceratozetoidea	Chamobatidae	NA	NA	Chamobates	NA	Chamobates pusillus	503572	S_2000_V1_2015	0	MCOM	Metazoa	2000	2015	Pinus cembra	Chamobates pusillus
452	NA	root	cellular organisms	Eukaryota	Opisthokonta	Metazoa	Eumetazoa	Bilateria	Protostomia	Ecdysozoa	Panarthropoda	Arthropoda	Chelicerata	NA	NA	Arachnida	Acari	Acariformes	Sarcoptiformes	Oribatida	Brachypylina	Ceratozetoidea	Chamobatidae	NA	NA	Chamobates	NA	Chamobates pusillus	503572	S_2000_V1_2017	0	MCOM	Metazoa	2000	2017	Pinus cembra	Chamobates pusillus
453	NA	root	cellular organisms	Eukaryota	Opisthokonta	Metazoa	Eumetazoa	Bilateria	Protostomia	Ecdysozoa	Panarthropoda	Arthropoda	Chelicerata	NA	NA	Arachnida	Acari	Acariformes	Sarcoptiformes	Oribatida	Brachypylina	Ceratozetoidea	Chamobatidae	NA	NA	Chamobates	NA	Chamobates pusillus	503572	S_1850_V1_2017	0	MCOM	Metazoa	1850	2017	mixed conifers	Chamobates pusillus
454	NA	root	cellular organisms	Eukaryota	Opisthokonta	Metazoa	Eumetazoa	Bilateria	Protostomia	Ecdysozoa	Panarthropoda	Arthropoda	Chelicerata	NA	NA	Arachnida	Acari	Acariformes	Sarcoptiformes	Oribatida	Brachypylina	Ceratozetoidea	Chamobatidae	NA	NA	Chamobates	NA	Chamobates pusillus	503572	S_2100_V1_2015	0	MCOM	Metazoa	2100	2015	Pinus cembra	Chamobates pusillus
455	NA	root	cellular organisms	Eukaryota	Opisthokonta	Metazoa	Eumetazoa	Bilateria	Protostomia	Ecdysozoa	Panarthropoda	Arthropoda	Chelicerata	NA	NA	Arachnida	Acari	Acariformes	Sarcoptiformes	Oribatida	Brachypylina	Ceratozetoidea	Chamobatidae	NA	NA	Chamobates	NA	Chamobates pusillus	503572	S_2100_V1_2017	0	MCOM	Metazoa	2100	2017	Pinus cembra	Chamobates pusillus
456	NA	root	cellular organisms	Eukaryota	Opisthokonta	Metazoa	Eumetazoa	Bilateria	Protostomia	Ecdysozoa	Panarthropoda	Arthropoda	Chelicerata	NA	NA	Arachnida	Acari	Acariformes	Sarcoptiformes	Oribatida	Brachypylina	Ceratozetoidea	Chamobatidae	NA	NA	Chamobates	NA	Chamobates pusillus	503572	S_1850_V1_2015	108	MCOM	Metazoa	1850	2015	mixed conifers	Chamobates pusillus
457	NA	root	cellular organisms	Eukaryota	Opisthokonta	Metazoa	Eumetazoa	Bilateria	Protostomia	Ecdysozoa	Panarthropoda	Arthropoda	Chelicerata	NA	NA	Arachnida	Acari	Acariformes	Sarcoptiformes	Oribatida	Brachypylina	Ceratozetoidea	Chamobatidae	NA	NA	Chamobates	NA	Chamobates pusillus	503572	S_2250_V1_2015	0	MCOM	Metazoa	2250	2015	alpine meadow	Chamobates pusillus
458	NA	root	cellular organisms	Eukaryota	Opisthokonta	Metazoa	Eumetazoa	Bilateria	Protostomia	Ecdysozoa	Panarthropoda	Arthropoda	Chelicerata	NA	NA	Arachnida	Acari	Acariformes	Sarcoptiformes	Oribatida	Brachypylina	Ceratozetoidea	Chamobatidae	NA	NA	Chamobates	NA	Chamobates pusillus	503572	S_1900_V1_2017	0	MCOM	Metazoa	1900	2017	mixed conifers	Chamobates pusillus
459	NA	root	cellular organisms	Eukaryota	Opisthokonta	Metazoa	Eumetazoa	Bilateria	Protostomia	Ecdysozoa	Panarthropoda	Arthropoda	Chelicerata	NA	NA	Arachnida	Acari	Acariformes	Sarcoptiformes	Oribatida	Brachypylina	Ceratozetoidea	Chamobatidae	NA	NA	Chamobates	NA	Chamobates pusillus	503572	S_2250_V1_2017	0	MCOM	Metazoa	2250	2017	alpine meadow	Chamobates pusillus
460	NA	root	cellular organisms	Eukaryota	Opisthokonta	Metazoa	Eumetazoa	Bilateria	Protostomia	Ecdysozoa	Panarthropoda	Arthropoda	Chelicerata	NA	NA	Arachnida	Acari	Acariformes	Sarcoptiformes	Oribatida	Brachypylina	Ceratozetoidea	Chamobatidae	NA	NA	Chamobates	NA	Chamobates pusillus	503572	S_1900_V1_2015	20	MCOM	Metazoa	1900	2015	mixed conifers	Chamobates pusillus
461	NA	root	cellular organisms	Eukaryota	Opisthokonta	Metazoa	Eumetazoa	Bilateria	Protostomia	Ecdysozoa	Panarthropoda	Arthropoda	Chelicerata	NA	NA	Arachnida	Acari	Acariformes	Sarcoptiformes	Oribatida	Brachypylina	Ceratozetoidea	Chamobatidae	NA	NA	Chamobates	NA	Chamobates voigtsi	198262	S_2000_V1_2015	0	MCOM	Metazoa	2000	2015	Pinus cembra	Chamobates voigtsi
462	NA	root	cellular organisms	Eukaryota	Opisthokonta	Metazoa	Eumetazoa	Bilateria	Protostomia	Ecdysozoa	Panarthropoda	Arthropoda	Chelicerata	NA	NA	Arachnida	Acari	Acariformes	Sarcoptiformes	Oribatida	Brachypylina	Ceratozetoidea	Chamobatidae	NA	NA	Chamobates	NA	Chamobates voigtsi	198262	S_2000_V1_2017	0	MCOM	Metazoa	2000	2017	Pinus cembra	Chamobates voigtsi
463	NA	root	cellular organisms	Eukaryota	Opisthokonta	Metazoa	Eumetazoa	Bilateria	Protostomia	Ecdysozoa	Panarthropoda	Arthropoda	Chelicerata	NA	NA	Arachnida	Acari	Acariformes	Sarcoptiformes	Oribatida	Brachypylina	Ceratozetoidea	Chamobatidae	NA	NA	Chamobates	NA	Chamobates voigtsi	198262	S_1850_V1_2017	62	MCOM	Metazoa	1850	2017	mixed conifers	Chamobates voigtsi
464	NA	root	cellular organisms	Eukaryota	Opisthokonta	Metazoa	Eumetazoa	Bilateria	Protostomia	Ecdysozoa	Panarthropoda	Arthropoda	Chelicerata	NA	NA	Arachnida	Acari	Acariformes	Sarcoptiformes	Oribatida	Brachypylina	Ceratozetoidea	Chamobatidae	NA	NA	Chamobates	NA	Chamobates voigtsi	198262	S_2100_V1_2015	0	MCOM	Metazoa	2100	2015	Pinus cembra	Chamobates voigtsi
465	NA	root	cellular organisms	Eukaryota	Opisthokonta	Metazoa	Eumetazoa	Bilateria	Protostomia	Ecdysozoa	Panarthropoda	Arthropoda	Chelicerata	NA	NA	Arachnida	Acari	Acariformes	Sarcoptiformes	Oribatida	Brachypylina	Ceratozetoidea	Chamobatidae	NA	NA	Chamobates	NA	Chamobates voigtsi	198262	S_2100_V1_2017	0	MCOM	Metazoa	2100	2017	Pinus cembra	Chamobates voigtsi
466	NA	root	cellular organisms	Eukaryota	Opisthokonta	Metazoa	Eumetazoa	Bilateria	Protostomia	Ecdysozoa	Panarthropoda	Arthropoda	Chelicerata	NA	NA	Arachnida	Acari	Acariformes	Sarcoptiformes	Oribatida	Brachypylina	Ceratozetoidea	Chamobatidae	NA	NA	Chamobates	NA	Chamobates voigtsi	198262	S_1850_V1_2015	0	MCOM	Metazoa	1850	2015	mixed conifers	Chamobates voigtsi
467	NA	root	cellular organisms	Eukaryota	Opisthokonta	Metazoa	Eumetazoa	Bilateria	Protostomia	Ecdysozoa	Panarthropoda	Arthropoda	Chelicerata	NA	NA	Arachnida	Acari	Acariformes	Sarcoptiformes	Oribatida	Brachypylina	Ceratozetoidea	Chamobatidae	NA	NA	Chamobates	NA	Chamobates voigtsi	198262	S_2250_V1_2015	0	MCOM	Metazoa	2250	2015	alpine meadow	Chamobates voigtsi
468	NA	root	cellular organisms	Eukaryota	Opisthokonta	Metazoa	Eumetazoa	Bilateria	Protostomia	Ecdysozoa	Panarthropoda	Arthropoda	Chelicerata	NA	NA	Arachnida	Acari	Acariformes	Sarcoptiformes	Oribatida	Brachypylina	Ceratozetoidea	Chamobatidae	NA	NA	Chamobates	NA	Chamobates voigtsi	198262	S_1900_V1_2017	0	MCOM	Metazoa	1900	2017	mixed conifers	Chamobates voigtsi
469	NA	root	cellular organisms	Eukaryota	Opisthokonta	Metazoa	Eumetazoa	Bilateria	Protostomia	Ecdysozoa	Panarthropoda	Arthropoda	Chelicerata	NA	NA	Arachnida	Acari	Acariformes	Sarcoptiformes	Oribatida	Brachypylina	Ceratozetoidea	Chamobatidae	NA	NA	Chamobates	NA	Chamobates voigtsi	198262	S_2250_V1_2017	0	MCOM	Metazoa	2250	2017	alpine meadow	Chamobates voigtsi
470	NA	root	cellular organisms	Eukaryota	Opisthokonta	Metazoa	Eumetazoa	Bilateria	Protostomia	Ecdysozoa	Panarthropoda	Arthropoda	Chelicerata	NA	NA	Arachnida	Acari	Acariformes	Sarcoptiformes	Oribatida	Brachypylina	Ceratozetoidea	Chamobatidae	NA	NA	Chamobates	NA	Chamobates voigtsi	198262	S_1900_V1_2015	0	MCOM	Metazoa	1900	2015	mixed conifers	Chamobates voigtsi
471	NA	root	cellular organisms	Eukaryota	Opisthokonta	Metazoa	Eumetazoa	Bilateria	Protostomia	Ecdysozoa	Panarthropoda	Arthropoda	Chelicerata	NA	NA	Arachnida	Acari	Acariformes	Sarcoptiformes	Oribatida	Brachypylina	Ceratozetoidea	Punctoribatidae	NA	NA	Punctoribates	NA	Punctoribates punctum	1720615	S_2000_V1_2015	0	MCOM	Metazoa	2000	2015	Pinus cembra	Punctoribates punctum
472	NA	root	cellular organisms	Eukaryota	Opisthokonta	Metazoa	Eumetazoa	Bilateria	Protostomia	Ecdysozoa	Panarthropoda	Arthropoda	Chelicerata	NA	NA	Arachnida	Acari	Acariformes	Sarcoptiformes	Oribatida	Brachypylina	Ceratozetoidea	Punctoribatidae	NA	NA	Punctoribates	NA	Punctoribates punctum	1720615	S_2000_V1_2017	0	MCOM	Metazoa	2000	2017	Pinus cembra	Punctoribates punctum
473	NA	root	cellular organisms	Eukaryota	Opisthokonta	Metazoa	Eumetazoa	Bilateria	Protostomia	Ecdysozoa	Panarthropoda	Arthropoda	Chelicerata	NA	NA	Arachnida	Acari	Acariformes	Sarcoptiformes	Oribatida	Brachypylina	Ceratozetoidea	Punctoribatidae	NA	NA	Punctoribates	NA	Punctoribates punctum	1720615	S_1850_V1_2017	83	MCOM	Metazoa	1850	2017	mixed conifers	Punctoribates punctum
474	NA	root	cellular organisms	Eukaryota	Opisthokonta	Metazoa	Eumetazoa	Bilateria	Protostomia	Ecdysozoa	Panarthropoda	Arthropoda	Chelicerata	NA	NA	Arachnida	Acari	Acariformes	Sarcoptiformes	Oribatida	Brachypylina	Ceratozetoidea	Punctoribatidae	NA	NA	Punctoribates	NA	Punctoribates punctum	1720615	S_2100_V1_2015	0	MCOM	Metazoa	2100	2015	Pinus cembra	Punctoribates punctum
475	NA	root	cellular organisms	Eukaryota	Opisthokonta	Metazoa	Eumetazoa	Bilateria	Protostomia	Ecdysozoa	Panarthropoda	Arthropoda	Chelicerata	NA	NA	Arachnida	Acari	Acariformes	Sarcoptiformes	Oribatida	Brachypylina	Ceratozetoidea	Punctoribatidae	NA	NA	Punctoribates	NA	Punctoribates punctum	1720615	S_2100_V1_2017	37	MCOM	Metazoa	2100	2017	Pinus cembra	Punctoribates punctum
476	NA	root	cellular organisms	Eukaryota	Opisthokonta	Metazoa	Eumetazoa	Bilateria	Protostomia	Ecdysozoa	Panarthropoda	Arthropoda	Chelicerata	NA	NA	Arachnida	Acari	Acariformes	Sarcoptiformes	Oribatida	Brachypylina	Ceratozetoidea	Punctoribatidae	NA	NA	Punctoribates	NA	Punctoribates punctum	1720615	S_1850_V1_2015	0	MCOM	Metazoa	1850	2015	mixed conifers	Punctoribates punctum
477	NA	root	cellular organisms	Eukaryota	Opisthokonta	Metazoa	Eumetazoa	Bilateria	Protostomia	Ecdysozoa	Panarthropoda	Arthropoda	Chelicerata	NA	NA	Arachnida	Acari	Acariformes	Sarcoptiformes	Oribatida	Brachypylina	Ceratozetoidea	Punctoribatidae	NA	NA	Punctoribates	NA	Punctoribates punctum	1720615	S_2250_V1_2015	0	MCOM	Metazoa	2250	2015	alpine meadow	Punctoribates punctum
478	NA	root	cellular organisms	Eukaryota	Opisthokonta	Metazoa	Eumetazoa	Bilateria	Protostomia	Ecdysozoa	Panarthropoda	Arthropoda	Chelicerata	NA	NA	Arachnida	Acari	Acariformes	Sarcoptiformes	Oribatida	Brachypylina	Ceratozetoidea	Punctoribatidae	NA	NA	Punctoribates	NA	Punctoribates punctum	1720615	S_1900_V1_2017	0	MCOM	Metazoa	1900	2017	mixed conifers	Punctoribates punctum
479	NA	root	cellular organisms	Eukaryota	Opisthokonta	Metazoa	Eumetazoa	Bilateria	Protostomia	Ecdysozoa	Panarthropoda	Arthropoda	Chelicerata	NA	NA	Arachnida	Acari	Acariformes	Sarcoptiformes	Oribatida	Brachypylina	Ceratozetoidea	Punctoribatidae	NA	NA	Punctoribates	NA	Punctoribates punctum	1720615	S_2250_V1_2017	0	MCOM	Metazoa	2250	2017	alpine meadow	Punctoribates punctum
480	NA	root	cellular organisms	Eukaryota	Opisthokonta	Metazoa	Eumetazoa	Bilateria	Protostomia	Ecdysozoa	Panarthropoda	Arthropoda	Chelicerata	NA	NA	Arachnida	Acari	Acariformes	Sarcoptiformes	Oribatida	Brachypylina	Ceratozetoidea	Punctoribatidae	NA	NA	Punctoribates	NA	Punctoribates punctum	1720615	S_1900_V1_2015	0	MCOM	Metazoa	1900	2015	mixed conifers	Punctoribates punctum
481	NA	root	cellular organisms	Eukaryota	Opisthokonta	Metazoa	Eumetazoa	Bilateria	Protostomia	Ecdysozoa	Panarthropoda	Arthropoda	Chelicerata	NA	NA	Arachnida	Acari	Acariformes	Sarcoptiformes	Oribatida	Brachypylina	Damaeoidea	Damaeidae	NA	NA	Belba	NA	NA	2241992	S_2000_V1_2015	1	MCOM	Metazoa	2000	2015	Pinus cembra	Belba
482	NA	root	cellular organisms	Eukaryota	Opisthokonta	Metazoa	Eumetazoa	Bilateria	Protostomia	Ecdysozoa	Panarthropoda	Arthropoda	Chelicerata	NA	NA	Arachnida	Acari	Acariformes	Sarcoptiformes	Oribatida	Brachypylina	Damaeoidea	Damaeidae	NA	NA	Belba	NA	NA	2241992	S_2000_V1_2017	0	MCOM	Metazoa	2000	2017	Pinus cembra	Belba
483	NA	root	cellular organisms	Eukaryota	Opisthokonta	Metazoa	Eumetazoa	Bilateria	Protostomia	Ecdysozoa	Panarthropoda	Arthropoda	Chelicerata	NA	NA	Arachnida	Acari	Acariformes	Sarcoptiformes	Oribatida	Brachypylina	Damaeoidea	Damaeidae	NA	NA	Belba	NA	NA	2241992	S_1850_V1_2017	2	MCOM	Metazoa	1850	2017	mixed conifers	Belba
484	NA	root	cellular organisms	Eukaryota	Opisthokonta	Metazoa	Eumetazoa	Bilateria	Protostomia	Ecdysozoa	Panarthropoda	Arthropoda	Chelicerata	NA	NA	Arachnida	Acari	Acariformes	Sarcoptiformes	Oribatida	Brachypylina	Damaeoidea	Damaeidae	NA	NA	Belba	NA	NA	2241992	S_2100_V1_2015	3	MCOM	Metazoa	2100	2015	Pinus cembra	Belba
485	NA	root	cellular organisms	Eukaryota	Opisthokonta	Metazoa	Eumetazoa	Bilateria	Protostomia	Ecdysozoa	Panarthropoda	Arthropoda	Chelicerata	NA	NA	Arachnida	Acari	Acariformes	Sarcoptiformes	Oribatida	Brachypylina	Damaeoidea	Damaeidae	NA	NA	Belba	NA	NA	2241992	S_2100_V1_2017	321	MCOM	Metazoa	2100	2017	Pinus cembra	Belba
486	NA	root	cellular organisms	Eukaryota	Opisthokonta	Metazoa	Eumetazoa	Bilateria	Protostomia	Ecdysozoa	Panarthropoda	Arthropoda	Chelicerata	NA	NA	Arachnida	Acari	Acariformes	Sarcoptiformes	Oribatida	Brachypylina	Damaeoidea	Damaeidae	NA	NA	Belba	NA	NA	2241992	S_1850_V1_2015	57	MCOM	Metazoa	1850	2015	mixed conifers	Belba
487	NA	root	cellular organisms	Eukaryota	Opisthokonta	Metazoa	Eumetazoa	Bilateria	Protostomia	Ecdysozoa	Panarthropoda	Arthropoda	Chelicerata	NA	NA	Arachnida	Acari	Acariformes	Sarcoptiformes	Oribatida	Brachypylina	Damaeoidea	Damaeidae	NA	NA	Belba	NA	NA	2241992	S_2250_V1_2015	30	MCOM	Metazoa	2250	2015	alpine meadow	Belba
488	NA	root	cellular organisms	Eukaryota	Opisthokonta	Metazoa	Eumetazoa	Bilateria	Protostomia	Ecdysozoa	Panarthropoda	Arthropoda	Chelicerata	NA	NA	Arachnida	Acari	Acariformes	Sarcoptiformes	Oribatida	Brachypylina	Damaeoidea	Damaeidae	NA	NA	Belba	NA	NA	2241992	S_1900_V1_2017	415	MCOM	Metazoa	1900	2017	mixed conifers	Belba
489	NA	root	cellular organisms	Eukaryota	Opisthokonta	Metazoa	Eumetazoa	Bilateria	Protostomia	Ecdysozoa	Panarthropoda	Arthropoda	Chelicerata	NA	NA	Arachnida	Acari	Acariformes	Sarcoptiformes	Oribatida	Brachypylina	Damaeoidea	Damaeidae	NA	NA	Belba	NA	NA	2241992	S_2250_V1_2017	55	MCOM	Metazoa	2250	2017	alpine meadow	Belba
490	NA	root	cellular organisms	Eukaryota	Opisthokonta	Metazoa	Eumetazoa	Bilateria	Protostomia	Ecdysozoa	Panarthropoda	Arthropoda	Chelicerata	NA	NA	Arachnida	Acari	Acariformes	Sarcoptiformes	Oribatida	Brachypylina	Damaeoidea	Damaeidae	NA	NA	Belba	NA	NA	2241992	S_1900_V1_2015	727	MCOM	Metazoa	1900	2015	mixed conifers	Belba
491	NA	root	cellular organisms	Eukaryota	Opisthokonta	Metazoa	Eumetazoa	Bilateria	Protostomia	Ecdysozoa	Panarthropoda	Arthropoda	Chelicerata	NA	NA	Arachnida	Acari	Acariformes	Sarcoptiformes	Oribatida	Brachypylina	Damaeoidea	Damaeidae	NA	NA	Metabelba	NA	NA	229776	S_2000_V1_2015	0	MCOM	Metazoa	2000	2015	Pinus cembra	Metabelba
492	NA	root	cellular organisms	Eukaryota	Opisthokonta	Metazoa	Eumetazoa	Bilateria	Protostomia	Ecdysozoa	Panarthropoda	Arthropoda	Chelicerata	NA	NA	Arachnida	Acari	Acariformes	Sarcoptiformes	Oribatida	Brachypylina	Damaeoidea	Damaeidae	NA	NA	Metabelba	NA	NA	229776	S_2000_V1_2017	221	MCOM	Metazoa	2000	2017	Pinus cembra	Metabelba
493	NA	root	cellular organisms	Eukaryota	Opisthokonta	Metazoa	Eumetazoa	Bilateria	Protostomia	Ecdysozoa	Panarthropoda	Arthropoda	Chelicerata	NA	NA	Arachnida	Acari	Acariformes	Sarcoptiformes	Oribatida	Brachypylina	Damaeoidea	Damaeidae	NA	NA	Metabelba	NA	NA	229776	S_1850_V1_2017	80	MCOM	Metazoa	1850	2017	mixed conifers	Metabelba
494	NA	root	cellular organisms	Eukaryota	Opisthokonta	Metazoa	Eumetazoa	Bilateria	Protostomia	Ecdysozoa	Panarthropoda	Arthropoda	Chelicerata	NA	NA	Arachnida	Acari	Acariformes	Sarcoptiformes	Oribatida	Brachypylina	Damaeoidea	Damaeidae	NA	NA	Metabelba	NA	NA	229776	S_2100_V1_2015	0	MCOM	Metazoa	2100	2015	Pinus cembra	Metabelba
495	NA	root	cellular organisms	Eukaryota	Opisthokonta	Metazoa	Eumetazoa	Bilateria	Protostomia	Ecdysozoa	Panarthropoda	Arthropoda	Chelicerata	NA	NA	Arachnida	Acari	Acariformes	Sarcoptiformes	Oribatida	Brachypylina	Damaeoidea	Damaeidae	NA	NA	Metabelba	NA	NA	229776	S_2100_V1_2017	0	MCOM	Metazoa	2100	2017	Pinus cembra	Metabelba
496	NA	root	cellular organisms	Eukaryota	Opisthokonta	Metazoa	Eumetazoa	Bilateria	Protostomia	Ecdysozoa	Panarthropoda	Arthropoda	Chelicerata	NA	NA	Arachnida	Acari	Acariformes	Sarcoptiformes	Oribatida	Brachypylina	Damaeoidea	Damaeidae	NA	NA	Metabelba	NA	NA	229776	S_1850_V1_2015	68	MCOM	Metazoa	1850	2015	mixed conifers	Metabelba
497	NA	root	cellular organisms	Eukaryota	Opisthokonta	Metazoa	Eumetazoa	Bilateria	Protostomia	Ecdysozoa	Panarthropoda	Arthropoda	Chelicerata	NA	NA	Arachnida	Acari	Acariformes	Sarcoptiformes	Oribatida	Brachypylina	Damaeoidea	Damaeidae	NA	NA	Metabelba	NA	NA	229776	S_2250_V1_2015	0	MCOM	Metazoa	2250	2015	alpine meadow	Metabelba
498	NA	root	cellular organisms	Eukaryota	Opisthokonta	Metazoa	Eumetazoa	Bilateria	Protostomia	Ecdysozoa	Panarthropoda	Arthropoda	Chelicerata	NA	NA	Arachnida	Acari	Acariformes	Sarcoptiformes	Oribatida	Brachypylina	Damaeoidea	Damaeidae	NA	NA	Metabelba	NA	NA	229776	S_1900_V1_2017	0	MCOM	Metazoa	1900	2017	mixed conifers	Metabelba
499	NA	root	cellular organisms	Eukaryota	Opisthokonta	Metazoa	Eumetazoa	Bilateria	Protostomia	Ecdysozoa	Panarthropoda	Arthropoda	Chelicerata	NA	NA	Arachnida	Acari	Acariformes	Sarcoptiformes	Oribatida	Brachypylina	Damaeoidea	Damaeidae	NA	NA	Metabelba	NA	NA	229776	S_2250_V1_2017	38	MCOM	Metazoa	2250	2017	alpine meadow	Metabelba
500	NA	root	cellular organisms	Eukaryota	Opisthokonta	Metazoa	Eumetazoa	Bilateria	Protostomia	Ecdysozoa	Panarthropoda	Arthropoda	Chelicerata	NA	NA	Arachnida	Acari	Acariformes	Sarcoptiformes	Oribatida	Brachypylina	Damaeoidea	Damaeidae	NA	NA	Metabelba	NA	NA	229776	S_1900_V1_2015	0	MCOM	Metazoa	1900	2015	mixed conifers	Metabelba
501	NA	root	cellular organisms	Eukaryota	Opisthokonta	Metazoa	Eumetazoa	Bilateria	Protostomia	Ecdysozoa	Panarthropoda	Arthropoda	Chelicerata	NA	NA	Arachnida	Acari	Acariformes	Sarcoptiformes	Oribatida	Brachypylina	Damaeoidea	Damaeidae	NA	NA	Porobelba	NA	Porobelba spinosa	2886740	S_2000_V1_2015	0	MCOM	Metazoa	2000	2015	Pinus cembra	Porobelba spinosa
502	NA	root	cellular organisms	Eukaryota	Opisthokonta	Metazoa	Eumetazoa	Bilateria	Protostomia	Ecdysozoa	Panarthropoda	Arthropoda	Chelicerata	NA	NA	Arachnida	Acari	Acariformes	Sarcoptiformes	Oribatida	Brachypylina	Damaeoidea	Damaeidae	NA	NA	Porobelba	NA	Porobelba spinosa	2886740	S_2000_V1_2017	0	MCOM	Metazoa	2000	2017	Pinus cembra	Porobelba spinosa
503	NA	root	cellular organisms	Eukaryota	Opisthokonta	Metazoa	Eumetazoa	Bilateria	Protostomia	Ecdysozoa	Panarthropoda	Arthropoda	Chelicerata	NA	NA	Arachnida	Acari	Acariformes	Sarcoptiformes	Oribatida	Brachypylina	Damaeoidea	Damaeidae	NA	NA	Porobelba	NA	Porobelba spinosa	2886740	S_1850_V1_2017	0	MCOM	Metazoa	1850	2017	mixed conifers	Porobelba spinosa
504	NA	root	cellular organisms	Eukaryota	Opisthokonta	Metazoa	Eumetazoa	Bilateria	Protostomia	Ecdysozoa	Panarthropoda	Arthropoda	Chelicerata	NA	NA	Arachnida	Acari	Acariformes	Sarcoptiformes	Oribatida	Brachypylina	Damaeoidea	Damaeidae	NA	NA	Porobelba	NA	Porobelba spinosa	2886740	S_2100_V1_2015	0	MCOM	Metazoa	2100	2015	Pinus cembra	Porobelba spinosa
505	NA	root	cellular organisms	Eukaryota	Opisthokonta	Metazoa	Eumetazoa	Bilateria	Protostomia	Ecdysozoa	Panarthropoda	Arthropoda	Chelicerata	NA	NA	Arachnida	Acari	Acariformes	Sarcoptiformes	Oribatida	Brachypylina	Damaeoidea	Damaeidae	NA	NA	Porobelba	NA	Porobelba spinosa	2886740	S_2100_V1_2017	0	MCOM	Metazoa	2100	2017	Pinus cembra	Porobelba spinosa
506	NA	root	cellular organisms	Eukaryota	Opisthokonta	Metazoa	Eumetazoa	Bilateria	Protostomia	Ecdysozoa	Panarthropoda	Arthropoda	Chelicerata	NA	NA	Arachnida	Acari	Acariformes	Sarcoptiformes	Oribatida	Brachypylina	Damaeoidea	Damaeidae	NA	NA	Porobelba	NA	Porobelba spinosa	2886740	S_1850_V1_2015	18	MCOM	Metazoa	1850	2015	mixed conifers	Porobelba spinosa
507	NA	root	cellular organisms	Eukaryota	Opisthokonta	Metazoa	Eumetazoa	Bilateria	Protostomia	Ecdysozoa	Panarthropoda	Arthropoda	Chelicerata	NA	NA	Arachnida	Acari	Acariformes	Sarcoptiformes	Oribatida	Brachypylina	Damaeoidea	Damaeidae	NA	NA	Porobelba	NA	Porobelba spinosa	2886740	S_2250_V1_2015	0	MCOM	Metazoa	2250	2015	alpine meadow	Porobelba spinosa
508	NA	root	cellular organisms	Eukaryota	Opisthokonta	Metazoa	Eumetazoa	Bilateria	Protostomia	Ecdysozoa	Panarthropoda	Arthropoda	Chelicerata	NA	NA	Arachnida	Acari	Acariformes	Sarcoptiformes	Oribatida	Brachypylina	Damaeoidea	Damaeidae	NA	NA	Porobelba	NA	Porobelba spinosa	2886740	S_1900_V1_2017	0	MCOM	Metazoa	1900	2017	mixed conifers	Porobelba spinosa
509	NA	root	cellular organisms	Eukaryota	Opisthokonta	Metazoa	Eumetazoa	Bilateria	Protostomia	Ecdysozoa	Panarthropoda	Arthropoda	Chelicerata	NA	NA	Arachnida	Acari	Acariformes	Sarcoptiformes	Oribatida	Brachypylina	Damaeoidea	Damaeidae	NA	NA	Porobelba	NA	Porobelba spinosa	2886740	S_2250_V1_2017	0	MCOM	Metazoa	2250	2017	alpine meadow	Porobelba spinosa
510	NA	root	cellular organisms	Eukaryota	Opisthokonta	Metazoa	Eumetazoa	Bilateria	Protostomia	Ecdysozoa	Panarthropoda	Arthropoda	Chelicerata	NA	NA	Arachnida	Acari	Acariformes	Sarcoptiformes	Oribatida	Brachypylina	Damaeoidea	Damaeidae	NA	NA	Porobelba	NA	Porobelba spinosa	2886740	S_1900_V1_2015	0	MCOM	Metazoa	1900	2015	mixed conifers	Porobelba spinosa
511	NA	root	cellular organisms	Eukaryota	Opisthokonta	Metazoa	Eumetazoa	Bilateria	Protostomia	Ecdysozoa	Panarthropoda	Arthropoda	Chelicerata	NA	NA	Arachnida	Acari	Acariformes	Sarcoptiformes	Oribatida	Brachypylina	Eremaeoidea	Eremaeidae	NA	NA	Eueremaeus	NA	Eueremaeus valkanovi	1401269	S_2000_V1_2015	0	MCOM	Metazoa	2000	2015	Pinus cembra	Eueremaeus valkanovi
512	NA	root	cellular organisms	Eukaryota	Opisthokonta	Metazoa	Eumetazoa	Bilateria	Protostomia	Ecdysozoa	Panarthropoda	Arthropoda	Chelicerata	NA	NA	Arachnida	Acari	Acariformes	Sarcoptiformes	Oribatida	Brachypylina	Eremaeoidea	Eremaeidae	NA	NA	Eueremaeus	NA	Eueremaeus valkanovi	1401269	S_2000_V1_2017	0	MCOM	Metazoa	2000	2017	Pinus cembra	Eueremaeus valkanovi
513	NA	root	cellular organisms	Eukaryota	Opisthokonta	Metazoa	Eumetazoa	Bilateria	Protostomia	Ecdysozoa	Panarthropoda	Arthropoda	Chelicerata	NA	NA	Arachnida	Acari	Acariformes	Sarcoptiformes	Oribatida	Brachypylina	Eremaeoidea	Eremaeidae	NA	NA	Eueremaeus	NA	Eueremaeus valkanovi	1401269	S_1850_V1_2017	0	MCOM	Metazoa	1850	2017	mixed conifers	Eueremaeus valkanovi
514	NA	root	cellular organisms	Eukaryota	Opisthokonta	Metazoa	Eumetazoa	Bilateria	Protostomia	Ecdysozoa	Panarthropoda	Arthropoda	Chelicerata	NA	NA	Arachnida	Acari	Acariformes	Sarcoptiformes	Oribatida	Brachypylina	Eremaeoidea	Eremaeidae	NA	NA	Eueremaeus	NA	Eueremaeus valkanovi	1401269	S_2100_V1_2015	0	MCOM	Metazoa	2100	2015	Pinus cembra	Eueremaeus valkanovi
515	NA	root	cellular organisms	Eukaryota	Opisthokonta	Metazoa	Eumetazoa	Bilateria	Protostomia	Ecdysozoa	Panarthropoda	Arthropoda	Chelicerata	NA	NA	Arachnida	Acari	Acariformes	Sarcoptiformes	Oribatida	Brachypylina	Eremaeoidea	Eremaeidae	NA	NA	Eueremaeus	NA	Eueremaeus valkanovi	1401269	S_2100_V1_2017	0	MCOM	Metazoa	2100	2017	Pinus cembra	Eueremaeus valkanovi
516	NA	root	cellular organisms	Eukaryota	Opisthokonta	Metazoa	Eumetazoa	Bilateria	Protostomia	Ecdysozoa	Panarthropoda	Arthropoda	Chelicerata	NA	NA	Arachnida	Acari	Acariformes	Sarcoptiformes	Oribatida	Brachypylina	Eremaeoidea	Eremaeidae	NA	NA	Eueremaeus	NA	Eueremaeus valkanovi	1401269	S_1850_V1_2015	0	MCOM	Metazoa	1850	2015	mixed conifers	Eueremaeus valkanovi
517	NA	root	cellular organisms	Eukaryota	Opisthokonta	Metazoa	Eumetazoa	Bilateria	Protostomia	Ecdysozoa	Panarthropoda	Arthropoda	Chelicerata	NA	NA	Arachnida	Acari	Acariformes	Sarcoptiformes	Oribatida	Brachypylina	Eremaeoidea	Eremaeidae	NA	NA	Eueremaeus	NA	Eueremaeus valkanovi	1401269	S_2250_V1_2015	33	MCOM	Metazoa	2250	2015	alpine meadow	Eueremaeus valkanovi
518	NA	root	cellular organisms	Eukaryota	Opisthokonta	Metazoa	Eumetazoa	Bilateria	Protostomia	Ecdysozoa	Panarthropoda	Arthropoda	Chelicerata	NA	NA	Arachnida	Acari	Acariformes	Sarcoptiformes	Oribatida	Brachypylina	Eremaeoidea	Eremaeidae	NA	NA	Eueremaeus	NA	Eueremaeus valkanovi	1401269	S_1900_V1_2017	0	MCOM	Metazoa	1900	2017	mixed conifers	Eueremaeus valkanovi
519	NA	root	cellular organisms	Eukaryota	Opisthokonta	Metazoa	Eumetazoa	Bilateria	Protostomia	Ecdysozoa	Panarthropoda	Arthropoda	Chelicerata	NA	NA	Arachnida	Acari	Acariformes	Sarcoptiformes	Oribatida	Brachypylina	Eremaeoidea	Eremaeidae	NA	NA	Eueremaeus	NA	Eueremaeus valkanovi	1401269	S_2250_V1_2017	0	MCOM	Metazoa	2250	2017	alpine meadow	Eueremaeus valkanovi
520	NA	root	cellular organisms	Eukaryota	Opisthokonta	Metazoa	Eumetazoa	Bilateria	Protostomia	Ecdysozoa	Panarthropoda	Arthropoda	Chelicerata	NA	NA	Arachnida	Acari	Acariformes	Sarcoptiformes	Oribatida	Brachypylina	Eremaeoidea	Eremaeidae	NA	NA	Eueremaeus	NA	Eueremaeus valkanovi	1401269	S_1900_V1_2015	0	MCOM	Metazoa	1900	2015	mixed conifers	Eueremaeus valkanovi
521	NA	root	cellular organisms	Eukaryota	Opisthokonta	Metazoa	Eumetazoa	Bilateria	Protostomia	Ecdysozoa	Panarthropoda	Arthropoda	Chelicerata	NA	NA	Arachnida	Acari	Acariformes	Sarcoptiformes	Oribatida	Brachypylina	Eremelloidea	Oribellidae	NA	NA	Pantelozetes	NA	Pantelozetes paolii	1979943	S_2000_V1_2015	0	MCOM	Metazoa	2000	2015	Pinus cembra	Pantelozetes paolii
522	NA	root	cellular organisms	Eukaryota	Opisthokonta	Metazoa	Eumetazoa	Bilateria	Protostomia	Ecdysozoa	Panarthropoda	Arthropoda	Chelicerata	NA	NA	Arachnida	Acari	Acariformes	Sarcoptiformes	Oribatida	Brachypylina	Eremelloidea	Oribellidae	NA	NA	Pantelozetes	NA	Pantelozetes paolii	1979943	S_2000_V1_2017	0	MCOM	Metazoa	2000	2017	Pinus cembra	Pantelozetes paolii
523	NA	root	cellular organisms	Eukaryota	Opisthokonta	Metazoa	Eumetazoa	Bilateria	Protostomia	Ecdysozoa	Panarthropoda	Arthropoda	Chelicerata	NA	NA	Arachnida	Acari	Acariformes	Sarcoptiformes	Oribatida	Brachypylina	Eremelloidea	Oribellidae	NA	NA	Pantelozetes	NA	Pantelozetes paolii	1979943	S_1850_V1_2017	0	MCOM	Metazoa	1850	2017	mixed conifers	Pantelozetes paolii
524	NA	root	cellular organisms	Eukaryota	Opisthokonta	Metazoa	Eumetazoa	Bilateria	Protostomia	Ecdysozoa	Panarthropoda	Arthropoda	Chelicerata	NA	NA	Arachnida	Acari	Acariformes	Sarcoptiformes	Oribatida	Brachypylina	Eremelloidea	Oribellidae	NA	NA	Pantelozetes	NA	Pantelozetes paolii	1979943	S_2100_V1_2015	0	MCOM	Metazoa	2100	2015	Pinus cembra	Pantelozetes paolii
525	NA	root	cellular organisms	Eukaryota	Opisthokonta	Metazoa	Eumetazoa	Bilateria	Protostomia	Ecdysozoa	Panarthropoda	Arthropoda	Chelicerata	NA	NA	Arachnida	Acari	Acariformes	Sarcoptiformes	Oribatida	Brachypylina	Eremelloidea	Oribellidae	NA	NA	Pantelozetes	NA	Pantelozetes paolii	1979943	S_2100_V1_2017	0	MCOM	Metazoa	2100	2017	Pinus cembra	Pantelozetes paolii
526	NA	root	cellular organisms	Eukaryota	Opisthokonta	Metazoa	Eumetazoa	Bilateria	Protostomia	Ecdysozoa	Panarthropoda	Arthropoda	Chelicerata	NA	NA	Arachnida	Acari	Acariformes	Sarcoptiformes	Oribatida	Brachypylina	Eremelloidea	Oribellidae	NA	NA	Pantelozetes	NA	Pantelozetes paolii	1979943	S_1850_V1_2015	0	MCOM	Metazoa	1850	2015	mixed conifers	Pantelozetes paolii
527	NA	root	cellular organisms	Eukaryota	Opisthokonta	Metazoa	Eumetazoa	Bilateria	Protostomia	Ecdysozoa	Panarthropoda	Arthropoda	Chelicerata	NA	NA	Arachnida	Acari	Acariformes	Sarcoptiformes	Oribatida	Brachypylina	Eremelloidea	Oribellidae	NA	NA	Pantelozetes	NA	Pantelozetes paolii	1979943	S_2250_V1_2015	0	MCOM	Metazoa	2250	2015	alpine meadow	Pantelozetes paolii
528	NA	root	cellular organisms	Eukaryota	Opisthokonta	Metazoa	Eumetazoa	Bilateria	Protostomia	Ecdysozoa	Panarthropoda	Arthropoda	Chelicerata	NA	NA	Arachnida	Acari	Acariformes	Sarcoptiformes	Oribatida	Brachypylina	Eremelloidea	Oribellidae	NA	NA	Pantelozetes	NA	Pantelozetes paolii	1979943	S_1900_V1_2017	0	MCOM	Metazoa	1900	2017	mixed conifers	Pantelozetes paolii
529	NA	root	cellular organisms	Eukaryota	Opisthokonta	Metazoa	Eumetazoa	Bilateria	Protostomia	Ecdysozoa	Panarthropoda	Arthropoda	Chelicerata	NA	NA	Arachnida	Acari	Acariformes	Sarcoptiformes	Oribatida	Brachypylina	Eremelloidea	Oribellidae	NA	NA	Pantelozetes	NA	Pantelozetes paolii	1979943	S_2250_V1_2017	0	MCOM	Metazoa	2250	2017	alpine meadow	Pantelozetes paolii
530	NA	root	cellular organisms	Eukaryota	Opisthokonta	Metazoa	Eumetazoa	Bilateria	Protostomia	Ecdysozoa	Panarthropoda	Arthropoda	Chelicerata	NA	NA	Arachnida	Acari	Acariformes	Sarcoptiformes	Oribatida	Brachypylina	Eremelloidea	Oribellidae	NA	NA	Pantelozetes	NA	Pantelozetes paolii	1979943	S_1900_V1_2015	7	MCOM	Metazoa	1900	2015	mixed conifers	Pantelozetes paolii
531	NA	root	cellular organisms	Eukaryota	Opisthokonta	Metazoa	Eumetazoa	Bilateria	Protostomia	Ecdysozoa	Panarthropoda	Arthropoda	Chelicerata	NA	NA	Arachnida	Acari	Acariformes	Sarcoptiformes	Oribatida	Brachypylina	Galumnoidea	Galumnidae	NA	NA	Galumna	NA	Galumna lanceata	229834	S_2000_V1_2015	0	MCOM	Metazoa	2000	2015	Pinus cembra	Galumna lanceata
532	NA	root	cellular organisms	Eukaryota	Opisthokonta	Metazoa	Eumetazoa	Bilateria	Protostomia	Ecdysozoa	Panarthropoda	Arthropoda	Chelicerata	NA	NA	Arachnida	Acari	Acariformes	Sarcoptiformes	Oribatida	Brachypylina	Galumnoidea	Galumnidae	NA	NA	Galumna	NA	Galumna lanceata	229834	S_2000_V1_2017	0	MCOM	Metazoa	2000	2017	Pinus cembra	Galumna lanceata
533	NA	root	cellular organisms	Eukaryota	Opisthokonta	Metazoa	Eumetazoa	Bilateria	Protostomia	Ecdysozoa	Panarthropoda	Arthropoda	Chelicerata	NA	NA	Arachnida	Acari	Acariformes	Sarcoptiformes	Oribatida	Brachypylina	Galumnoidea	Galumnidae	NA	NA	Galumna	NA	Galumna lanceata	229834	S_1850_V1_2017	0	MCOM	Metazoa	1850	2017	mixed conifers	Galumna lanceata
534	NA	root	cellular organisms	Eukaryota	Opisthokonta	Metazoa	Eumetazoa	Bilateria	Protostomia	Ecdysozoa	Panarthropoda	Arthropoda	Chelicerata	NA	NA	Arachnida	Acari	Acariformes	Sarcoptiformes	Oribatida	Brachypylina	Galumnoidea	Galumnidae	NA	NA	Galumna	NA	Galumna lanceata	229834	S_2100_V1_2015	0	MCOM	Metazoa	2100	2015	Pinus cembra	Galumna lanceata
535	NA	root	cellular organisms	Eukaryota	Opisthokonta	Metazoa	Eumetazoa	Bilateria	Protostomia	Ecdysozoa	Panarthropoda	Arthropoda	Chelicerata	NA	NA	Arachnida	Acari	Acariformes	Sarcoptiformes	Oribatida	Brachypylina	Galumnoidea	Galumnidae	NA	NA	Galumna	NA	Galumna lanceata	229834	S_2100_V1_2017	0	MCOM	Metazoa	2100	2017	Pinus cembra	Galumna lanceata
536	NA	root	cellular organisms	Eukaryota	Opisthokonta	Metazoa	Eumetazoa	Bilateria	Protostomia	Ecdysozoa	Panarthropoda	Arthropoda	Chelicerata	NA	NA	Arachnida	Acari	Acariformes	Sarcoptiformes	Oribatida	Brachypylina	Galumnoidea	Galumnidae	NA	NA	Galumna	NA	Galumna lanceata	229834	S_1850_V1_2015	0	MCOM	Metazoa	1850	2015	mixed conifers	Galumna lanceata
537	NA	root	cellular organisms	Eukaryota	Opisthokonta	Metazoa	Eumetazoa	Bilateria	Protostomia	Ecdysozoa	Panarthropoda	Arthropoda	Chelicerata	NA	NA	Arachnida	Acari	Acariformes	Sarcoptiformes	Oribatida	Brachypylina	Galumnoidea	Galumnidae	NA	NA	Galumna	NA	Galumna lanceata	229834	S_2250_V1_2015	0	MCOM	Metazoa	2250	2015	alpine meadow	Galumna lanceata
538	NA	root	cellular organisms	Eukaryota	Opisthokonta	Metazoa	Eumetazoa	Bilateria	Protostomia	Ecdysozoa	Panarthropoda	Arthropoda	Chelicerata	NA	NA	Arachnida	Acari	Acariformes	Sarcoptiformes	Oribatida	Brachypylina	Galumnoidea	Galumnidae	NA	NA	Galumna	NA	Galumna lanceata	229834	S_1900_V1_2017	0	MCOM	Metazoa	1900	2017	mixed conifers	Galumna lanceata
539	NA	root	cellular organisms	Eukaryota	Opisthokonta	Metazoa	Eumetazoa	Bilateria	Protostomia	Ecdysozoa	Panarthropoda	Arthropoda	Chelicerata	NA	NA	Arachnida	Acari	Acariformes	Sarcoptiformes	Oribatida	Brachypylina	Galumnoidea	Galumnidae	NA	NA	Galumna	NA	Galumna lanceata	229834	S_2250_V1_2017	44	MCOM	Metazoa	2250	2017	alpine meadow	Galumna lanceata
540	NA	root	cellular organisms	Eukaryota	Opisthokonta	Metazoa	Eumetazoa	Bilateria	Protostomia	Ecdysozoa	Panarthropoda	Arthropoda	Chelicerata	NA	NA	Arachnida	Acari	Acariformes	Sarcoptiformes	Oribatida	Brachypylina	Galumnoidea	Galumnidae	NA	NA	Galumna	NA	Galumna lanceata	229834	S_1900_V1_2015	0	MCOM	Metazoa	1900	2015	mixed conifers	Galumna lanceata
541	NA	root	cellular organisms	Eukaryota	Opisthokonta	Metazoa	Eumetazoa	Bilateria	Protostomia	Ecdysozoa	Panarthropoda	Arthropoda	Chelicerata	NA	NA	Arachnida	Acari	Acariformes	Sarcoptiformes	Oribatida	Brachypylina	Galumnoidea	Galumnidae	NA	NA	Galumna	NA	Galumna obvia	885392	S_2000_V1_2015	0	MCOM	Metazoa	2000	2015	Pinus cembra	Galumna obvia
542	NA	root	cellular organisms	Eukaryota	Opisthokonta	Metazoa	Eumetazoa	Bilateria	Protostomia	Ecdysozoa	Panarthropoda	Arthropoda	Chelicerata	NA	NA	Arachnida	Acari	Acariformes	Sarcoptiformes	Oribatida	Brachypylina	Galumnoidea	Galumnidae	NA	NA	Galumna	NA	Galumna obvia	885392	S_2000_V1_2017	0	MCOM	Metazoa	2000	2017	Pinus cembra	Galumna obvia
543	NA	root	cellular organisms	Eukaryota	Opisthokonta	Metazoa	Eumetazoa	Bilateria	Protostomia	Ecdysozoa	Panarthropoda	Arthropoda	Chelicerata	NA	NA	Arachnida	Acari	Acariformes	Sarcoptiformes	Oribatida	Brachypylina	Galumnoidea	Galumnidae	NA	NA	Galumna	NA	Galumna obvia	885392	S_1850_V1_2017	0	MCOM	Metazoa	1850	2017	mixed conifers	Galumna obvia
544	NA	root	cellular organisms	Eukaryota	Opisthokonta	Metazoa	Eumetazoa	Bilateria	Protostomia	Ecdysozoa	Panarthropoda	Arthropoda	Chelicerata	NA	NA	Arachnida	Acari	Acariformes	Sarcoptiformes	Oribatida	Brachypylina	Galumnoidea	Galumnidae	NA	NA	Galumna	NA	Galumna obvia	885392	S_2100_V1_2015	0	MCOM	Metazoa	2100	2015	Pinus cembra	Galumna obvia
545	NA	root	cellular organisms	Eukaryota	Opisthokonta	Metazoa	Eumetazoa	Bilateria	Protostomia	Ecdysozoa	Panarthropoda	Arthropoda	Chelicerata	NA	NA	Arachnida	Acari	Acariformes	Sarcoptiformes	Oribatida	Brachypylina	Galumnoidea	Galumnidae	NA	NA	Galumna	NA	Galumna obvia	885392	S_2100_V1_2017	0	MCOM	Metazoa	2100	2017	Pinus cembra	Galumna obvia
546	NA	root	cellular organisms	Eukaryota	Opisthokonta	Metazoa	Eumetazoa	Bilateria	Protostomia	Ecdysozoa	Panarthropoda	Arthropoda	Chelicerata	NA	NA	Arachnida	Acari	Acariformes	Sarcoptiformes	Oribatida	Brachypylina	Galumnoidea	Galumnidae	NA	NA	Galumna	NA	Galumna obvia	885392	S_1850_V1_2015	0	MCOM	Metazoa	1850	2015	mixed conifers	Galumna obvia
547	NA	root	cellular organisms	Eukaryota	Opisthokonta	Metazoa	Eumetazoa	Bilateria	Protostomia	Ecdysozoa	Panarthropoda	Arthropoda	Chelicerata	NA	NA	Arachnida	Acari	Acariformes	Sarcoptiformes	Oribatida	Brachypylina	Galumnoidea	Galumnidae	NA	NA	Galumna	NA	Galumna obvia	885392	S_2250_V1_2015	0	MCOM	Metazoa	2250	2015	alpine meadow	Galumna obvia
548	NA	root	cellular organisms	Eukaryota	Opisthokonta	Metazoa	Eumetazoa	Bilateria	Protostomia	Ecdysozoa	Panarthropoda	Arthropoda	Chelicerata	NA	NA	Arachnida	Acari	Acariformes	Sarcoptiformes	Oribatida	Brachypylina	Galumnoidea	Galumnidae	NA	NA	Galumna	NA	Galumna obvia	885392	S_1900_V1_2017	0	MCOM	Metazoa	1900	2017	mixed conifers	Galumna obvia
549	NA	root	cellular organisms	Eukaryota	Opisthokonta	Metazoa	Eumetazoa	Bilateria	Protostomia	Ecdysozoa	Panarthropoda	Arthropoda	Chelicerata	NA	NA	Arachnida	Acari	Acariformes	Sarcoptiformes	Oribatida	Brachypylina	Galumnoidea	Galumnidae	NA	NA	Galumna	NA	Galumna obvia	885392	S_2250_V1_2017	28	MCOM	Metazoa	2250	2017	alpine meadow	Galumna obvia
550	NA	root	cellular organisms	Eukaryota	Opisthokonta	Metazoa	Eumetazoa	Bilateria	Protostomia	Ecdysozoa	Panarthropoda	Arthropoda	Chelicerata	NA	NA	Arachnida	Acari	Acariformes	Sarcoptiformes	Oribatida	Brachypylina	Galumnoidea	Galumnidae	NA	NA	Galumna	NA	Galumna obvia	885392	S_1900_V1_2015	0	MCOM	Metazoa	1900	2015	mixed conifers	Galumna obvia
551	NA	root	cellular organisms	Eukaryota	Opisthokonta	Metazoa	Eumetazoa	Bilateria	Protostomia	Ecdysozoa	Panarthropoda	Arthropoda	Chelicerata	NA	NA	Arachnida	Acari	Acariformes	Sarcoptiformes	Oribatida	Brachypylina	Gustavioidea	Gustaviidae	NA	NA	Gustavia	NA	Gustavia microcephala	1685391	S_2000_V1_2015	0	MCOM	Metazoa	2000	2015	Pinus cembra	Gustavia microcephala
552	NA	root	cellular organisms	Eukaryota	Opisthokonta	Metazoa	Eumetazoa	Bilateria	Protostomia	Ecdysozoa	Panarthropoda	Arthropoda	Chelicerata	NA	NA	Arachnida	Acari	Acariformes	Sarcoptiformes	Oribatida	Brachypylina	Gustavioidea	Gustaviidae	NA	NA	Gustavia	NA	Gustavia microcephala	1685391	S_2000_V1_2017	0	MCOM	Metazoa	2000	2017	Pinus cembra	Gustavia microcephala
553	NA	root	cellular organisms	Eukaryota	Opisthokonta	Metazoa	Eumetazoa	Bilateria	Protostomia	Ecdysozoa	Panarthropoda	Arthropoda	Chelicerata	NA	NA	Arachnida	Acari	Acariformes	Sarcoptiformes	Oribatida	Brachypylina	Gustavioidea	Gustaviidae	NA	NA	Gustavia	NA	Gustavia microcephala	1685391	S_1850_V1_2017	0	MCOM	Metazoa	1850	2017	mixed conifers	Gustavia microcephala
554	NA	root	cellular organisms	Eukaryota	Opisthokonta	Metazoa	Eumetazoa	Bilateria	Protostomia	Ecdysozoa	Panarthropoda	Arthropoda	Chelicerata	NA	NA	Arachnida	Acari	Acariformes	Sarcoptiformes	Oribatida	Brachypylina	Gustavioidea	Gustaviidae	NA	NA	Gustavia	NA	Gustavia microcephala	1685391	S_2100_V1_2015	0	MCOM	Metazoa	2100	2015	Pinus cembra	Gustavia microcephala
555	NA	root	cellular organisms	Eukaryota	Opisthokonta	Metazoa	Eumetazoa	Bilateria	Protostomia	Ecdysozoa	Panarthropoda	Arthropoda	Chelicerata	NA	NA	Arachnida	Acari	Acariformes	Sarcoptiformes	Oribatida	Brachypylina	Gustavioidea	Gustaviidae	NA	NA	Gustavia	NA	Gustavia microcephala	1685391	S_2100_V1_2017	0	MCOM	Metazoa	2100	2017	Pinus cembra	Gustavia microcephala
556	NA	root	cellular organisms	Eukaryota	Opisthokonta	Metazoa	Eumetazoa	Bilateria	Protostomia	Ecdysozoa	Panarthropoda	Arthropoda	Chelicerata	NA	NA	Arachnida	Acari	Acariformes	Sarcoptiformes	Oribatida	Brachypylina	Gustavioidea	Gustaviidae	NA	NA	Gustavia	NA	Gustavia microcephala	1685391	S_1850_V1_2015	0	MCOM	Metazoa	1850	2015	mixed conifers	Gustavia microcephala
557	NA	root	cellular organisms	Eukaryota	Opisthokonta	Metazoa	Eumetazoa	Bilateria	Protostomia	Ecdysozoa	Panarthropoda	Arthropoda	Chelicerata	NA	NA	Arachnida	Acari	Acariformes	Sarcoptiformes	Oribatida	Brachypylina	Gustavioidea	Gustaviidae	NA	NA	Gustavia	NA	Gustavia microcephala	1685391	S_2250_V1_2015	0	MCOM	Metazoa	2250	2015	alpine meadow	Gustavia microcephala
558	NA	root	cellular organisms	Eukaryota	Opisthokonta	Metazoa	Eumetazoa	Bilateria	Protostomia	Ecdysozoa	Panarthropoda	Arthropoda	Chelicerata	NA	NA	Arachnida	Acari	Acariformes	Sarcoptiformes	Oribatida	Brachypylina	Gustavioidea	Gustaviidae	NA	NA	Gustavia	NA	Gustavia microcephala	1685391	S_1900_V1_2017	0	MCOM	Metazoa	1900	2017	mixed conifers	Gustavia microcephala
559	NA	root	cellular organisms	Eukaryota	Opisthokonta	Metazoa	Eumetazoa	Bilateria	Protostomia	Ecdysozoa	Panarthropoda	Arthropoda	Chelicerata	NA	NA	Arachnida	Acari	Acariformes	Sarcoptiformes	Oribatida	Brachypylina	Gustavioidea	Gustaviidae	NA	NA	Gustavia	NA	Gustavia microcephala	1685391	S_2250_V1_2017	0	MCOM	Metazoa	2250	2017	alpine meadow	Gustavia microcephala
560	NA	root	cellular organisms	Eukaryota	Opisthokonta	Metazoa	Eumetazoa	Bilateria	Protostomia	Ecdysozoa	Panarthropoda	Arthropoda	Chelicerata	NA	NA	Arachnida	Acari	Acariformes	Sarcoptiformes	Oribatida	Brachypylina	Gustavioidea	Gustaviidae	NA	NA	Gustavia	NA	Gustavia microcephala	1685391	S_1900_V1_2015	1	MCOM	Metazoa	1900	2015	mixed conifers	Gustavia microcephala
561	NA	root	cellular organisms	Eukaryota	Opisthokonta	Metazoa	Eumetazoa	Bilateria	Protostomia	Ecdysozoa	Panarthropoda	Arthropoda	Chelicerata	NA	NA	Arachnida	Acari	Acariformes	Sarcoptiformes	Oribatida	Brachypylina	Gustavioidea	Liacaridae	NA	NA	NA	NA	NA	66608	S_2000_V1_2015	1	MCOM	Metazoa	2000	2015	Pinus cembra	Liacaridae
562	NA	root	cellular organisms	Eukaryota	Opisthokonta	Metazoa	Eumetazoa	Bilateria	Protostomia	Ecdysozoa	Panarthropoda	Arthropoda	Chelicerata	NA	NA	Arachnida	Acari	Acariformes	Sarcoptiformes	Oribatida	Brachypylina	Gustavioidea	Liacaridae	NA	NA	NA	NA	NA	66608	S_2000_V1_2017	0	MCOM	Metazoa	2000	2017	Pinus cembra	Liacaridae
563	NA	root	cellular organisms	Eukaryota	Opisthokonta	Metazoa	Eumetazoa	Bilateria	Protostomia	Ecdysozoa	Panarthropoda	Arthropoda	Chelicerata	NA	NA	Arachnida	Acari	Acariformes	Sarcoptiformes	Oribatida	Brachypylina	Gustavioidea	Liacaridae	NA	NA	NA	NA	NA	66608	S_1850_V1_2017	0	MCOM	Metazoa	1850	2017	mixed conifers	Liacaridae
564	NA	root	cellular organisms	Eukaryota	Opisthokonta	Metazoa	Eumetazoa	Bilateria	Protostomia	Ecdysozoa	Panarthropoda	Arthropoda	Chelicerata	NA	NA	Arachnida	Acari	Acariformes	Sarcoptiformes	Oribatida	Brachypylina	Gustavioidea	Liacaridae	NA	NA	NA	NA	NA	66608	S_2100_V1_2015	0	MCOM	Metazoa	2100	2015	Pinus cembra	Liacaridae
565	NA	root	cellular organisms	Eukaryota	Opisthokonta	Metazoa	Eumetazoa	Bilateria	Protostomia	Ecdysozoa	Panarthropoda	Arthropoda	Chelicerata	NA	NA	Arachnida	Acari	Acariformes	Sarcoptiformes	Oribatida	Brachypylina	Gustavioidea	Liacaridae	NA	NA	NA	NA	NA	66608	S_2100_V1_2017	0	MCOM	Metazoa	2100	2017	Pinus cembra	Liacaridae
566	NA	root	cellular organisms	Eukaryota	Opisthokonta	Metazoa	Eumetazoa	Bilateria	Protostomia	Ecdysozoa	Panarthropoda	Arthropoda	Chelicerata	NA	NA	Arachnida	Acari	Acariformes	Sarcoptiformes	Oribatida	Brachypylina	Gustavioidea	Liacaridae	NA	NA	NA	NA	NA	66608	S_1850_V1_2015	0	MCOM	Metazoa	1850	2015	mixed conifers	Liacaridae
567	NA	root	cellular organisms	Eukaryota	Opisthokonta	Metazoa	Eumetazoa	Bilateria	Protostomia	Ecdysozoa	Panarthropoda	Arthropoda	Chelicerata	NA	NA	Arachnida	Acari	Acariformes	Sarcoptiformes	Oribatida	Brachypylina	Gustavioidea	Liacaridae	NA	NA	NA	NA	NA	66608	S_2250_V1_2015	0	MCOM	Metazoa	2250	2015	alpine meadow	Liacaridae
568	NA	root	cellular organisms	Eukaryota	Opisthokonta	Metazoa	Eumetazoa	Bilateria	Protostomia	Ecdysozoa	Panarthropoda	Arthropoda	Chelicerata	NA	NA	Arachnida	Acari	Acariformes	Sarcoptiformes	Oribatida	Brachypylina	Gustavioidea	Liacaridae	NA	NA	NA	NA	NA	66608	S_1900_V1_2017	0	MCOM	Metazoa	1900	2017	mixed conifers	Liacaridae
569	NA	root	cellular organisms	Eukaryota	Opisthokonta	Metazoa	Eumetazoa	Bilateria	Protostomia	Ecdysozoa	Panarthropoda	Arthropoda	Chelicerata	NA	NA	Arachnida	Acari	Acariformes	Sarcoptiformes	Oribatida	Brachypylina	Gustavioidea	Liacaridae	NA	NA	NA	NA	NA	66608	S_2250_V1_2017	0	MCOM	Metazoa	2250	2017	alpine meadow	Liacaridae
570	NA	root	cellular organisms	Eukaryota	Opisthokonta	Metazoa	Eumetazoa	Bilateria	Protostomia	Ecdysozoa	Panarthropoda	Arthropoda	Chelicerata	NA	NA	Arachnida	Acari	Acariformes	Sarcoptiformes	Oribatida	Brachypylina	Gustavioidea	Liacaridae	NA	NA	NA	NA	NA	66608	S_1900_V1_2015	0	MCOM	Metazoa	1900	2015	mixed conifers	Liacaridae
571	NA	root	cellular organisms	Eukaryota	Opisthokonta	Metazoa	Eumetazoa	Bilateria	Protostomia	Ecdysozoa	Panarthropoda	Arthropoda	Chelicerata	NA	NA	Arachnida	Acari	Acariformes	Sarcoptiformes	Oribatida	Brachypylina	Gustavioidea	Liacaridae	NA	NA	Adoristes	NA	Adoristes ovatus	708363	S_2000_V1_2015	26	MCOM	Metazoa	2000	2015	Pinus cembra	Adoristes ovatus
572	NA	root	cellular organisms	Eukaryota	Opisthokonta	Metazoa	Eumetazoa	Bilateria	Protostomia	Ecdysozoa	Panarthropoda	Arthropoda	Chelicerata	NA	NA	Arachnida	Acari	Acariformes	Sarcoptiformes	Oribatida	Brachypylina	Gustavioidea	Liacaridae	NA	NA	Adoristes	NA	Adoristes ovatus	708363	S_2000_V1_2017	0	MCOM	Metazoa	2000	2017	Pinus cembra	Adoristes ovatus
573	NA	root	cellular organisms	Eukaryota	Opisthokonta	Metazoa	Eumetazoa	Bilateria	Protostomia	Ecdysozoa	Panarthropoda	Arthropoda	Chelicerata	NA	NA	Arachnida	Acari	Acariformes	Sarcoptiformes	Oribatida	Brachypylina	Gustavioidea	Liacaridae	NA	NA	Adoristes	NA	Adoristes ovatus	708363	S_1850_V1_2017	34	MCOM	Metazoa	1850	2017	mixed conifers	Adoristes ovatus
574	NA	root	cellular organisms	Eukaryota	Opisthokonta	Metazoa	Eumetazoa	Bilateria	Protostomia	Ecdysozoa	Panarthropoda	Arthropoda	Chelicerata	NA	NA	Arachnida	Acari	Acariformes	Sarcoptiformes	Oribatida	Brachypylina	Gustavioidea	Liacaridae	NA	NA	Adoristes	NA	Adoristes ovatus	708363	S_2100_V1_2015	153	MCOM	Metazoa	2100	2015	Pinus cembra	Adoristes ovatus
575	NA	root	cellular organisms	Eukaryota	Opisthokonta	Metazoa	Eumetazoa	Bilateria	Protostomia	Ecdysozoa	Panarthropoda	Arthropoda	Chelicerata	NA	NA	Arachnida	Acari	Acariformes	Sarcoptiformes	Oribatida	Brachypylina	Gustavioidea	Liacaridae	NA	NA	Adoristes	NA	Adoristes ovatus	708363	S_2100_V1_2017	0	MCOM	Metazoa	2100	2017	Pinus cembra	Adoristes ovatus
576	NA	root	cellular organisms	Eukaryota	Opisthokonta	Metazoa	Eumetazoa	Bilateria	Protostomia	Ecdysozoa	Panarthropoda	Arthropoda	Chelicerata	NA	NA	Arachnida	Acari	Acariformes	Sarcoptiformes	Oribatida	Brachypylina	Gustavioidea	Liacaridae	NA	NA	Adoristes	NA	Adoristes ovatus	708363	S_1850_V1_2015	33	MCOM	Metazoa	1850	2015	mixed conifers	Adoristes ovatus
577	NA	root	cellular organisms	Eukaryota	Opisthokonta	Metazoa	Eumetazoa	Bilateria	Protostomia	Ecdysozoa	Panarthropoda	Arthropoda	Chelicerata	NA	NA	Arachnida	Acari	Acariformes	Sarcoptiformes	Oribatida	Brachypylina	Gustavioidea	Liacaridae	NA	NA	Adoristes	NA	Adoristes ovatus	708363	S_2250_V1_2015	21	MCOM	Metazoa	2250	2015	alpine meadow	Adoristes ovatus
578	NA	root	cellular organisms	Eukaryota	Opisthokonta	Metazoa	Eumetazoa	Bilateria	Protostomia	Ecdysozoa	Panarthropoda	Arthropoda	Chelicerata	NA	NA	Arachnida	Acari	Acariformes	Sarcoptiformes	Oribatida	Brachypylina	Gustavioidea	Liacaridae	NA	NA	Adoristes	NA	Adoristes ovatus	708363	S_1900_V1_2017	17	MCOM	Metazoa	1900	2017	mixed conifers	Adoristes ovatus
579	NA	root	cellular organisms	Eukaryota	Opisthokonta	Metazoa	Eumetazoa	Bilateria	Protostomia	Ecdysozoa	Panarthropoda	Arthropoda	Chelicerata	NA	NA	Arachnida	Acari	Acariformes	Sarcoptiformes	Oribatida	Brachypylina	Gustavioidea	Liacaridae	NA	NA	Adoristes	NA	Adoristes ovatus	708363	S_2250_V1_2017	0	MCOM	Metazoa	2250	2017	alpine meadow	Adoristes ovatus
580	NA	root	cellular organisms	Eukaryota	Opisthokonta	Metazoa	Eumetazoa	Bilateria	Protostomia	Ecdysozoa	Panarthropoda	Arthropoda	Chelicerata	NA	NA	Arachnida	Acari	Acariformes	Sarcoptiformes	Oribatida	Brachypylina	Gustavioidea	Liacaridae	NA	NA	Adoristes	NA	Adoristes ovatus	708363	S_1900_V1_2015	18	MCOM	Metazoa	1900	2015	mixed conifers	Adoristes ovatus
581	NA	root	cellular organisms	Eukaryota	Opisthokonta	Metazoa	Eumetazoa	Bilateria	Protostomia	Ecdysozoa	Panarthropoda	Arthropoda	Chelicerata	NA	NA	Arachnida	Acari	Acariformes	Sarcoptiformes	Oribatida	Brachypylina	Gustavioidea	Liacaridae	NA	NA	Liacarus	NA	NA	198284	S_2000_V1_2015	22	MCOM	Metazoa	2000	2015	Pinus cembra	Liacarus
582	NA	root	cellular organisms	Eukaryota	Opisthokonta	Metazoa	Eumetazoa	Bilateria	Protostomia	Ecdysozoa	Panarthropoda	Arthropoda	Chelicerata	NA	NA	Arachnida	Acari	Acariformes	Sarcoptiformes	Oribatida	Brachypylina	Gustavioidea	Liacaridae	NA	NA	Liacarus	NA	NA	198284	S_2000_V1_2017	5	MCOM	Metazoa	2000	2017	Pinus cembra	Liacarus
583	NA	root	cellular organisms	Eukaryota	Opisthokonta	Metazoa	Eumetazoa	Bilateria	Protostomia	Ecdysozoa	Panarthropoda	Arthropoda	Chelicerata	NA	NA	Arachnida	Acari	Acariformes	Sarcoptiformes	Oribatida	Brachypylina	Gustavioidea	Liacaridae	NA	NA	Liacarus	NA	NA	198284	S_1850_V1_2017	0	MCOM	Metazoa	1850	2017	mixed conifers	Liacarus
584	NA	root	cellular organisms	Eukaryota	Opisthokonta	Metazoa	Eumetazoa	Bilateria	Protostomia	Ecdysozoa	Panarthropoda	Arthropoda	Chelicerata	NA	NA	Arachnida	Acari	Acariformes	Sarcoptiformes	Oribatida	Brachypylina	Gustavioidea	Liacaridae	NA	NA	Liacarus	NA	NA	198284	S_2100_V1_2015	221	MCOM	Metazoa	2100	2015	Pinus cembra	Liacarus
585	NA	root	cellular organisms	Eukaryota	Opisthokonta	Metazoa	Eumetazoa	Bilateria	Protostomia	Ecdysozoa	Panarthropoda	Arthropoda	Chelicerata	NA	NA	Arachnida	Acari	Acariformes	Sarcoptiformes	Oribatida	Brachypylina	Gustavioidea	Liacaridae	NA	NA	Liacarus	NA	NA	198284	S_2100_V1_2017	0	MCOM	Metazoa	2100	2017	Pinus cembra	Liacarus
586	NA	root	cellular organisms	Eukaryota	Opisthokonta	Metazoa	Eumetazoa	Bilateria	Protostomia	Ecdysozoa	Panarthropoda	Arthropoda	Chelicerata	NA	NA	Arachnida	Acari	Acariformes	Sarcoptiformes	Oribatida	Brachypylina	Gustavioidea	Liacaridae	NA	NA	Liacarus	NA	NA	198284	S_1850_V1_2015	0	MCOM	Metazoa	1850	2015	mixed conifers	Liacarus
587	NA	root	cellular organisms	Eukaryota	Opisthokonta	Metazoa	Eumetazoa	Bilateria	Protostomia	Ecdysozoa	Panarthropoda	Arthropoda	Chelicerata	NA	NA	Arachnida	Acari	Acariformes	Sarcoptiformes	Oribatida	Brachypylina	Gustavioidea	Liacaridae	NA	NA	Liacarus	NA	NA	198284	S_2250_V1_2015	41	MCOM	Metazoa	2250	2015	alpine meadow	Liacarus
588	NA	root	cellular organisms	Eukaryota	Opisthokonta	Metazoa	Eumetazoa	Bilateria	Protostomia	Ecdysozoa	Panarthropoda	Arthropoda	Chelicerata	NA	NA	Arachnida	Acari	Acariformes	Sarcoptiformes	Oribatida	Brachypylina	Gustavioidea	Liacaridae	NA	NA	Liacarus	NA	NA	198284	S_1900_V1_2017	0	MCOM	Metazoa	1900	2017	mixed conifers	Liacarus
589	NA	root	cellular organisms	Eukaryota	Opisthokonta	Metazoa	Eumetazoa	Bilateria	Protostomia	Ecdysozoa	Panarthropoda	Arthropoda	Chelicerata	NA	NA	Arachnida	Acari	Acariformes	Sarcoptiformes	Oribatida	Brachypylina	Gustavioidea	Liacaridae	NA	NA	Liacarus	NA	NA	198284	S_2250_V1_2017	0	MCOM	Metazoa	2250	2017	alpine meadow	Liacarus
590	NA	root	cellular organisms	Eukaryota	Opisthokonta	Metazoa	Eumetazoa	Bilateria	Protostomia	Ecdysozoa	Panarthropoda	Arthropoda	Chelicerata	NA	NA	Arachnida	Acari	Acariformes	Sarcoptiformes	Oribatida	Brachypylina	Gustavioidea	Liacaridae	NA	NA	Liacarus	NA	NA	198284	S_1900_V1_2015	0	MCOM	Metazoa	1900	2015	mixed conifers	Liacarus
591	NA	root	cellular organisms	Eukaryota	Opisthokonta	Metazoa	Eumetazoa	Bilateria	Protostomia	Ecdysozoa	Panarthropoda	Arthropoda	Chelicerata	NA	NA	Arachnida	Acari	Acariformes	Sarcoptiformes	Oribatida	Brachypylina	Gustavioidea	Liacaridae	NA	NA	Liacarus	NA	Liacarus coracinus	198285	S_2000_V1_2015	0	MCOM	Metazoa	2000	2015	Pinus cembra	Liacarus coracinus
592	NA	root	cellular organisms	Eukaryota	Opisthokonta	Metazoa	Eumetazoa	Bilateria	Protostomia	Ecdysozoa	Panarthropoda	Arthropoda	Chelicerata	NA	NA	Arachnida	Acari	Acariformes	Sarcoptiformes	Oribatida	Brachypylina	Gustavioidea	Liacaridae	NA	NA	Liacarus	NA	Liacarus coracinus	198285	S_2000_V1_2017	0	MCOM	Metazoa	2000	2017	Pinus cembra	Liacarus coracinus
593	NA	root	cellular organisms	Eukaryota	Opisthokonta	Metazoa	Eumetazoa	Bilateria	Protostomia	Ecdysozoa	Panarthropoda	Arthropoda	Chelicerata	NA	NA	Arachnida	Acari	Acariformes	Sarcoptiformes	Oribatida	Brachypylina	Gustavioidea	Liacaridae	NA	NA	Liacarus	NA	Liacarus coracinus	198285	S_1850_V1_2017	0	MCOM	Metazoa	1850	2017	mixed conifers	Liacarus coracinus
594	NA	root	cellular organisms	Eukaryota	Opisthokonta	Metazoa	Eumetazoa	Bilateria	Protostomia	Ecdysozoa	Panarthropoda	Arthropoda	Chelicerata	NA	NA	Arachnida	Acari	Acariformes	Sarcoptiformes	Oribatida	Brachypylina	Gustavioidea	Liacaridae	NA	NA	Liacarus	NA	Liacarus coracinus	198285	S_2100_V1_2015	0	MCOM	Metazoa	2100	2015	Pinus cembra	Liacarus coracinus
595	NA	root	cellular organisms	Eukaryota	Opisthokonta	Metazoa	Eumetazoa	Bilateria	Protostomia	Ecdysozoa	Panarthropoda	Arthropoda	Chelicerata	NA	NA	Arachnida	Acari	Acariformes	Sarcoptiformes	Oribatida	Brachypylina	Gustavioidea	Liacaridae	NA	NA	Liacarus	NA	Liacarus coracinus	198285	S_2100_V1_2017	0	MCOM	Metazoa	2100	2017	Pinus cembra	Liacarus coracinus
596	NA	root	cellular organisms	Eukaryota	Opisthokonta	Metazoa	Eumetazoa	Bilateria	Protostomia	Ecdysozoa	Panarthropoda	Arthropoda	Chelicerata	NA	NA	Arachnida	Acari	Acariformes	Sarcoptiformes	Oribatida	Brachypylina	Gustavioidea	Liacaridae	NA	NA	Liacarus	NA	Liacarus coracinus	198285	S_1850_V1_2015	33	MCOM	Metazoa	1850	2015	mixed conifers	Liacarus coracinus
597	NA	root	cellular organisms	Eukaryota	Opisthokonta	Metazoa	Eumetazoa	Bilateria	Protostomia	Ecdysozoa	Panarthropoda	Arthropoda	Chelicerata	NA	NA	Arachnida	Acari	Acariformes	Sarcoptiformes	Oribatida	Brachypylina	Gustavioidea	Liacaridae	NA	NA	Liacarus	NA	Liacarus coracinus	198285	S_2250_V1_2015	24	MCOM	Metazoa	2250	2015	alpine meadow	Liacarus coracinus
598	NA	root	cellular organisms	Eukaryota	Opisthokonta	Metazoa	Eumetazoa	Bilateria	Protostomia	Ecdysozoa	Panarthropoda	Arthropoda	Chelicerata	NA	NA	Arachnida	Acari	Acariformes	Sarcoptiformes	Oribatida	Brachypylina	Gustavioidea	Liacaridae	NA	NA	Liacarus	NA	Liacarus coracinus	198285	S_1900_V1_2017	0	MCOM	Metazoa	1900	2017	mixed conifers	Liacarus coracinus
599	NA	root	cellular organisms	Eukaryota	Opisthokonta	Metazoa	Eumetazoa	Bilateria	Protostomia	Ecdysozoa	Panarthropoda	Arthropoda	Chelicerata	NA	NA	Arachnida	Acari	Acariformes	Sarcoptiformes	Oribatida	Brachypylina	Gustavioidea	Liacaridae	NA	NA	Liacarus	NA	Liacarus coracinus	198285	S_2250_V1_2017	0	MCOM	Metazoa	2250	2017	alpine meadow	Liacarus coracinus
600	NA	root	cellular organisms	Eukaryota	Opisthokonta	Metazoa	Eumetazoa	Bilateria	Protostomia	Ecdysozoa	Panarthropoda	Arthropoda	Chelicerata	NA	NA	Arachnida	Acari	Acariformes	Sarcoptiformes	Oribatida	Brachypylina	Gustavioidea	Liacaridae	NA	NA	Liacarus	NA	Liacarus coracinus	198285	S_1900_V1_2015	13	MCOM	Metazoa	1900	2015	mixed conifers	Liacarus coracinus
601	NA	root	cellular organisms	Eukaryota	Opisthokonta	Metazoa	Eumetazoa	Bilateria	Protostomia	Ecdysozoa	Panarthropoda	Arthropoda	Chelicerata	NA	NA	Arachnida	Acari	Acariformes	Sarcoptiformes	Oribatida	Brachypylina	Gustavioidea	Tenuialidae	NA	NA	Hafenrefferia	NA	Hafenrefferia gilvipes	2547479	S_2000_V1_2015	0	MCOM	Metazoa	2000	2015	Pinus cembra	Hafenrefferia gilvipes
602	NA	root	cellular organisms	Eukaryota	Opisthokonta	Metazoa	Eumetazoa	Bilateria	Protostomia	Ecdysozoa	Panarthropoda	Arthropoda	Chelicerata	NA	NA	Arachnida	Acari	Acariformes	Sarcoptiformes	Oribatida	Brachypylina	Gustavioidea	Tenuialidae	NA	NA	Hafenrefferia	NA	Hafenrefferia gilvipes	2547479	S_2000_V1_2017	0	MCOM	Metazoa	2000	2017	Pinus cembra	Hafenrefferia gilvipes
603	NA	root	cellular organisms	Eukaryota	Opisthokonta	Metazoa	Eumetazoa	Bilateria	Protostomia	Ecdysozoa	Panarthropoda	Arthropoda	Chelicerata	NA	NA	Arachnida	Acari	Acariformes	Sarcoptiformes	Oribatida	Brachypylina	Gustavioidea	Tenuialidae	NA	NA	Hafenrefferia	NA	Hafenrefferia gilvipes	2547479	S_1850_V1_2017	0	MCOM	Metazoa	1850	2017	mixed conifers	Hafenrefferia gilvipes
604	NA	root	cellular organisms	Eukaryota	Opisthokonta	Metazoa	Eumetazoa	Bilateria	Protostomia	Ecdysozoa	Panarthropoda	Arthropoda	Chelicerata	NA	NA	Arachnida	Acari	Acariformes	Sarcoptiformes	Oribatida	Brachypylina	Gustavioidea	Tenuialidae	NA	NA	Hafenrefferia	NA	Hafenrefferia gilvipes	2547479	S_2100_V1_2015	0	MCOM	Metazoa	2100	2015	Pinus cembra	Hafenrefferia gilvipes
605	NA	root	cellular organisms	Eukaryota	Opisthokonta	Metazoa	Eumetazoa	Bilateria	Protostomia	Ecdysozoa	Panarthropoda	Arthropoda	Chelicerata	NA	NA	Arachnida	Acari	Acariformes	Sarcoptiformes	Oribatida	Brachypylina	Gustavioidea	Tenuialidae	NA	NA	Hafenrefferia	NA	Hafenrefferia gilvipes	2547479	S_2100_V1_2017	0	MCOM	Metazoa	2100	2017	Pinus cembra	Hafenrefferia gilvipes
606	NA	root	cellular organisms	Eukaryota	Opisthokonta	Metazoa	Eumetazoa	Bilateria	Protostomia	Ecdysozoa	Panarthropoda	Arthropoda	Chelicerata	NA	NA	Arachnida	Acari	Acariformes	Sarcoptiformes	Oribatida	Brachypylina	Gustavioidea	Tenuialidae	NA	NA	Hafenrefferia	NA	Hafenrefferia gilvipes	2547479	S_1850_V1_2015	0	MCOM	Metazoa	1850	2015	mixed conifers	Hafenrefferia gilvipes
607	NA	root	cellular organisms	Eukaryota	Opisthokonta	Metazoa	Eumetazoa	Bilateria	Protostomia	Ecdysozoa	Panarthropoda	Arthropoda	Chelicerata	NA	NA	Arachnida	Acari	Acariformes	Sarcoptiformes	Oribatida	Brachypylina	Gustavioidea	Tenuialidae	NA	NA	Hafenrefferia	NA	Hafenrefferia gilvipes	2547479	S_2250_V1_2015	0	MCOM	Metazoa	2250	2015	alpine meadow	Hafenrefferia gilvipes
608	NA	root	cellular organisms	Eukaryota	Opisthokonta	Metazoa	Eumetazoa	Bilateria	Protostomia	Ecdysozoa	Panarthropoda	Arthropoda	Chelicerata	NA	NA	Arachnida	Acari	Acariformes	Sarcoptiformes	Oribatida	Brachypylina	Gustavioidea	Tenuialidae	NA	NA	Hafenrefferia	NA	Hafenrefferia gilvipes	2547479	S_1900_V1_2017	0	MCOM	Metazoa	1900	2017	mixed conifers	Hafenrefferia gilvipes
609	NA	root	cellular organisms	Eukaryota	Opisthokonta	Metazoa	Eumetazoa	Bilateria	Protostomia	Ecdysozoa	Panarthropoda	Arthropoda	Chelicerata	NA	NA	Arachnida	Acari	Acariformes	Sarcoptiformes	Oribatida	Brachypylina	Gustavioidea	Tenuialidae	NA	NA	Hafenrefferia	NA	Hafenrefferia gilvipes	2547479	S_2250_V1_2017	49	MCOM	Metazoa	2250	2017	alpine meadow	Hafenrefferia gilvipes
610	NA	root	cellular organisms	Eukaryota	Opisthokonta	Metazoa	Eumetazoa	Bilateria	Protostomia	Ecdysozoa	Panarthropoda	Arthropoda	Chelicerata	NA	NA	Arachnida	Acari	Acariformes	Sarcoptiformes	Oribatida	Brachypylina	Gustavioidea	Tenuialidae	NA	NA	Hafenrefferia	NA	Hafenrefferia gilvipes	2547479	S_1900_V1_2015	0	MCOM	Metazoa	1900	2015	mixed conifers	Hafenrefferia gilvipes
611	NA	root	cellular organisms	Eukaryota	Opisthokonta	Metazoa	Eumetazoa	Bilateria	Protostomia	Ecdysozoa	Panarthropoda	Arthropoda	Chelicerata	NA	NA	Arachnida	Acari	Acariformes	Sarcoptiformes	Oribatida	Brachypylina	Hermannielloidea	Hermanniellidae	NA	NA	Hermanniella	NA	Hermanniella dolosa	2664692	S_2000_V1_2015	44	MCOM	Metazoa	2000	2015	Pinus cembra	Hermanniella dolosa
612	NA	root	cellular organisms	Eukaryota	Opisthokonta	Metazoa	Eumetazoa	Bilateria	Protostomia	Ecdysozoa	Panarthropoda	Arthropoda	Chelicerata	NA	NA	Arachnida	Acari	Acariformes	Sarcoptiformes	Oribatida	Brachypylina	Hermannielloidea	Hermanniellidae	NA	NA	Hermanniella	NA	Hermanniella dolosa	2664692	S_2000_V1_2017	0	MCOM	Metazoa	2000	2017	Pinus cembra	Hermanniella dolosa
613	NA	root	cellular organisms	Eukaryota	Opisthokonta	Metazoa	Eumetazoa	Bilateria	Protostomia	Ecdysozoa	Panarthropoda	Arthropoda	Chelicerata	NA	NA	Arachnida	Acari	Acariformes	Sarcoptiformes	Oribatida	Brachypylina	Hermannielloidea	Hermanniellidae	NA	NA	Hermanniella	NA	Hermanniella dolosa	2664692	S_1850_V1_2017	0	MCOM	Metazoa	1850	2017	mixed conifers	Hermanniella dolosa
614	NA	root	cellular organisms	Eukaryota	Opisthokonta	Metazoa	Eumetazoa	Bilateria	Protostomia	Ecdysozoa	Panarthropoda	Arthropoda	Chelicerata	NA	NA	Arachnida	Acari	Acariformes	Sarcoptiformes	Oribatida	Brachypylina	Hermannielloidea	Hermanniellidae	NA	NA	Hermanniella	NA	Hermanniella dolosa	2664692	S_2100_V1_2015	0	MCOM	Metazoa	2100	2015	Pinus cembra	Hermanniella dolosa
615	NA	root	cellular organisms	Eukaryota	Opisthokonta	Metazoa	Eumetazoa	Bilateria	Protostomia	Ecdysozoa	Panarthropoda	Arthropoda	Chelicerata	NA	NA	Arachnida	Acari	Acariformes	Sarcoptiformes	Oribatida	Brachypylina	Hermannielloidea	Hermanniellidae	NA	NA	Hermanniella	NA	Hermanniella dolosa	2664692	S_2100_V1_2017	0	MCOM	Metazoa	2100	2017	Pinus cembra	Hermanniella dolosa
616	NA	root	cellular organisms	Eukaryota	Opisthokonta	Metazoa	Eumetazoa	Bilateria	Protostomia	Ecdysozoa	Panarthropoda	Arthropoda	Chelicerata	NA	NA	Arachnida	Acari	Acariformes	Sarcoptiformes	Oribatida	Brachypylina	Hermannielloidea	Hermanniellidae	NA	NA	Hermanniella	NA	Hermanniella dolosa	2664692	S_1850_V1_2015	63	MCOM	Metazoa	1850	2015	mixed conifers	Hermanniella dolosa
617	NA	root	cellular organisms	Eukaryota	Opisthokonta	Metazoa	Eumetazoa	Bilateria	Protostomia	Ecdysozoa	Panarthropoda	Arthropoda	Chelicerata	NA	NA	Arachnida	Acari	Acariformes	Sarcoptiformes	Oribatida	Brachypylina	Hermannielloidea	Hermanniellidae	NA	NA	Hermanniella	NA	Hermanniella dolosa	2664692	S_2250_V1_2015	9	MCOM	Metazoa	2250	2015	alpine meadow	Hermanniella dolosa
618	NA	root	cellular organisms	Eukaryota	Opisthokonta	Metazoa	Eumetazoa	Bilateria	Protostomia	Ecdysozoa	Panarthropoda	Arthropoda	Chelicerata	NA	NA	Arachnida	Acari	Acariformes	Sarcoptiformes	Oribatida	Brachypylina	Hermannielloidea	Hermanniellidae	NA	NA	Hermanniella	NA	Hermanniella dolosa	2664692	S_1900_V1_2017	0	MCOM	Metazoa	1900	2017	mixed conifers	Hermanniella dolosa
619	NA	root	cellular organisms	Eukaryota	Opisthokonta	Metazoa	Eumetazoa	Bilateria	Protostomia	Ecdysozoa	Panarthropoda	Arthropoda	Chelicerata	NA	NA	Arachnida	Acari	Acariformes	Sarcoptiformes	Oribatida	Brachypylina	Hermannielloidea	Hermanniellidae	NA	NA	Hermanniella	NA	Hermanniella dolosa	2664692	S_2250_V1_2017	54	MCOM	Metazoa	2250	2017	alpine meadow	Hermanniella dolosa
620	NA	root	cellular organisms	Eukaryota	Opisthokonta	Metazoa	Eumetazoa	Bilateria	Protostomia	Ecdysozoa	Panarthropoda	Arthropoda	Chelicerata	NA	NA	Arachnida	Acari	Acariformes	Sarcoptiformes	Oribatida	Brachypylina	Hermannielloidea	Hermanniellidae	NA	NA	Hermanniella	NA	Hermanniella dolosa	2664692	S_1900_V1_2015	19	MCOM	Metazoa	1900	2015	mixed conifers	Hermanniella dolosa
621	NA	root	cellular organisms	Eukaryota	Opisthokonta	Metazoa	Eumetazoa	Bilateria	Protostomia	Ecdysozoa	Panarthropoda	Arthropoda	Chelicerata	NA	NA	Arachnida	Acari	Acariformes	Sarcoptiformes	Oribatida	Brachypylina	Hermannielloidea	Hermanniellidae	NA	NA	Hermanniella	NA	Hermanniella punctulata	885393	S_2000_V1_2015	0	MCOM	Metazoa	2000	2015	Pinus cembra	Hermanniella punctulata
622	NA	root	cellular organisms	Eukaryota	Opisthokonta	Metazoa	Eumetazoa	Bilateria	Protostomia	Ecdysozoa	Panarthropoda	Arthropoda	Chelicerata	NA	NA	Arachnida	Acari	Acariformes	Sarcoptiformes	Oribatida	Brachypylina	Hermannielloidea	Hermanniellidae	NA	NA	Hermanniella	NA	Hermanniella punctulata	885393	S_2000_V1_2017	0	MCOM	Metazoa	2000	2017	Pinus cembra	Hermanniella punctulata
623	NA	root	cellular organisms	Eukaryota	Opisthokonta	Metazoa	Eumetazoa	Bilateria	Protostomia	Ecdysozoa	Panarthropoda	Arthropoda	Chelicerata	NA	NA	Arachnida	Acari	Acariformes	Sarcoptiformes	Oribatida	Brachypylina	Hermannielloidea	Hermanniellidae	NA	NA	Hermanniella	NA	Hermanniella punctulata	885393	S_1850_V1_2017	0	MCOM	Metazoa	1850	2017	mixed conifers	Hermanniella punctulata
624	NA	root	cellular organisms	Eukaryota	Opisthokonta	Metazoa	Eumetazoa	Bilateria	Protostomia	Ecdysozoa	Panarthropoda	Arthropoda	Chelicerata	NA	NA	Arachnida	Acari	Acariformes	Sarcoptiformes	Oribatida	Brachypylina	Hermannielloidea	Hermanniellidae	NA	NA	Hermanniella	NA	Hermanniella punctulata	885393	S_2100_V1_2015	98	MCOM	Metazoa	2100	2015	Pinus cembra	Hermanniella punctulata
625	NA	root	cellular organisms	Eukaryota	Opisthokonta	Metazoa	Eumetazoa	Bilateria	Protostomia	Ecdysozoa	Panarthropoda	Arthropoda	Chelicerata	NA	NA	Arachnida	Acari	Acariformes	Sarcoptiformes	Oribatida	Brachypylina	Hermannielloidea	Hermanniellidae	NA	NA	Hermanniella	NA	Hermanniella punctulata	885393	S_2100_V1_2017	0	MCOM	Metazoa	2100	2017	Pinus cembra	Hermanniella punctulata
626	NA	root	cellular organisms	Eukaryota	Opisthokonta	Metazoa	Eumetazoa	Bilateria	Protostomia	Ecdysozoa	Panarthropoda	Arthropoda	Chelicerata	NA	NA	Arachnida	Acari	Acariformes	Sarcoptiformes	Oribatida	Brachypylina	Hermannielloidea	Hermanniellidae	NA	NA	Hermanniella	NA	Hermanniella punctulata	885393	S_1850_V1_2015	0	MCOM	Metazoa	1850	2015	mixed conifers	Hermanniella punctulata
627	NA	root	cellular organisms	Eukaryota	Opisthokonta	Metazoa	Eumetazoa	Bilateria	Protostomia	Ecdysozoa	Panarthropoda	Arthropoda	Chelicerata	NA	NA	Arachnida	Acari	Acariformes	Sarcoptiformes	Oribatida	Brachypylina	Hermannielloidea	Hermanniellidae	NA	NA	Hermanniella	NA	Hermanniella punctulata	885393	S_2250_V1_2015	0	MCOM	Metazoa	2250	2015	alpine meadow	Hermanniella punctulata
628	NA	root	cellular organisms	Eukaryota	Opisthokonta	Metazoa	Eumetazoa	Bilateria	Protostomia	Ecdysozoa	Panarthropoda	Arthropoda	Chelicerata	NA	NA	Arachnida	Acari	Acariformes	Sarcoptiformes	Oribatida	Brachypylina	Hermannielloidea	Hermanniellidae	NA	NA	Hermanniella	NA	Hermanniella punctulata	885393	S_1900_V1_2017	0	MCOM	Metazoa	1900	2017	mixed conifers	Hermanniella punctulata
629	NA	root	cellular organisms	Eukaryota	Opisthokonta	Metazoa	Eumetazoa	Bilateria	Protostomia	Ecdysozoa	Panarthropoda	Arthropoda	Chelicerata	NA	NA	Arachnida	Acari	Acariformes	Sarcoptiformes	Oribatida	Brachypylina	Hermannielloidea	Hermanniellidae	NA	NA	Hermanniella	NA	Hermanniella punctulata	885393	S_2250_V1_2017	1	MCOM	Metazoa	2250	2017	alpine meadow	Hermanniella punctulata
630	NA	root	cellular organisms	Eukaryota	Opisthokonta	Metazoa	Eumetazoa	Bilateria	Protostomia	Ecdysozoa	Panarthropoda	Arthropoda	Chelicerata	NA	NA	Arachnida	Acari	Acariformes	Sarcoptiformes	Oribatida	Brachypylina	Hermannielloidea	Hermanniellidae	NA	NA	Hermanniella	NA	Hermanniella punctulata	885393	S_1900_V1_2015	0	MCOM	Metazoa	1900	2015	mixed conifers	Hermanniella punctulata
631	NA	root	cellular organisms	Eukaryota	Opisthokonta	Metazoa	Eumetazoa	Bilateria	Protostomia	Ecdysozoa	Panarthropoda	Arthropoda	Chelicerata	NA	NA	Arachnida	Acari	Acariformes	Sarcoptiformes	Oribatida	Brachypylina	Oppioidea	Oppiidae	NA	NA	NA	NA	NA	229795	S_2000_V1_2015	0	MCOM	Metazoa	2000	2015	Pinus cembra	Oppiidae
632	NA	root	cellular organisms	Eukaryota	Opisthokonta	Metazoa	Eumetazoa	Bilateria	Protostomia	Ecdysozoa	Panarthropoda	Arthropoda	Chelicerata	NA	NA	Arachnida	Acari	Acariformes	Sarcoptiformes	Oribatida	Brachypylina	Oppioidea	Oppiidae	NA	NA	NA	NA	NA	229795	S_2000_V1_2017	0	MCOM	Metazoa	2000	2017	Pinus cembra	Oppiidae
633	NA	root	cellular organisms	Eukaryota	Opisthokonta	Metazoa	Eumetazoa	Bilateria	Protostomia	Ecdysozoa	Panarthropoda	Arthropoda	Chelicerata	NA	NA	Arachnida	Acari	Acariformes	Sarcoptiformes	Oribatida	Brachypylina	Oppioidea	Oppiidae	NA	NA	NA	NA	NA	229795	S_1850_V1_2017	419	MCOM	Metazoa	1850	2017	mixed conifers	Oppiidae
634	NA	root	cellular organisms	Eukaryota	Opisthokonta	Metazoa	Eumetazoa	Bilateria	Protostomia	Ecdysozoa	Panarthropoda	Arthropoda	Chelicerata	NA	NA	Arachnida	Acari	Acariformes	Sarcoptiformes	Oribatida	Brachypylina	Oppioidea	Oppiidae	NA	NA	NA	NA	NA	229795	S_2100_V1_2015	0	MCOM	Metazoa	2100	2015	Pinus cembra	Oppiidae
635	NA	root	cellular organisms	Eukaryota	Opisthokonta	Metazoa	Eumetazoa	Bilateria	Protostomia	Ecdysozoa	Panarthropoda	Arthropoda	Chelicerata	NA	NA	Arachnida	Acari	Acariformes	Sarcoptiformes	Oribatida	Brachypylina	Oppioidea	Oppiidae	NA	NA	NA	NA	NA	229795	S_2100_V1_2017	0	MCOM	Metazoa	2100	2017	Pinus cembra	Oppiidae
636	NA	root	cellular organisms	Eukaryota	Opisthokonta	Metazoa	Eumetazoa	Bilateria	Protostomia	Ecdysozoa	Panarthropoda	Arthropoda	Chelicerata	NA	NA	Arachnida	Acari	Acariformes	Sarcoptiformes	Oribatida	Brachypylina	Oppioidea	Oppiidae	NA	NA	NA	NA	NA	229795	S_1850_V1_2015	13	MCOM	Metazoa	1850	2015	mixed conifers	Oppiidae
637	NA	root	cellular organisms	Eukaryota	Opisthokonta	Metazoa	Eumetazoa	Bilateria	Protostomia	Ecdysozoa	Panarthropoda	Arthropoda	Chelicerata	NA	NA	Arachnida	Acari	Acariformes	Sarcoptiformes	Oribatida	Brachypylina	Oppioidea	Oppiidae	NA	NA	NA	NA	NA	229795	S_2250_V1_2015	0	MCOM	Metazoa	2250	2015	alpine meadow	Oppiidae
638	NA	root	cellular organisms	Eukaryota	Opisthokonta	Metazoa	Eumetazoa	Bilateria	Protostomia	Ecdysozoa	Panarthropoda	Arthropoda	Chelicerata	NA	NA	Arachnida	Acari	Acariformes	Sarcoptiformes	Oribatida	Brachypylina	Oppioidea	Oppiidae	NA	NA	NA	NA	NA	229795	S_1900_V1_2017	0	MCOM	Metazoa	1900	2017	mixed conifers	Oppiidae
639	NA	root	cellular organisms	Eukaryota	Opisthokonta	Metazoa	Eumetazoa	Bilateria	Protostomia	Ecdysozoa	Panarthropoda	Arthropoda	Chelicerata	NA	NA	Arachnida	Acari	Acariformes	Sarcoptiformes	Oribatida	Brachypylina	Oppioidea	Oppiidae	NA	NA	NA	NA	NA	229795	S_2250_V1_2017	2	MCOM	Metazoa	2250	2017	alpine meadow	Oppiidae
640	NA	root	cellular organisms	Eukaryota	Opisthokonta	Metazoa	Eumetazoa	Bilateria	Protostomia	Ecdysozoa	Panarthropoda	Arthropoda	Chelicerata	NA	NA	Arachnida	Acari	Acariformes	Sarcoptiformes	Oribatida	Brachypylina	Oppioidea	Oppiidae	NA	NA	NA	NA	NA	229795	S_1900_V1_2015	0	MCOM	Metazoa	1900	2015	mixed conifers	Oppiidae
641	NA	root	cellular organisms	Eukaryota	Opisthokonta	Metazoa	Eumetazoa	Bilateria	Protostomia	Ecdysozoa	Panarthropoda	Arthropoda	Chelicerata	NA	NA	Arachnida	Acari	Acariformes	Sarcoptiformes	Oribatida	Brachypylina	Oppioidea	Oppiidae	NA	NA	Dissorhina	NA	Dissorhina ornata	2202870	S_2000_V1_2015	0	MCOM	Metazoa	2000	2015	Pinus cembra	Dissorhina ornata
642	NA	root	cellular organisms	Eukaryota	Opisthokonta	Metazoa	Eumetazoa	Bilateria	Protostomia	Ecdysozoa	Panarthropoda	Arthropoda	Chelicerata	NA	NA	Arachnida	Acari	Acariformes	Sarcoptiformes	Oribatida	Brachypylina	Oppioidea	Oppiidae	NA	NA	Dissorhina	NA	Dissorhina ornata	2202870	S_2000_V1_2017	0	MCOM	Metazoa	2000	2017	Pinus cembra	Dissorhina ornata
643	NA	root	cellular organisms	Eukaryota	Opisthokonta	Metazoa	Eumetazoa	Bilateria	Protostomia	Ecdysozoa	Panarthropoda	Arthropoda	Chelicerata	NA	NA	Arachnida	Acari	Acariformes	Sarcoptiformes	Oribatida	Brachypylina	Oppioidea	Oppiidae	NA	NA	Dissorhina	NA	Dissorhina ornata	2202870	S_1850_V1_2017	0	MCOM	Metazoa	1850	2017	mixed conifers	Dissorhina ornata
644	NA	root	cellular organisms	Eukaryota	Opisthokonta	Metazoa	Eumetazoa	Bilateria	Protostomia	Ecdysozoa	Panarthropoda	Arthropoda	Chelicerata	NA	NA	Arachnida	Acari	Acariformes	Sarcoptiformes	Oribatida	Brachypylina	Oppioidea	Oppiidae	NA	NA	Dissorhina	NA	Dissorhina ornata	2202870	S_2100_V1_2015	17	MCOM	Metazoa	2100	2015	Pinus cembra	Dissorhina ornata
645	NA	root	cellular organisms	Eukaryota	Opisthokonta	Metazoa	Eumetazoa	Bilateria	Protostomia	Ecdysozoa	Panarthropoda	Arthropoda	Chelicerata	NA	NA	Arachnida	Acari	Acariformes	Sarcoptiformes	Oribatida	Brachypylina	Oppioidea	Oppiidae	NA	NA	Dissorhina	NA	Dissorhina ornata	2202870	S_2100_V1_2017	0	MCOM	Metazoa	2100	2017	Pinus cembra	Dissorhina ornata
646	NA	root	cellular organisms	Eukaryota	Opisthokonta	Metazoa	Eumetazoa	Bilateria	Protostomia	Ecdysozoa	Panarthropoda	Arthropoda	Chelicerata	NA	NA	Arachnida	Acari	Acariformes	Sarcoptiformes	Oribatida	Brachypylina	Oppioidea	Oppiidae	NA	NA	Dissorhina	NA	Dissorhina ornata	2202870	S_1850_V1_2015	0	MCOM	Metazoa	1850	2015	mixed conifers	Dissorhina ornata
647	NA	root	cellular organisms	Eukaryota	Opisthokonta	Metazoa	Eumetazoa	Bilateria	Protostomia	Ecdysozoa	Panarthropoda	Arthropoda	Chelicerata	NA	NA	Arachnida	Acari	Acariformes	Sarcoptiformes	Oribatida	Brachypylina	Oppioidea	Oppiidae	NA	NA	Dissorhina	NA	Dissorhina ornata	2202870	S_2250_V1_2015	18	MCOM	Metazoa	2250	2015	alpine meadow	Dissorhina ornata
648	NA	root	cellular organisms	Eukaryota	Opisthokonta	Metazoa	Eumetazoa	Bilateria	Protostomia	Ecdysozoa	Panarthropoda	Arthropoda	Chelicerata	NA	NA	Arachnida	Acari	Acariformes	Sarcoptiformes	Oribatida	Brachypylina	Oppioidea	Oppiidae	NA	NA	Dissorhina	NA	Dissorhina ornata	2202870	S_1900_V1_2017	0	MCOM	Metazoa	1900	2017	mixed conifers	Dissorhina ornata
649	NA	root	cellular organisms	Eukaryota	Opisthokonta	Metazoa	Eumetazoa	Bilateria	Protostomia	Ecdysozoa	Panarthropoda	Arthropoda	Chelicerata	NA	NA	Arachnida	Acari	Acariformes	Sarcoptiformes	Oribatida	Brachypylina	Oppioidea	Oppiidae	NA	NA	Dissorhina	NA	Dissorhina ornata	2202870	S_2250_V1_2017	0	MCOM	Metazoa	2250	2017	alpine meadow	Dissorhina ornata
650	NA	root	cellular organisms	Eukaryota	Opisthokonta	Metazoa	Eumetazoa	Bilateria	Protostomia	Ecdysozoa	Panarthropoda	Arthropoda	Chelicerata	NA	NA	Arachnida	Acari	Acariformes	Sarcoptiformes	Oribatida	Brachypylina	Oppioidea	Oppiidae	NA	NA	Dissorhina	NA	Dissorhina ornata	2202870	S_1900_V1_2015	0	MCOM	Metazoa	1900	2015	mixed conifers	Dissorhina ornata
651	NA	root	cellular organisms	Eukaryota	Opisthokonta	Metazoa	Eumetazoa	Bilateria	Protostomia	Ecdysozoa	Panarthropoda	Arthropoda	Chelicerata	NA	NA	Arachnida	Acari	Acariformes	Sarcoptiformes	Oribatida	Brachypylina	Oppioidea	Oppiidae	NA	NA	Medioppia	NA	Medioppia subpectinata	1979941	S_2000_V1_2015	0	MCOM	Metazoa	2000	2015	Pinus cembra	Medioppia subpectinata
652	NA	root	cellular organisms	Eukaryota	Opisthokonta	Metazoa	Eumetazoa	Bilateria	Protostomia	Ecdysozoa	Panarthropoda	Arthropoda	Chelicerata	NA	NA	Arachnida	Acari	Acariformes	Sarcoptiformes	Oribatida	Brachypylina	Oppioidea	Oppiidae	NA	NA	Medioppia	NA	Medioppia subpectinata	1979941	S_2000_V1_2017	0	MCOM	Metazoa	2000	2017	Pinus cembra	Medioppia subpectinata
653	NA	root	cellular organisms	Eukaryota	Opisthokonta	Metazoa	Eumetazoa	Bilateria	Protostomia	Ecdysozoa	Panarthropoda	Arthropoda	Chelicerata	NA	NA	Arachnida	Acari	Acariformes	Sarcoptiformes	Oribatida	Brachypylina	Oppioidea	Oppiidae	NA	NA	Medioppia	NA	Medioppia subpectinata	1979941	S_1850_V1_2017	618	MCOM	Metazoa	1850	2017	mixed conifers	Medioppia subpectinata
654	NA	root	cellular organisms	Eukaryota	Opisthokonta	Metazoa	Eumetazoa	Bilateria	Protostomia	Ecdysozoa	Panarthropoda	Arthropoda	Chelicerata	NA	NA	Arachnida	Acari	Acariformes	Sarcoptiformes	Oribatida	Brachypylina	Oppioidea	Oppiidae	NA	NA	Medioppia	NA	Medioppia subpectinata	1979941	S_2100_V1_2015	0	MCOM	Metazoa	2100	2015	Pinus cembra	Medioppia subpectinata
655	NA	root	cellular organisms	Eukaryota	Opisthokonta	Metazoa	Eumetazoa	Bilateria	Protostomia	Ecdysozoa	Panarthropoda	Arthropoda	Chelicerata	NA	NA	Arachnida	Acari	Acariformes	Sarcoptiformes	Oribatida	Brachypylina	Oppioidea	Oppiidae	NA	NA	Medioppia	NA	Medioppia subpectinata	1979941	S_2100_V1_2017	1	MCOM	Metazoa	2100	2017	Pinus cembra	Medioppia subpectinata
656	NA	root	cellular organisms	Eukaryota	Opisthokonta	Metazoa	Eumetazoa	Bilateria	Protostomia	Ecdysozoa	Panarthropoda	Arthropoda	Chelicerata	NA	NA	Arachnida	Acari	Acariformes	Sarcoptiformes	Oribatida	Brachypylina	Oppioidea	Oppiidae	NA	NA	Medioppia	NA	Medioppia subpectinata	1979941	S_1850_V1_2015	23	MCOM	Metazoa	1850	2015	mixed conifers	Medioppia subpectinata
657	NA	root	cellular organisms	Eukaryota	Opisthokonta	Metazoa	Eumetazoa	Bilateria	Protostomia	Ecdysozoa	Panarthropoda	Arthropoda	Chelicerata	NA	NA	Arachnida	Acari	Acariformes	Sarcoptiformes	Oribatida	Brachypylina	Oppioidea	Oppiidae	NA	NA	Medioppia	NA	Medioppia subpectinata	1979941	S_2250_V1_2015	0	MCOM	Metazoa	2250	2015	alpine meadow	Medioppia subpectinata
658	NA	root	cellular organisms	Eukaryota	Opisthokonta	Metazoa	Eumetazoa	Bilateria	Protostomia	Ecdysozoa	Panarthropoda	Arthropoda	Chelicerata	NA	NA	Arachnida	Acari	Acariformes	Sarcoptiformes	Oribatida	Brachypylina	Oppioidea	Oppiidae	NA	NA	Medioppia	NA	Medioppia subpectinata	1979941	S_1900_V1_2017	0	MCOM	Metazoa	1900	2017	mixed conifers	Medioppia subpectinata
659	NA	root	cellular organisms	Eukaryota	Opisthokonta	Metazoa	Eumetazoa	Bilateria	Protostomia	Ecdysozoa	Panarthropoda	Arthropoda	Chelicerata	NA	NA	Arachnida	Acari	Acariformes	Sarcoptiformes	Oribatida	Brachypylina	Oppioidea	Oppiidae	NA	NA	Medioppia	NA	Medioppia subpectinata	1979941	S_2250_V1_2017	37	MCOM	Metazoa	2250	2017	alpine meadow	Medioppia subpectinata
660	NA	root	cellular organisms	Eukaryota	Opisthokonta	Metazoa	Eumetazoa	Bilateria	Protostomia	Ecdysozoa	Panarthropoda	Arthropoda	Chelicerata	NA	NA	Arachnida	Acari	Acariformes	Sarcoptiformes	Oribatida	Brachypylina	Oppioidea	Oppiidae	NA	NA	Medioppia	NA	Medioppia subpectinata	1979941	S_1900_V1_2015	0	MCOM	Metazoa	1900	2015	mixed conifers	Medioppia subpectinata
661	NA	root	cellular organisms	Eukaryota	Opisthokonta	Metazoa	Eumetazoa	Bilateria	Protostomia	Ecdysozoa	Panarthropoda	Arthropoda	Chelicerata	NA	NA	Arachnida	Acari	Acariformes	Sarcoptiformes	Oribatida	Brachypylina	Oppioidea	Oppiidae	NA	NA	Oppiella	NA	Oppiella nova	334625	S_2000_V1_2015	73	MCOM	Metazoa	2000	2015	Pinus cembra	Oppiella nova
662	NA	root	cellular organisms	Eukaryota	Opisthokonta	Metazoa	Eumetazoa	Bilateria	Protostomia	Ecdysozoa	Panarthropoda	Arthropoda	Chelicerata	NA	NA	Arachnida	Acari	Acariformes	Sarcoptiformes	Oribatida	Brachypylina	Oppioidea	Oppiidae	NA	NA	Oppiella	NA	Oppiella nova	334625	S_2000_V1_2017	0	MCOM	Metazoa	2000	2017	Pinus cembra	Oppiella nova
663	NA	root	cellular organisms	Eukaryota	Opisthokonta	Metazoa	Eumetazoa	Bilateria	Protostomia	Ecdysozoa	Panarthropoda	Arthropoda	Chelicerata	NA	NA	Arachnida	Acari	Acariformes	Sarcoptiformes	Oribatida	Brachypylina	Oppioidea	Oppiidae	NA	NA	Oppiella	NA	Oppiella nova	334625	S_1850_V1_2017	712	MCOM	Metazoa	1850	2017	mixed conifers	Oppiella nova
664	NA	root	cellular organisms	Eukaryota	Opisthokonta	Metazoa	Eumetazoa	Bilateria	Protostomia	Ecdysozoa	Panarthropoda	Arthropoda	Chelicerata	NA	NA	Arachnida	Acari	Acariformes	Sarcoptiformes	Oribatida	Brachypylina	Oppioidea	Oppiidae	NA	NA	Oppiella	NA	Oppiella nova	334625	S_2100_V1_2015	23	MCOM	Metazoa	2100	2015	Pinus cembra	Oppiella nova
665	NA	root	cellular organisms	Eukaryota	Opisthokonta	Metazoa	Eumetazoa	Bilateria	Protostomia	Ecdysozoa	Panarthropoda	Arthropoda	Chelicerata	NA	NA	Arachnida	Acari	Acariformes	Sarcoptiformes	Oribatida	Brachypylina	Oppioidea	Oppiidae	NA	NA	Oppiella	NA	Oppiella nova	334625	S_2100_V1_2017	0	MCOM	Metazoa	2100	2017	Pinus cembra	Oppiella nova
666	NA	root	cellular organisms	Eukaryota	Opisthokonta	Metazoa	Eumetazoa	Bilateria	Protostomia	Ecdysozoa	Panarthropoda	Arthropoda	Chelicerata	NA	NA	Arachnida	Acari	Acariformes	Sarcoptiformes	Oribatida	Brachypylina	Oppioidea	Oppiidae	NA	NA	Oppiella	NA	Oppiella nova	334625	S_1850_V1_2015	191	MCOM	Metazoa	1850	2015	mixed conifers	Oppiella nova
667	NA	root	cellular organisms	Eukaryota	Opisthokonta	Metazoa	Eumetazoa	Bilateria	Protostomia	Ecdysozoa	Panarthropoda	Arthropoda	Chelicerata	NA	NA	Arachnida	Acari	Acariformes	Sarcoptiformes	Oribatida	Brachypylina	Oppioidea	Oppiidae	NA	NA	Oppiella	NA	Oppiella nova	334625	S_2250_V1_2015	25	MCOM	Metazoa	2250	2015	alpine meadow	Oppiella nova
668	NA	root	cellular organisms	Eukaryota	Opisthokonta	Metazoa	Eumetazoa	Bilateria	Protostomia	Ecdysozoa	Panarthropoda	Arthropoda	Chelicerata	NA	NA	Arachnida	Acari	Acariformes	Sarcoptiformes	Oribatida	Brachypylina	Oppioidea	Oppiidae	NA	NA	Oppiella	NA	Oppiella nova	334625	S_1900_V1_2017	2	MCOM	Metazoa	1900	2017	mixed conifers	Oppiella nova
669	NA	root	cellular organisms	Eukaryota	Opisthokonta	Metazoa	Eumetazoa	Bilateria	Protostomia	Ecdysozoa	Panarthropoda	Arthropoda	Chelicerata	NA	NA	Arachnida	Acari	Acariformes	Sarcoptiformes	Oribatida	Brachypylina	Oppioidea	Oppiidae	NA	NA	Oppiella	NA	Oppiella nova	334625	S_2250_V1_2017	55	MCOM	Metazoa	2250	2017	alpine meadow	Oppiella nova
670	NA	root	cellular organisms	Eukaryota	Opisthokonta	Metazoa	Eumetazoa	Bilateria	Protostomia	Ecdysozoa	Panarthropoda	Arthropoda	Chelicerata	NA	NA	Arachnida	Acari	Acariformes	Sarcoptiformes	Oribatida	Brachypylina	Oppioidea	Oppiidae	NA	NA	Oppiella	NA	Oppiella nova	334625	S_1900_V1_2015	107	MCOM	Metazoa	1900	2015	mixed conifers	Oppiella nova
671	NA	root	cellular organisms	Eukaryota	Opisthokonta	Metazoa	Eumetazoa	Bilateria	Protostomia	Ecdysozoa	Panarthropoda	Arthropoda	Chelicerata	NA	NA	Arachnida	Acari	Acariformes	Sarcoptiformes	Oribatida	Brachypylina	Oppioidea	Quadroppiidae	NA	NA	Quadroppia	NA	NA	1250640	S_2000_V1_2015	0	MCOM	Metazoa	2000	2015	Pinus cembra	Quadroppia
672	NA	root	cellular organisms	Eukaryota	Opisthokonta	Metazoa	Eumetazoa	Bilateria	Protostomia	Ecdysozoa	Panarthropoda	Arthropoda	Chelicerata	NA	NA	Arachnida	Acari	Acariformes	Sarcoptiformes	Oribatida	Brachypylina	Oppioidea	Quadroppiidae	NA	NA	Quadroppia	NA	NA	1250640	S_2000_V1_2017	0	MCOM	Metazoa	2000	2017	Pinus cembra	Quadroppia
673	NA	root	cellular organisms	Eukaryota	Opisthokonta	Metazoa	Eumetazoa	Bilateria	Protostomia	Ecdysozoa	Panarthropoda	Arthropoda	Chelicerata	NA	NA	Arachnida	Acari	Acariformes	Sarcoptiformes	Oribatida	Brachypylina	Oppioidea	Quadroppiidae	NA	NA	Quadroppia	NA	NA	1250640	S_1850_V1_2017	0	MCOM	Metazoa	1850	2017	mixed conifers	Quadroppia
674	NA	root	cellular organisms	Eukaryota	Opisthokonta	Metazoa	Eumetazoa	Bilateria	Protostomia	Ecdysozoa	Panarthropoda	Arthropoda	Chelicerata	NA	NA	Arachnida	Acari	Acariformes	Sarcoptiformes	Oribatida	Brachypylina	Oppioidea	Quadroppiidae	NA	NA	Quadroppia	NA	NA	1250640	S_2100_V1_2015	0	MCOM	Metazoa	2100	2015	Pinus cembra	Quadroppia
675	NA	root	cellular organisms	Eukaryota	Opisthokonta	Metazoa	Eumetazoa	Bilateria	Protostomia	Ecdysozoa	Panarthropoda	Arthropoda	Chelicerata	NA	NA	Arachnida	Acari	Acariformes	Sarcoptiformes	Oribatida	Brachypylina	Oppioidea	Quadroppiidae	NA	NA	Quadroppia	NA	NA	1250640	S_2100_V1_2017	0	MCOM	Metazoa	2100	2017	Pinus cembra	Quadroppia
676	NA	root	cellular organisms	Eukaryota	Opisthokonta	Metazoa	Eumetazoa	Bilateria	Protostomia	Ecdysozoa	Panarthropoda	Arthropoda	Chelicerata	NA	NA	Arachnida	Acari	Acariformes	Sarcoptiformes	Oribatida	Brachypylina	Oppioidea	Quadroppiidae	NA	NA	Quadroppia	NA	NA	1250640	S_1850_V1_2015	20	MCOM	Metazoa	1850	2015	mixed conifers	Quadroppia
677	NA	root	cellular organisms	Eukaryota	Opisthokonta	Metazoa	Eumetazoa	Bilateria	Protostomia	Ecdysozoa	Panarthropoda	Arthropoda	Chelicerata	NA	NA	Arachnida	Acari	Acariformes	Sarcoptiformes	Oribatida	Brachypylina	Oppioidea	Quadroppiidae	NA	NA	Quadroppia	NA	NA	1250640	S_2250_V1_2015	33	MCOM	Metazoa	2250	2015	alpine meadow	Quadroppia
678	NA	root	cellular organisms	Eukaryota	Opisthokonta	Metazoa	Eumetazoa	Bilateria	Protostomia	Ecdysozoa	Panarthropoda	Arthropoda	Chelicerata	NA	NA	Arachnida	Acari	Acariformes	Sarcoptiformes	Oribatida	Brachypylina	Oppioidea	Quadroppiidae	NA	NA	Quadroppia	NA	NA	1250640	S_1900_V1_2017	0	MCOM	Metazoa	1900	2017	mixed conifers	Quadroppia
679	NA	root	cellular organisms	Eukaryota	Opisthokonta	Metazoa	Eumetazoa	Bilateria	Protostomia	Ecdysozoa	Panarthropoda	Arthropoda	Chelicerata	NA	NA	Arachnida	Acari	Acariformes	Sarcoptiformes	Oribatida	Brachypylina	Oppioidea	Quadroppiidae	NA	NA	Quadroppia	NA	NA	1250640	S_2250_V1_2017	0	MCOM	Metazoa	2250	2017	alpine meadow	Quadroppia
680	NA	root	cellular organisms	Eukaryota	Opisthokonta	Metazoa	Eumetazoa	Bilateria	Protostomia	Ecdysozoa	Panarthropoda	Arthropoda	Chelicerata	NA	NA	Arachnida	Acari	Acariformes	Sarcoptiformes	Oribatida	Brachypylina	Oppioidea	Quadroppiidae	NA	NA	Quadroppia	NA	NA	1250640	S_1900_V1_2015	0	MCOM	Metazoa	1900	2015	mixed conifers	Quadroppia
681	NA	root	cellular organisms	Eukaryota	Opisthokonta	Metazoa	Eumetazoa	Bilateria	Protostomia	Ecdysozoa	Panarthropoda	Arthropoda	Chelicerata	NA	NA	Arachnida	Acari	Acariformes	Sarcoptiformes	Oribatida	Brachypylina	Oppioidea	Suctobelbidae	NA	NA	Allosuctobelba	NA	NA	2234146	S_2000_V1_2015	0	MCOM	Metazoa	2000	2015	Pinus cembra	Allosuctobelba
682	NA	root	cellular organisms	Eukaryota	Opisthokonta	Metazoa	Eumetazoa	Bilateria	Protostomia	Ecdysozoa	Panarthropoda	Arthropoda	Chelicerata	NA	NA	Arachnida	Acari	Acariformes	Sarcoptiformes	Oribatida	Brachypylina	Oppioidea	Suctobelbidae	NA	NA	Allosuctobelba	NA	NA	2234146	S_2000_V1_2017	525	MCOM	Metazoa	2000	2017	Pinus cembra	Allosuctobelba
683	NA	root	cellular organisms	Eukaryota	Opisthokonta	Metazoa	Eumetazoa	Bilateria	Protostomia	Ecdysozoa	Panarthropoda	Arthropoda	Chelicerata	NA	NA	Arachnida	Acari	Acariformes	Sarcoptiformes	Oribatida	Brachypylina	Oppioidea	Suctobelbidae	NA	NA	Allosuctobelba	NA	NA	2234146	S_1850_V1_2017	4	MCOM	Metazoa	1850	2017	mixed conifers	Allosuctobelba
684	NA	root	cellular organisms	Eukaryota	Opisthokonta	Metazoa	Eumetazoa	Bilateria	Protostomia	Ecdysozoa	Panarthropoda	Arthropoda	Chelicerata	NA	NA	Arachnida	Acari	Acariformes	Sarcoptiformes	Oribatida	Brachypylina	Oppioidea	Suctobelbidae	NA	NA	Allosuctobelba	NA	NA	2234146	S_2100_V1_2015	0	MCOM	Metazoa	2100	2015	Pinus cembra	Allosuctobelba
685	NA	root	cellular organisms	Eukaryota	Opisthokonta	Metazoa	Eumetazoa	Bilateria	Protostomia	Ecdysozoa	Panarthropoda	Arthropoda	Chelicerata	NA	NA	Arachnida	Acari	Acariformes	Sarcoptiformes	Oribatida	Brachypylina	Oppioidea	Suctobelbidae	NA	NA	Allosuctobelba	NA	NA	2234146	S_2100_V1_2017	0	MCOM	Metazoa	2100	2017	Pinus cembra	Allosuctobelba
686	NA	root	cellular organisms	Eukaryota	Opisthokonta	Metazoa	Eumetazoa	Bilateria	Protostomia	Ecdysozoa	Panarthropoda	Arthropoda	Chelicerata	NA	NA	Arachnida	Acari	Acariformes	Sarcoptiformes	Oribatida	Brachypylina	Oppioidea	Suctobelbidae	NA	NA	Allosuctobelba	NA	NA	2234146	S_1850_V1_2015	52	MCOM	Metazoa	1850	2015	mixed conifers	Allosuctobelba
687	NA	root	cellular organisms	Eukaryota	Opisthokonta	Metazoa	Eumetazoa	Bilateria	Protostomia	Ecdysozoa	Panarthropoda	Arthropoda	Chelicerata	NA	NA	Arachnida	Acari	Acariformes	Sarcoptiformes	Oribatida	Brachypylina	Oppioidea	Suctobelbidae	NA	NA	Allosuctobelba	NA	NA	2234146	S_2250_V1_2015	19	MCOM	Metazoa	2250	2015	alpine meadow	Allosuctobelba
688	NA	root	cellular organisms	Eukaryota	Opisthokonta	Metazoa	Eumetazoa	Bilateria	Protostomia	Ecdysozoa	Panarthropoda	Arthropoda	Chelicerata	NA	NA	Arachnida	Acari	Acariformes	Sarcoptiformes	Oribatida	Brachypylina	Oppioidea	Suctobelbidae	NA	NA	Allosuctobelba	NA	NA	2234146	S_1900_V1_2017	0	MCOM	Metazoa	1900	2017	mixed conifers	Allosuctobelba
689	NA	root	cellular organisms	Eukaryota	Opisthokonta	Metazoa	Eumetazoa	Bilateria	Protostomia	Ecdysozoa	Panarthropoda	Arthropoda	Chelicerata	NA	NA	Arachnida	Acari	Acariformes	Sarcoptiformes	Oribatida	Brachypylina	Oppioidea	Suctobelbidae	NA	NA	Allosuctobelba	NA	NA	2234146	S_2250_V1_2017	62	MCOM	Metazoa	2250	2017	alpine meadow	Allosuctobelba
690	NA	root	cellular organisms	Eukaryota	Opisthokonta	Metazoa	Eumetazoa	Bilateria	Protostomia	Ecdysozoa	Panarthropoda	Arthropoda	Chelicerata	NA	NA	Arachnida	Acari	Acariformes	Sarcoptiformes	Oribatida	Brachypylina	Oppioidea	Suctobelbidae	NA	NA	Allosuctobelba	NA	NA	2234146	S_1900_V1_2015	0	MCOM	Metazoa	1900	2015	mixed conifers	Allosuctobelba
691	NA	root	cellular organisms	Eukaryota	Opisthokonta	Metazoa	Eumetazoa	Bilateria	Protostomia	Ecdysozoa	Panarthropoda	Arthropoda	Chelicerata	NA	NA	Arachnida	Acari	Acariformes	Sarcoptiformes	Oribatida	Brachypylina	Oripodoidea	NA	NA	NA	NA	NA	NA	229851	S_2000_V1_2015	7	MCOM	Metazoa	2000	2015	Pinus cembra	NA
692	NA	root	cellular organisms	Eukaryota	Opisthokonta	Metazoa	Eumetazoa	Bilateria	Protostomia	Ecdysozoa	Panarthropoda	Arthropoda	Chelicerata	NA	NA	Arachnida	Acari	Acariformes	Sarcoptiformes	Oribatida	Brachypylina	Oripodoidea	NA	NA	NA	NA	NA	NA	229851	S_2000_V1_2017	0	MCOM	Metazoa	2000	2017	Pinus cembra	NA
693	NA	root	cellular organisms	Eukaryota	Opisthokonta	Metazoa	Eumetazoa	Bilateria	Protostomia	Ecdysozoa	Panarthropoda	Arthropoda	Chelicerata	NA	NA	Arachnida	Acari	Acariformes	Sarcoptiformes	Oribatida	Brachypylina	Oripodoidea	NA	NA	NA	NA	NA	NA	229851	S_1850_V1_2017	0	MCOM	Metazoa	1850	2017	mixed conifers	NA
694	NA	root	cellular organisms	Eukaryota	Opisthokonta	Metazoa	Eumetazoa	Bilateria	Protostomia	Ecdysozoa	Panarthropoda	Arthropoda	Chelicerata	NA	NA	Arachnida	Acari	Acariformes	Sarcoptiformes	Oribatida	Brachypylina	Oripodoidea	NA	NA	NA	NA	NA	NA	229851	S_2100_V1_2015	0	MCOM	Metazoa	2100	2015	Pinus cembra	NA
695	NA	root	cellular organisms	Eukaryota	Opisthokonta	Metazoa	Eumetazoa	Bilateria	Protostomia	Ecdysozoa	Panarthropoda	Arthropoda	Chelicerata	NA	NA	Arachnida	Acari	Acariformes	Sarcoptiformes	Oribatida	Brachypylina	Oripodoidea	NA	NA	NA	NA	NA	NA	229851	S_2100_V1_2017	0	MCOM	Metazoa	2100	2017	Pinus cembra	NA
696	NA	root	cellular organisms	Eukaryota	Opisthokonta	Metazoa	Eumetazoa	Bilateria	Protostomia	Ecdysozoa	Panarthropoda	Arthropoda	Chelicerata	NA	NA	Arachnida	Acari	Acariformes	Sarcoptiformes	Oribatida	Brachypylina	Oripodoidea	NA	NA	NA	NA	NA	NA	229851	S_1850_V1_2015	0	MCOM	Metazoa	1850	2015	mixed conifers	NA
697	NA	root	cellular organisms	Eukaryota	Opisthokonta	Metazoa	Eumetazoa	Bilateria	Protostomia	Ecdysozoa	Panarthropoda	Arthropoda	Chelicerata	NA	NA	Arachnida	Acari	Acariformes	Sarcoptiformes	Oribatida	Brachypylina	Oripodoidea	NA	NA	NA	NA	NA	NA	229851	S_2250_V1_2015	0	MCOM	Metazoa	2250	2015	alpine meadow	NA
698	NA	root	cellular organisms	Eukaryota	Opisthokonta	Metazoa	Eumetazoa	Bilateria	Protostomia	Ecdysozoa	Panarthropoda	Arthropoda	Chelicerata	NA	NA	Arachnida	Acari	Acariformes	Sarcoptiformes	Oribatida	Brachypylina	Oripodoidea	NA	NA	NA	NA	NA	NA	229851	S_1900_V1_2017	0	MCOM	Metazoa	1900	2017	mixed conifers	NA
699	NA	root	cellular organisms	Eukaryota	Opisthokonta	Metazoa	Eumetazoa	Bilateria	Protostomia	Ecdysozoa	Panarthropoda	Arthropoda	Chelicerata	NA	NA	Arachnida	Acari	Acariformes	Sarcoptiformes	Oribatida	Brachypylina	Oripodoidea	NA	NA	NA	NA	NA	NA	229851	S_2250_V1_2017	1	MCOM	Metazoa	2250	2017	alpine meadow	NA
700	NA	root	cellular organisms	Eukaryota	Opisthokonta	Metazoa	Eumetazoa	Bilateria	Protostomia	Ecdysozoa	Panarthropoda	Arthropoda	Chelicerata	NA	NA	Arachnida	Acari	Acariformes	Sarcoptiformes	Oribatida	Brachypylina	Oripodoidea	NA	NA	NA	NA	NA	NA	229851	S_1900_V1_2015	0	MCOM	Metazoa	1900	2015	mixed conifers	NA
701	NA	root	cellular organisms	Eukaryota	Opisthokonta	Metazoa	Eumetazoa	Bilateria	Protostomia	Ecdysozoa	Panarthropoda	Arthropoda	Chelicerata	NA	NA	Arachnida	Acari	Acariformes	Sarcoptiformes	Oribatida	Brachypylina	Oripodoidea	Liebstadiidae	NA	NA	Liebstadia	NA	Liebstadia similis	1250587	S_2000_V1_2015	0	MCOM	Metazoa	2000	2015	Pinus cembra	Liebstadia similis
702	NA	root	cellular organisms	Eukaryota	Opisthokonta	Metazoa	Eumetazoa	Bilateria	Protostomia	Ecdysozoa	Panarthropoda	Arthropoda	Chelicerata	NA	NA	Arachnida	Acari	Acariformes	Sarcoptiformes	Oribatida	Brachypylina	Oripodoidea	Liebstadiidae	NA	NA	Liebstadia	NA	Liebstadia similis	1250587	S_2000_V1_2017	0	MCOM	Metazoa	2000	2017	Pinus cembra	Liebstadia similis
703	NA	root	cellular organisms	Eukaryota	Opisthokonta	Metazoa	Eumetazoa	Bilateria	Protostomia	Ecdysozoa	Panarthropoda	Arthropoda	Chelicerata	NA	NA	Arachnida	Acari	Acariformes	Sarcoptiformes	Oribatida	Brachypylina	Oripodoidea	Liebstadiidae	NA	NA	Liebstadia	NA	Liebstadia similis	1250587	S_1850_V1_2017	1	MCOM	Metazoa	1850	2017	mixed conifers	Liebstadia similis
704	NA	root	cellular organisms	Eukaryota	Opisthokonta	Metazoa	Eumetazoa	Bilateria	Protostomia	Ecdysozoa	Panarthropoda	Arthropoda	Chelicerata	NA	NA	Arachnida	Acari	Acariformes	Sarcoptiformes	Oribatida	Brachypylina	Oripodoidea	Liebstadiidae	NA	NA	Liebstadia	NA	Liebstadia similis	1250587	S_2100_V1_2015	0	MCOM	Metazoa	2100	2015	Pinus cembra	Liebstadia similis
705	NA	root	cellular organisms	Eukaryota	Opisthokonta	Metazoa	Eumetazoa	Bilateria	Protostomia	Ecdysozoa	Panarthropoda	Arthropoda	Chelicerata	NA	NA	Arachnida	Acari	Acariformes	Sarcoptiformes	Oribatida	Brachypylina	Oripodoidea	Liebstadiidae	NA	NA	Liebstadia	NA	Liebstadia similis	1250587	S_2100_V1_2017	0	MCOM	Metazoa	2100	2017	Pinus cembra	Liebstadia similis
706	NA	root	cellular organisms	Eukaryota	Opisthokonta	Metazoa	Eumetazoa	Bilateria	Protostomia	Ecdysozoa	Panarthropoda	Arthropoda	Chelicerata	NA	NA	Arachnida	Acari	Acariformes	Sarcoptiformes	Oribatida	Brachypylina	Oripodoidea	Liebstadiidae	NA	NA	Liebstadia	NA	Liebstadia similis	1250587	S_1850_V1_2015	0	MCOM	Metazoa	1850	2015	mixed conifers	Liebstadia similis
707	NA	root	cellular organisms	Eukaryota	Opisthokonta	Metazoa	Eumetazoa	Bilateria	Protostomia	Ecdysozoa	Panarthropoda	Arthropoda	Chelicerata	NA	NA	Arachnida	Acari	Acariformes	Sarcoptiformes	Oribatida	Brachypylina	Oripodoidea	Liebstadiidae	NA	NA	Liebstadia	NA	Liebstadia similis	1250587	S_2250_V1_2015	0	MCOM	Metazoa	2250	2015	alpine meadow	Liebstadia similis
708	NA	root	cellular organisms	Eukaryota	Opisthokonta	Metazoa	Eumetazoa	Bilateria	Protostomia	Ecdysozoa	Panarthropoda	Arthropoda	Chelicerata	NA	NA	Arachnida	Acari	Acariformes	Sarcoptiformes	Oribatida	Brachypylina	Oripodoidea	Liebstadiidae	NA	NA	Liebstadia	NA	Liebstadia similis	1250587	S_1900_V1_2017	0	MCOM	Metazoa	1900	2017	mixed conifers	Liebstadia similis
709	NA	root	cellular organisms	Eukaryota	Opisthokonta	Metazoa	Eumetazoa	Bilateria	Protostomia	Ecdysozoa	Panarthropoda	Arthropoda	Chelicerata	NA	NA	Arachnida	Acari	Acariformes	Sarcoptiformes	Oribatida	Brachypylina	Oripodoidea	Liebstadiidae	NA	NA	Liebstadia	NA	Liebstadia similis	1250587	S_2250_V1_2017	0	MCOM	Metazoa	2250	2017	alpine meadow	Liebstadia similis
710	NA	root	cellular organisms	Eukaryota	Opisthokonta	Metazoa	Eumetazoa	Bilateria	Protostomia	Ecdysozoa	Panarthropoda	Arthropoda	Chelicerata	NA	NA	Arachnida	Acari	Acariformes	Sarcoptiformes	Oribatida	Brachypylina	Oripodoidea	Liebstadiidae	NA	NA	Liebstadia	NA	Liebstadia similis	1250587	S_1900_V1_2015	0	MCOM	Metazoa	1900	2015	mixed conifers	Liebstadia similis
711	NA	root	cellular organisms	Eukaryota	Opisthokonta	Metazoa	Eumetazoa	Bilateria	Protostomia	Ecdysozoa	Panarthropoda	Arthropoda	Chelicerata	NA	NA	Arachnida	Acari	Acariformes	Sarcoptiformes	Oribatida	Brachypylina	Oripodoidea	Oribatulidae	NA	NA	Zygoribatula	NA	NA	1251916	S_2000_V1_2015	25	MCOM	Metazoa	2000	2015	Pinus cembra	Zygoribatula
712	NA	root	cellular organisms	Eukaryota	Opisthokonta	Metazoa	Eumetazoa	Bilateria	Protostomia	Ecdysozoa	Panarthropoda	Arthropoda	Chelicerata	NA	NA	Arachnida	Acari	Acariformes	Sarcoptiformes	Oribatida	Brachypylina	Oripodoidea	Oribatulidae	NA	NA	Zygoribatula	NA	NA	1251916	S_2000_V1_2017	0	MCOM	Metazoa	2000	2017	Pinus cembra	Zygoribatula
713	NA	root	cellular organisms	Eukaryota	Opisthokonta	Metazoa	Eumetazoa	Bilateria	Protostomia	Ecdysozoa	Panarthropoda	Arthropoda	Chelicerata	NA	NA	Arachnida	Acari	Acariformes	Sarcoptiformes	Oribatida	Brachypylina	Oripodoidea	Oribatulidae	NA	NA	Zygoribatula	NA	NA	1251916	S_1850_V1_2017	0	MCOM	Metazoa	1850	2017	mixed conifers	Zygoribatula
714	NA	root	cellular organisms	Eukaryota	Opisthokonta	Metazoa	Eumetazoa	Bilateria	Protostomia	Ecdysozoa	Panarthropoda	Arthropoda	Chelicerata	NA	NA	Arachnida	Acari	Acariformes	Sarcoptiformes	Oribatida	Brachypylina	Oripodoidea	Oribatulidae	NA	NA	Zygoribatula	NA	NA	1251916	S_2100_V1_2015	0	MCOM	Metazoa	2100	2015	Pinus cembra	Zygoribatula
715	NA	root	cellular organisms	Eukaryota	Opisthokonta	Metazoa	Eumetazoa	Bilateria	Protostomia	Ecdysozoa	Panarthropoda	Arthropoda	Chelicerata	NA	NA	Arachnida	Acari	Acariformes	Sarcoptiformes	Oribatida	Brachypylina	Oripodoidea	Oribatulidae	NA	NA	Zygoribatula	NA	NA	1251916	S_2100_V1_2017	0	MCOM	Metazoa	2100	2017	Pinus cembra	Zygoribatula
716	NA	root	cellular organisms	Eukaryota	Opisthokonta	Metazoa	Eumetazoa	Bilateria	Protostomia	Ecdysozoa	Panarthropoda	Arthropoda	Chelicerata	NA	NA	Arachnida	Acari	Acariformes	Sarcoptiformes	Oribatida	Brachypylina	Oripodoidea	Oribatulidae	NA	NA	Zygoribatula	NA	NA	1251916	S_1850_V1_2015	0	MCOM	Metazoa	1850	2015	mixed conifers	Zygoribatula
717	NA	root	cellular organisms	Eukaryota	Opisthokonta	Metazoa	Eumetazoa	Bilateria	Protostomia	Ecdysozoa	Panarthropoda	Arthropoda	Chelicerata	NA	NA	Arachnida	Acari	Acariformes	Sarcoptiformes	Oribatida	Brachypylina	Oripodoidea	Oribatulidae	NA	NA	Zygoribatula	NA	NA	1251916	S_2250_V1_2015	0	MCOM	Metazoa	2250	2015	alpine meadow	Zygoribatula
718	NA	root	cellular organisms	Eukaryota	Opisthokonta	Metazoa	Eumetazoa	Bilateria	Protostomia	Ecdysozoa	Panarthropoda	Arthropoda	Chelicerata	NA	NA	Arachnida	Acari	Acariformes	Sarcoptiformes	Oribatida	Brachypylina	Oripodoidea	Oribatulidae	NA	NA	Zygoribatula	NA	NA	1251916	S_1900_V1_2017	0	MCOM	Metazoa	1900	2017	mixed conifers	Zygoribatula
719	NA	root	cellular organisms	Eukaryota	Opisthokonta	Metazoa	Eumetazoa	Bilateria	Protostomia	Ecdysozoa	Panarthropoda	Arthropoda	Chelicerata	NA	NA	Arachnida	Acari	Acariformes	Sarcoptiformes	Oribatida	Brachypylina	Oripodoidea	Oribatulidae	NA	NA	Zygoribatula	NA	NA	1251916	S_2250_V1_2017	114	MCOM	Metazoa	2250	2017	alpine meadow	Zygoribatula
720	NA	root	cellular organisms	Eukaryota	Opisthokonta	Metazoa	Eumetazoa	Bilateria	Protostomia	Ecdysozoa	Panarthropoda	Arthropoda	Chelicerata	NA	NA	Arachnida	Acari	Acariformes	Sarcoptiformes	Oribatida	Brachypylina	Oripodoidea	Oribatulidae	NA	NA	Zygoribatula	NA	NA	1251916	S_1900_V1_2015	0	MCOM	Metazoa	1900	2015	mixed conifers	Zygoribatula
721	NA	root	cellular organisms	Eukaryota	Opisthokonta	Metazoa	Eumetazoa	Bilateria	Protostomia	Ecdysozoa	Panarthropoda	Arthropoda	Chelicerata	NA	NA	Arachnida	Acari	Acariformes	Sarcoptiformes	Oribatida	Brachypylina	Oripodoidea	Scheloribatidae	NA	NA	Scheloribates	NA	Scheloribates initialis	1979935	S_2000_V1_2015	0	MCOM	Metazoa	2000	2015	Pinus cembra	Scheloribates initialis
722	NA	root	cellular organisms	Eukaryota	Opisthokonta	Metazoa	Eumetazoa	Bilateria	Protostomia	Ecdysozoa	Panarthropoda	Arthropoda	Chelicerata	NA	NA	Arachnida	Acari	Acariformes	Sarcoptiformes	Oribatida	Brachypylina	Oripodoidea	Scheloribatidae	NA	NA	Scheloribates	NA	Scheloribates initialis	1979935	S_2000_V1_2017	0	MCOM	Metazoa	2000	2017	Pinus cembra	Scheloribates initialis
723	NA	root	cellular organisms	Eukaryota	Opisthokonta	Metazoa	Eumetazoa	Bilateria	Protostomia	Ecdysozoa	Panarthropoda	Arthropoda	Chelicerata	NA	NA	Arachnida	Acari	Acariformes	Sarcoptiformes	Oribatida	Brachypylina	Oripodoidea	Scheloribatidae	NA	NA	Scheloribates	NA	Scheloribates initialis	1979935	S_1850_V1_2017	3	MCOM	Metazoa	1850	2017	mixed conifers	Scheloribates initialis
724	NA	root	cellular organisms	Eukaryota	Opisthokonta	Metazoa	Eumetazoa	Bilateria	Protostomia	Ecdysozoa	Panarthropoda	Arthropoda	Chelicerata	NA	NA	Arachnida	Acari	Acariformes	Sarcoptiformes	Oribatida	Brachypylina	Oripodoidea	Scheloribatidae	NA	NA	Scheloribates	NA	Scheloribates initialis	1979935	S_2100_V1_2015	0	MCOM	Metazoa	2100	2015	Pinus cembra	Scheloribates initialis
725	NA	root	cellular organisms	Eukaryota	Opisthokonta	Metazoa	Eumetazoa	Bilateria	Protostomia	Ecdysozoa	Panarthropoda	Arthropoda	Chelicerata	NA	NA	Arachnida	Acari	Acariformes	Sarcoptiformes	Oribatida	Brachypylina	Oripodoidea	Scheloribatidae	NA	NA	Scheloribates	NA	Scheloribates initialis	1979935	S_2100_V1_2017	0	MCOM	Metazoa	2100	2017	Pinus cembra	Scheloribates initialis
726	NA	root	cellular organisms	Eukaryota	Opisthokonta	Metazoa	Eumetazoa	Bilateria	Protostomia	Ecdysozoa	Panarthropoda	Arthropoda	Chelicerata	NA	NA	Arachnida	Acari	Acariformes	Sarcoptiformes	Oribatida	Brachypylina	Oripodoidea	Scheloribatidae	NA	NA	Scheloribates	NA	Scheloribates initialis	1979935	S_1850_V1_2015	65	MCOM	Metazoa	1850	2015	mixed conifers	Scheloribates initialis
727	NA	root	cellular organisms	Eukaryota	Opisthokonta	Metazoa	Eumetazoa	Bilateria	Protostomia	Ecdysozoa	Panarthropoda	Arthropoda	Chelicerata	NA	NA	Arachnida	Acari	Acariformes	Sarcoptiformes	Oribatida	Brachypylina	Oripodoidea	Scheloribatidae	NA	NA	Scheloribates	NA	Scheloribates initialis	1979935	S_2250_V1_2015	16	MCOM	Metazoa	2250	2015	alpine meadow	Scheloribates initialis
728	NA	root	cellular organisms	Eukaryota	Opisthokonta	Metazoa	Eumetazoa	Bilateria	Protostomia	Ecdysozoa	Panarthropoda	Arthropoda	Chelicerata	NA	NA	Arachnida	Acari	Acariformes	Sarcoptiformes	Oribatida	Brachypylina	Oripodoidea	Scheloribatidae	NA	NA	Scheloribates	NA	Scheloribates initialis	1979935	S_1900_V1_2017	0	MCOM	Metazoa	1900	2017	mixed conifers	Scheloribates initialis
729	NA	root	cellular organisms	Eukaryota	Opisthokonta	Metazoa	Eumetazoa	Bilateria	Protostomia	Ecdysozoa	Panarthropoda	Arthropoda	Chelicerata	NA	NA	Arachnida	Acari	Acariformes	Sarcoptiformes	Oribatida	Brachypylina	Oripodoidea	Scheloribatidae	NA	NA	Scheloribates	NA	Scheloribates initialis	1979935	S_2250_V1_2017	0	MCOM	Metazoa	2250	2017	alpine meadow	Scheloribates initialis
730	NA	root	cellular organisms	Eukaryota	Opisthokonta	Metazoa	Eumetazoa	Bilateria	Protostomia	Ecdysozoa	Panarthropoda	Arthropoda	Chelicerata	NA	NA	Arachnida	Acari	Acariformes	Sarcoptiformes	Oribatida	Brachypylina	Oripodoidea	Scheloribatidae	NA	NA	Scheloribates	NA	Scheloribates initialis	1979935	S_1900_V1_2015	7	MCOM	Metazoa	1900	2015	mixed conifers	Scheloribates initialis
731	NA	root	cellular organisms	Eukaryota	Opisthokonta	Metazoa	Eumetazoa	Bilateria	Protostomia	Ecdysozoa	Panarthropoda	Arthropoda	Chelicerata	NA	NA	Arachnida	Acari	Acariformes	Sarcoptiformes	Oribatida	Brachypylina	Oripodoidea	Scheloribatidae	NA	NA	Scheloribates	NA	Scheloribates latipes	1979937	S_2000_V1_2015	0	MCOM	Metazoa	2000	2015	Pinus cembra	Scheloribates latipes
732	NA	root	cellular organisms	Eukaryota	Opisthokonta	Metazoa	Eumetazoa	Bilateria	Protostomia	Ecdysozoa	Panarthropoda	Arthropoda	Chelicerata	NA	NA	Arachnida	Acari	Acariformes	Sarcoptiformes	Oribatida	Brachypylina	Oripodoidea	Scheloribatidae	NA	NA	Scheloribates	NA	Scheloribates latipes	1979937	S_2000_V1_2017	3	MCOM	Metazoa	2000	2017	Pinus cembra	Scheloribates latipes
733	NA	root	cellular organisms	Eukaryota	Opisthokonta	Metazoa	Eumetazoa	Bilateria	Protostomia	Ecdysozoa	Panarthropoda	Arthropoda	Chelicerata	NA	NA	Arachnida	Acari	Acariformes	Sarcoptiformes	Oribatida	Brachypylina	Oripodoidea	Scheloribatidae	NA	NA	Scheloribates	NA	Scheloribates latipes	1979937	S_1850_V1_2017	0	MCOM	Metazoa	1850	2017	mixed conifers	Scheloribates latipes
734	NA	root	cellular organisms	Eukaryota	Opisthokonta	Metazoa	Eumetazoa	Bilateria	Protostomia	Ecdysozoa	Panarthropoda	Arthropoda	Chelicerata	NA	NA	Arachnida	Acari	Acariformes	Sarcoptiformes	Oribatida	Brachypylina	Oripodoidea	Scheloribatidae	NA	NA	Scheloribates	NA	Scheloribates latipes	1979937	S_2100_V1_2015	2	MCOM	Metazoa	2100	2015	Pinus cembra	Scheloribates latipes
735	NA	root	cellular organisms	Eukaryota	Opisthokonta	Metazoa	Eumetazoa	Bilateria	Protostomia	Ecdysozoa	Panarthropoda	Arthropoda	Chelicerata	NA	NA	Arachnida	Acari	Acariformes	Sarcoptiformes	Oribatida	Brachypylina	Oripodoidea	Scheloribatidae	NA	NA	Scheloribates	NA	Scheloribates latipes	1979937	S_2100_V1_2017	555	MCOM	Metazoa	2100	2017	Pinus cembra	Scheloribates latipes
736	NA	root	cellular organisms	Eukaryota	Opisthokonta	Metazoa	Eumetazoa	Bilateria	Protostomia	Ecdysozoa	Panarthropoda	Arthropoda	Chelicerata	NA	NA	Arachnida	Acari	Acariformes	Sarcoptiformes	Oribatida	Brachypylina	Oripodoidea	Scheloribatidae	NA	NA	Scheloribates	NA	Scheloribates latipes	1979937	S_1850_V1_2015	70	MCOM	Metazoa	1850	2015	mixed conifers	Scheloribates latipes
737	NA	root	cellular organisms	Eukaryota	Opisthokonta	Metazoa	Eumetazoa	Bilateria	Protostomia	Ecdysozoa	Panarthropoda	Arthropoda	Chelicerata	NA	NA	Arachnida	Acari	Acariformes	Sarcoptiformes	Oribatida	Brachypylina	Oripodoidea	Scheloribatidae	NA	NA	Scheloribates	NA	Scheloribates latipes	1979937	S_2250_V1_2015	41	MCOM	Metazoa	2250	2015	alpine meadow	Scheloribates latipes
738	NA	root	cellular organisms	Eukaryota	Opisthokonta	Metazoa	Eumetazoa	Bilateria	Protostomia	Ecdysozoa	Panarthropoda	Arthropoda	Chelicerata	NA	NA	Arachnida	Acari	Acariformes	Sarcoptiformes	Oribatida	Brachypylina	Oripodoidea	Scheloribatidae	NA	NA	Scheloribates	NA	Scheloribates latipes	1979937	S_1900_V1_2017	0	MCOM	Metazoa	1900	2017	mixed conifers	Scheloribates latipes
739	NA	root	cellular organisms	Eukaryota	Opisthokonta	Metazoa	Eumetazoa	Bilateria	Protostomia	Ecdysozoa	Panarthropoda	Arthropoda	Chelicerata	NA	NA	Arachnida	Acari	Acariformes	Sarcoptiformes	Oribatida	Brachypylina	Oripodoidea	Scheloribatidae	NA	NA	Scheloribates	NA	Scheloribates latipes	1979937	S_2250_V1_2017	0	MCOM	Metazoa	2250	2017	alpine meadow	Scheloribates latipes
740	NA	root	cellular organisms	Eukaryota	Opisthokonta	Metazoa	Eumetazoa	Bilateria	Protostomia	Ecdysozoa	Panarthropoda	Arthropoda	Chelicerata	NA	NA	Arachnida	Acari	Acariformes	Sarcoptiformes	Oribatida	Brachypylina	Oripodoidea	Scheloribatidae	NA	NA	Scheloribates	NA	Scheloribates latipes	1979937	S_1900_V1_2015	0	MCOM	Metazoa	1900	2015	mixed conifers	Scheloribates latipes
741	NA	root	cellular organisms	Eukaryota	Opisthokonta	Metazoa	Eumetazoa	Bilateria	Protostomia	Ecdysozoa	Panarthropoda	Arthropoda	Chelicerata	NA	NA	Arachnida	Acari	Acariformes	Sarcoptiformes	Oribatida	Brachypylina	Phenopelopoidea	Phenopelopidae	NA	NA	Eupelops	NA	Eupelops occultus	2234141	S_2000_V1_2015	0	MCOM	Metazoa	2000	2015	Pinus cembra	Eupelops occultus
742	NA	root	cellular organisms	Eukaryota	Opisthokonta	Metazoa	Eumetazoa	Bilateria	Protostomia	Ecdysozoa	Panarthropoda	Arthropoda	Chelicerata	NA	NA	Arachnida	Acari	Acariformes	Sarcoptiformes	Oribatida	Brachypylina	Phenopelopoidea	Phenopelopidae	NA	NA	Eupelops	NA	Eupelops occultus	2234141	S_2000_V1_2017	0	MCOM	Metazoa	2000	2017	Pinus cembra	Eupelops occultus
743	NA	root	cellular organisms	Eukaryota	Opisthokonta	Metazoa	Eumetazoa	Bilateria	Protostomia	Ecdysozoa	Panarthropoda	Arthropoda	Chelicerata	NA	NA	Arachnida	Acari	Acariformes	Sarcoptiformes	Oribatida	Brachypylina	Phenopelopoidea	Phenopelopidae	NA	NA	Eupelops	NA	Eupelops occultus	2234141	S_1850_V1_2017	0	MCOM	Metazoa	1850	2017	mixed conifers	Eupelops occultus
744	NA	root	cellular organisms	Eukaryota	Opisthokonta	Metazoa	Eumetazoa	Bilateria	Protostomia	Ecdysozoa	Panarthropoda	Arthropoda	Chelicerata	NA	NA	Arachnida	Acari	Acariformes	Sarcoptiformes	Oribatida	Brachypylina	Phenopelopoidea	Phenopelopidae	NA	NA	Eupelops	NA	Eupelops occultus	2234141	S_2100_V1_2015	0	MCOM	Metazoa	2100	2015	Pinus cembra	Eupelops occultus
745	NA	root	cellular organisms	Eukaryota	Opisthokonta	Metazoa	Eumetazoa	Bilateria	Protostomia	Ecdysozoa	Panarthropoda	Arthropoda	Chelicerata	NA	NA	Arachnida	Acari	Acariformes	Sarcoptiformes	Oribatida	Brachypylina	Phenopelopoidea	Phenopelopidae	NA	NA	Eupelops	NA	Eupelops occultus	2234141	S_2100_V1_2017	0	MCOM	Metazoa	2100	2017	Pinus cembra	Eupelops occultus
746	NA	root	cellular organisms	Eukaryota	Opisthokonta	Metazoa	Eumetazoa	Bilateria	Protostomia	Ecdysozoa	Panarthropoda	Arthropoda	Chelicerata	NA	NA	Arachnida	Acari	Acariformes	Sarcoptiformes	Oribatida	Brachypylina	Phenopelopoidea	Phenopelopidae	NA	NA	Eupelops	NA	Eupelops occultus	2234141	S_1850_V1_2015	0	MCOM	Metazoa	1850	2015	mixed conifers	Eupelops occultus
747	NA	root	cellular organisms	Eukaryota	Opisthokonta	Metazoa	Eumetazoa	Bilateria	Protostomia	Ecdysozoa	Panarthropoda	Arthropoda	Chelicerata	NA	NA	Arachnida	Acari	Acariformes	Sarcoptiformes	Oribatida	Brachypylina	Phenopelopoidea	Phenopelopidae	NA	NA	Eupelops	NA	Eupelops occultus	2234141	S_2250_V1_2015	0	MCOM	Metazoa	2250	2015	alpine meadow	Eupelops occultus
748	NA	root	cellular organisms	Eukaryota	Opisthokonta	Metazoa	Eumetazoa	Bilateria	Protostomia	Ecdysozoa	Panarthropoda	Arthropoda	Chelicerata	NA	NA	Arachnida	Acari	Acariformes	Sarcoptiformes	Oribatida	Brachypylina	Phenopelopoidea	Phenopelopidae	NA	NA	Eupelops	NA	Eupelops occultus	2234141	S_1900_V1_2017	0	MCOM	Metazoa	1900	2017	mixed conifers	Eupelops occultus
749	NA	root	cellular organisms	Eukaryota	Opisthokonta	Metazoa	Eumetazoa	Bilateria	Protostomia	Ecdysozoa	Panarthropoda	Arthropoda	Chelicerata	NA	NA	Arachnida	Acari	Acariformes	Sarcoptiformes	Oribatida	Brachypylina	Phenopelopoidea	Phenopelopidae	NA	NA	Eupelops	NA	Eupelops occultus	2234141	S_2250_V1_2017	0	MCOM	Metazoa	2250	2017	alpine meadow	Eupelops occultus
750	NA	root	cellular organisms	Eukaryota	Opisthokonta	Metazoa	Eumetazoa	Bilateria	Protostomia	Ecdysozoa	Panarthropoda	Arthropoda	Chelicerata	NA	NA	Arachnida	Acari	Acariformes	Sarcoptiformes	Oribatida	Brachypylina	Phenopelopoidea	Phenopelopidae	NA	NA	Eupelops	NA	Eupelops occultus	2234141	S_1900_V1_2015	381	MCOM	Metazoa	1900	2015	mixed conifers	Eupelops occultus
751	NA	root	cellular organisms	Eukaryota	Opisthokonta	Metazoa	Eumetazoa	Bilateria	Protostomia	Ecdysozoa	Panarthropoda	Arthropoda	Chelicerata	NA	NA	Arachnida	Acari	Acariformes	Sarcoptiformes	Oribatida	Brachypylina	Phenopelopoidea	Phenopelopidae	NA	NA	Eupelops	NA	Eupelops torulosus	198282	S_2000_V1_2015	30	MCOM	Metazoa	2000	2015	Pinus cembra	Eupelops torulosus
752	NA	root	cellular organisms	Eukaryota	Opisthokonta	Metazoa	Eumetazoa	Bilateria	Protostomia	Ecdysozoa	Panarthropoda	Arthropoda	Chelicerata	NA	NA	Arachnida	Acari	Acariformes	Sarcoptiformes	Oribatida	Brachypylina	Phenopelopoidea	Phenopelopidae	NA	NA	Eupelops	NA	Eupelops torulosus	198282	S_2000_V1_2017	2	MCOM	Metazoa	2000	2017	Pinus cembra	Eupelops torulosus
753	NA	root	cellular organisms	Eukaryota	Opisthokonta	Metazoa	Eumetazoa	Bilateria	Protostomia	Ecdysozoa	Panarthropoda	Arthropoda	Chelicerata	NA	NA	Arachnida	Acari	Acariformes	Sarcoptiformes	Oribatida	Brachypylina	Phenopelopoidea	Phenopelopidae	NA	NA	Eupelops	NA	Eupelops torulosus	198282	S_1850_V1_2017	78	MCOM	Metazoa	1850	2017	mixed conifers	Eupelops torulosus
754	NA	root	cellular organisms	Eukaryota	Opisthokonta	Metazoa	Eumetazoa	Bilateria	Protostomia	Ecdysozoa	Panarthropoda	Arthropoda	Chelicerata	NA	NA	Arachnida	Acari	Acariformes	Sarcoptiformes	Oribatida	Brachypylina	Phenopelopoidea	Phenopelopidae	NA	NA	Eupelops	NA	Eupelops torulosus	198282	S_2100_V1_2015	0	MCOM	Metazoa	2100	2015	Pinus cembra	Eupelops torulosus
755	NA	root	cellular organisms	Eukaryota	Opisthokonta	Metazoa	Eumetazoa	Bilateria	Protostomia	Ecdysozoa	Panarthropoda	Arthropoda	Chelicerata	NA	NA	Arachnida	Acari	Acariformes	Sarcoptiformes	Oribatida	Brachypylina	Phenopelopoidea	Phenopelopidae	NA	NA	Eupelops	NA	Eupelops torulosus	198282	S_2100_V1_2017	294	MCOM	Metazoa	2100	2017	Pinus cembra	Eupelops torulosus
756	NA	root	cellular organisms	Eukaryota	Opisthokonta	Metazoa	Eumetazoa	Bilateria	Protostomia	Ecdysozoa	Panarthropoda	Arthropoda	Chelicerata	NA	NA	Arachnida	Acari	Acariformes	Sarcoptiformes	Oribatida	Brachypylina	Phenopelopoidea	Phenopelopidae	NA	NA	Eupelops	NA	Eupelops torulosus	198282	S_1850_V1_2015	196	MCOM	Metazoa	1850	2015	mixed conifers	Eupelops torulosus
757	NA	root	cellular organisms	Eukaryota	Opisthokonta	Metazoa	Eumetazoa	Bilateria	Protostomia	Ecdysozoa	Panarthropoda	Arthropoda	Chelicerata	NA	NA	Arachnida	Acari	Acariformes	Sarcoptiformes	Oribatida	Brachypylina	Phenopelopoidea	Phenopelopidae	NA	NA	Eupelops	NA	Eupelops torulosus	198282	S_2250_V1_2015	64	MCOM	Metazoa	2250	2015	alpine meadow	Eupelops torulosus
758	NA	root	cellular organisms	Eukaryota	Opisthokonta	Metazoa	Eumetazoa	Bilateria	Protostomia	Ecdysozoa	Panarthropoda	Arthropoda	Chelicerata	NA	NA	Arachnida	Acari	Acariformes	Sarcoptiformes	Oribatida	Brachypylina	Phenopelopoidea	Phenopelopidae	NA	NA	Eupelops	NA	Eupelops torulosus	198282	S_1900_V1_2017	36	MCOM	Metazoa	1900	2017	mixed conifers	Eupelops torulosus
759	NA	root	cellular organisms	Eukaryota	Opisthokonta	Metazoa	Eumetazoa	Bilateria	Protostomia	Ecdysozoa	Panarthropoda	Arthropoda	Chelicerata	NA	NA	Arachnida	Acari	Acariformes	Sarcoptiformes	Oribatida	Brachypylina	Phenopelopoidea	Phenopelopidae	NA	NA	Eupelops	NA	Eupelops torulosus	198282	S_2250_V1_2017	0	MCOM	Metazoa	2250	2017	alpine meadow	Eupelops torulosus
760	NA	root	cellular organisms	Eukaryota	Opisthokonta	Metazoa	Eumetazoa	Bilateria	Protostomia	Ecdysozoa	Panarthropoda	Arthropoda	Chelicerata	NA	NA	Arachnida	Acari	Acariformes	Sarcoptiformes	Oribatida	Brachypylina	Phenopelopoidea	Phenopelopidae	NA	NA	Eupelops	NA	Eupelops torulosus	198282	S_1900_V1_2015	12	MCOM	Metazoa	1900	2015	mixed conifers	Eupelops torulosus
761	NA	root	cellular organisms	Eukaryota	Opisthokonta	Metazoa	Eumetazoa	Bilateria	Protostomia	Ecdysozoa	Panarthropoda	Arthropoda	Chelicerata	NA	NA	Arachnida	Acari	Acariformes	Sarcoptiformes	Oribatida	Desmonomata	NA	NA	NA	NA	NA	NA	NA	229891	S_2000_V1_2015	162	MCOM	Metazoa	2000	2015	Pinus cembra	NA
762	NA	root	cellular organisms	Eukaryota	Opisthokonta	Metazoa	Eumetazoa	Bilateria	Protostomia	Ecdysozoa	Panarthropoda	Arthropoda	Chelicerata	NA	NA	Arachnida	Acari	Acariformes	Sarcoptiformes	Oribatida	Desmonomata	NA	NA	NA	NA	NA	NA	NA	229891	S_2000_V1_2017	312	MCOM	Metazoa	2000	2017	Pinus cembra	NA
763	NA	root	cellular organisms	Eukaryota	Opisthokonta	Metazoa	Eumetazoa	Bilateria	Protostomia	Ecdysozoa	Panarthropoda	Arthropoda	Chelicerata	NA	NA	Arachnida	Acari	Acariformes	Sarcoptiformes	Oribatida	Desmonomata	NA	NA	NA	NA	NA	NA	NA	229891	S_1850_V1_2017	1015	MCOM	Metazoa	1850	2017	mixed conifers	NA
764	NA	root	cellular organisms	Eukaryota	Opisthokonta	Metazoa	Eumetazoa	Bilateria	Protostomia	Ecdysozoa	Panarthropoda	Arthropoda	Chelicerata	NA	NA	Arachnida	Acari	Acariformes	Sarcoptiformes	Oribatida	Desmonomata	NA	NA	NA	NA	NA	NA	NA	229891	S_2100_V1_2015	193	MCOM	Metazoa	2100	2015	Pinus cembra	NA
765	NA	root	cellular organisms	Eukaryota	Opisthokonta	Metazoa	Eumetazoa	Bilateria	Protostomia	Ecdysozoa	Panarthropoda	Arthropoda	Chelicerata	NA	NA	Arachnida	Acari	Acariformes	Sarcoptiformes	Oribatida	Desmonomata	NA	NA	NA	NA	NA	NA	NA	229891	S_2100_V1_2017	429	MCOM	Metazoa	2100	2017	Pinus cembra	NA
766	NA	root	cellular organisms	Eukaryota	Opisthokonta	Metazoa	Eumetazoa	Bilateria	Protostomia	Ecdysozoa	Panarthropoda	Arthropoda	Chelicerata	NA	NA	Arachnida	Acari	Acariformes	Sarcoptiformes	Oribatida	Desmonomata	NA	NA	NA	NA	NA	NA	NA	229891	S_1850_V1_2015	62	MCOM	Metazoa	1850	2015	mixed conifers	NA
767	NA	root	cellular organisms	Eukaryota	Opisthokonta	Metazoa	Eumetazoa	Bilateria	Protostomia	Ecdysozoa	Panarthropoda	Arthropoda	Chelicerata	NA	NA	Arachnida	Acari	Acariformes	Sarcoptiformes	Oribatida	Desmonomata	NA	NA	NA	NA	NA	NA	NA	229891	S_2250_V1_2015	355	MCOM	Metazoa	2250	2015	alpine meadow	NA
768	NA	root	cellular organisms	Eukaryota	Opisthokonta	Metazoa	Eumetazoa	Bilateria	Protostomia	Ecdysozoa	Panarthropoda	Arthropoda	Chelicerata	NA	NA	Arachnida	Acari	Acariformes	Sarcoptiformes	Oribatida	Desmonomata	NA	NA	NA	NA	NA	NA	NA	229891	S_1900_V1_2017	332	MCOM	Metazoa	1900	2017	mixed conifers	NA
769	NA	root	cellular organisms	Eukaryota	Opisthokonta	Metazoa	Eumetazoa	Bilateria	Protostomia	Ecdysozoa	Panarthropoda	Arthropoda	Chelicerata	NA	NA	Arachnida	Acari	Acariformes	Sarcoptiformes	Oribatida	Desmonomata	NA	NA	NA	NA	NA	NA	NA	229891	S_2250_V1_2017	158	MCOM	Metazoa	2250	2017	alpine meadow	NA
770	NA	root	cellular organisms	Eukaryota	Opisthokonta	Metazoa	Eumetazoa	Bilateria	Protostomia	Ecdysozoa	Panarthropoda	Arthropoda	Chelicerata	NA	NA	Arachnida	Acari	Acariformes	Sarcoptiformes	Oribatida	Desmonomata	NA	NA	NA	NA	NA	NA	NA	229891	S_1900_V1_2015	25	MCOM	Metazoa	1900	2015	mixed conifers	NA
771	NA	root	cellular organisms	Eukaryota	Opisthokonta	Metazoa	Eumetazoa	Bilateria	Protostomia	Ecdysozoa	Panarthropoda	Arthropoda	Chelicerata	NA	NA	Arachnida	Acari	Acariformes	Sarcoptiformes	Oribatida	Desmonomata	Crotonioidea	NA	NA	NA	NA	NA	NA	66593	S_2000_V1_2015	0	MCOM	Metazoa	2000	2015	Pinus cembra	NA
772	NA	root	cellular organisms	Eukaryota	Opisthokonta	Metazoa	Eumetazoa	Bilateria	Protostomia	Ecdysozoa	Panarthropoda	Arthropoda	Chelicerata	NA	NA	Arachnida	Acari	Acariformes	Sarcoptiformes	Oribatida	Desmonomata	Crotonioidea	NA	NA	NA	NA	NA	NA	66593	S_2000_V1_2017	0	MCOM	Metazoa	2000	2017	Pinus cembra	NA
773	NA	root	cellular organisms	Eukaryota	Opisthokonta	Metazoa	Eumetazoa	Bilateria	Protostomia	Ecdysozoa	Panarthropoda	Arthropoda	Chelicerata	NA	NA	Arachnida	Acari	Acariformes	Sarcoptiformes	Oribatida	Desmonomata	Crotonioidea	NA	NA	NA	NA	NA	NA	66593	S_1850_V1_2017	0	MCOM	Metazoa	1850	2017	mixed conifers	NA
774	NA	root	cellular organisms	Eukaryota	Opisthokonta	Metazoa	Eumetazoa	Bilateria	Protostomia	Ecdysozoa	Panarthropoda	Arthropoda	Chelicerata	NA	NA	Arachnida	Acari	Acariformes	Sarcoptiformes	Oribatida	Desmonomata	Crotonioidea	NA	NA	NA	NA	NA	NA	66593	S_2100_V1_2015	1	MCOM	Metazoa	2100	2015	Pinus cembra	NA
775	NA	root	cellular organisms	Eukaryota	Opisthokonta	Metazoa	Eumetazoa	Bilateria	Protostomia	Ecdysozoa	Panarthropoda	Arthropoda	Chelicerata	NA	NA	Arachnida	Acari	Acariformes	Sarcoptiformes	Oribatida	Desmonomata	Crotonioidea	NA	NA	NA	NA	NA	NA	66593	S_2100_V1_2017	0	MCOM	Metazoa	2100	2017	Pinus cembra	NA
776	NA	root	cellular organisms	Eukaryota	Opisthokonta	Metazoa	Eumetazoa	Bilateria	Protostomia	Ecdysozoa	Panarthropoda	Arthropoda	Chelicerata	NA	NA	Arachnida	Acari	Acariformes	Sarcoptiformes	Oribatida	Desmonomata	Crotonioidea	NA	NA	NA	NA	NA	NA	66593	S_1850_V1_2015	0	MCOM	Metazoa	1850	2015	mixed conifers	NA
777	NA	root	cellular organisms	Eukaryota	Opisthokonta	Metazoa	Eumetazoa	Bilateria	Protostomia	Ecdysozoa	Panarthropoda	Arthropoda	Chelicerata	NA	NA	Arachnida	Acari	Acariformes	Sarcoptiformes	Oribatida	Desmonomata	Crotonioidea	NA	NA	NA	NA	NA	NA	66593	S_2250_V1_2015	0	MCOM	Metazoa	2250	2015	alpine meadow	NA
778	NA	root	cellular organisms	Eukaryota	Opisthokonta	Metazoa	Eumetazoa	Bilateria	Protostomia	Ecdysozoa	Panarthropoda	Arthropoda	Chelicerata	NA	NA	Arachnida	Acari	Acariformes	Sarcoptiformes	Oribatida	Desmonomata	Crotonioidea	NA	NA	NA	NA	NA	NA	66593	S_1900_V1_2017	0	MCOM	Metazoa	1900	2017	mixed conifers	NA
779	NA	root	cellular organisms	Eukaryota	Opisthokonta	Metazoa	Eumetazoa	Bilateria	Protostomia	Ecdysozoa	Panarthropoda	Arthropoda	Chelicerata	NA	NA	Arachnida	Acari	Acariformes	Sarcoptiformes	Oribatida	Desmonomata	Crotonioidea	NA	NA	NA	NA	NA	NA	66593	S_2250_V1_2017	0	MCOM	Metazoa	2250	2017	alpine meadow	NA
780	NA	root	cellular organisms	Eukaryota	Opisthokonta	Metazoa	Eumetazoa	Bilateria	Protostomia	Ecdysozoa	Panarthropoda	Arthropoda	Chelicerata	NA	NA	Arachnida	Acari	Acariformes	Sarcoptiformes	Oribatida	Desmonomata	Crotonioidea	NA	NA	NA	NA	NA	NA	66593	S_1900_V1_2015	0	MCOM	Metazoa	1900	2015	mixed conifers	NA
781	NA	root	cellular organisms	Eukaryota	Opisthokonta	Metazoa	Eumetazoa	Bilateria	Protostomia	Ecdysozoa	Panarthropoda	Arthropoda	Chelicerata	NA	NA	Arachnida	Acari	Acariformes	Sarcoptiformes	Oribatida	Desmonomata	Crotonioidea	Camisiidae	NA	NA	NA	NA	NA	128013	S_2000_V1_2015	0	MCOM	Metazoa	2000	2015	Pinus cembra	Camisiidae
782	NA	root	cellular organisms	Eukaryota	Opisthokonta	Metazoa	Eumetazoa	Bilateria	Protostomia	Ecdysozoa	Panarthropoda	Arthropoda	Chelicerata	NA	NA	Arachnida	Acari	Acariformes	Sarcoptiformes	Oribatida	Desmonomata	Crotonioidea	Camisiidae	NA	NA	NA	NA	NA	128013	S_2000_V1_2017	0	MCOM	Metazoa	2000	2017	Pinus cembra	Camisiidae
783	NA	root	cellular organisms	Eukaryota	Opisthokonta	Metazoa	Eumetazoa	Bilateria	Protostomia	Ecdysozoa	Panarthropoda	Arthropoda	Chelicerata	NA	NA	Arachnida	Acari	Acariformes	Sarcoptiformes	Oribatida	Desmonomata	Crotonioidea	Camisiidae	NA	NA	NA	NA	NA	128013	S_1850_V1_2017	0	MCOM	Metazoa	1850	2017	mixed conifers	Camisiidae
784	NA	root	cellular organisms	Eukaryota	Opisthokonta	Metazoa	Eumetazoa	Bilateria	Protostomia	Ecdysozoa	Panarthropoda	Arthropoda	Chelicerata	NA	NA	Arachnida	Acari	Acariformes	Sarcoptiformes	Oribatida	Desmonomata	Crotonioidea	Camisiidae	NA	NA	NA	NA	NA	128013	S_2100_V1_2015	0	MCOM	Metazoa	2100	2015	Pinus cembra	Camisiidae
785	NA	root	cellular organisms	Eukaryota	Opisthokonta	Metazoa	Eumetazoa	Bilateria	Protostomia	Ecdysozoa	Panarthropoda	Arthropoda	Chelicerata	NA	NA	Arachnida	Acari	Acariformes	Sarcoptiformes	Oribatida	Desmonomata	Crotonioidea	Camisiidae	NA	NA	NA	NA	NA	128013	S_2100_V1_2017	0	MCOM	Metazoa	2100	2017	Pinus cembra	Camisiidae
786	NA	root	cellular organisms	Eukaryota	Opisthokonta	Metazoa	Eumetazoa	Bilateria	Protostomia	Ecdysozoa	Panarthropoda	Arthropoda	Chelicerata	NA	NA	Arachnida	Acari	Acariformes	Sarcoptiformes	Oribatida	Desmonomata	Crotonioidea	Camisiidae	NA	NA	NA	NA	NA	128013	S_1850_V1_2015	0	MCOM	Metazoa	1850	2015	mixed conifers	Camisiidae
787	NA	root	cellular organisms	Eukaryota	Opisthokonta	Metazoa	Eumetazoa	Bilateria	Protostomia	Ecdysozoa	Panarthropoda	Arthropoda	Chelicerata	NA	NA	Arachnida	Acari	Acariformes	Sarcoptiformes	Oribatida	Desmonomata	Crotonioidea	Camisiidae	NA	NA	NA	NA	NA	128013	S_2250_V1_2015	0	MCOM	Metazoa	2250	2015	alpine meadow	Camisiidae
788	NA	root	cellular organisms	Eukaryota	Opisthokonta	Metazoa	Eumetazoa	Bilateria	Protostomia	Ecdysozoa	Panarthropoda	Arthropoda	Chelicerata	NA	NA	Arachnida	Acari	Acariformes	Sarcoptiformes	Oribatida	Desmonomata	Crotonioidea	Camisiidae	NA	NA	NA	NA	NA	128013	S_1900_V1_2017	0	MCOM	Metazoa	1900	2017	mixed conifers	Camisiidae
789	NA	root	cellular organisms	Eukaryota	Opisthokonta	Metazoa	Eumetazoa	Bilateria	Protostomia	Ecdysozoa	Panarthropoda	Arthropoda	Chelicerata	NA	NA	Arachnida	Acari	Acariformes	Sarcoptiformes	Oribatida	Desmonomata	Crotonioidea	Camisiidae	NA	NA	NA	NA	NA	128013	S_2250_V1_2017	11	MCOM	Metazoa	2250	2017	alpine meadow	Camisiidae
790	NA	root	cellular organisms	Eukaryota	Opisthokonta	Metazoa	Eumetazoa	Bilateria	Protostomia	Ecdysozoa	Panarthropoda	Arthropoda	Chelicerata	NA	NA	Arachnida	Acari	Acariformes	Sarcoptiformes	Oribatida	Desmonomata	Crotonioidea	Camisiidae	NA	NA	NA	NA	NA	128013	S_1900_V1_2015	28	MCOM	Metazoa	1900	2015	mixed conifers	Camisiidae
791	NA	root	cellular organisms	Eukaryota	Opisthokonta	Metazoa	Eumetazoa	Bilateria	Protostomia	Ecdysozoa	Panarthropoda	Arthropoda	Chelicerata	NA	NA	Arachnida	Acari	Acariformes	Sarcoptiformes	Oribatida	Desmonomata	Crotonioidea	Camisiidae	NA	NA	Camisia	NA	Camisia spinifer	198258	S_2000_V1_2015	111	MCOM	Metazoa	2000	2015	Pinus cembra	Camisia spinifer
792	NA	root	cellular organisms	Eukaryota	Opisthokonta	Metazoa	Eumetazoa	Bilateria	Protostomia	Ecdysozoa	Panarthropoda	Arthropoda	Chelicerata	NA	NA	Arachnida	Acari	Acariformes	Sarcoptiformes	Oribatida	Desmonomata	Crotonioidea	Camisiidae	NA	NA	Camisia	NA	Camisia spinifer	198258	S_2000_V1_2017	1	MCOM	Metazoa	2000	2017	Pinus cembra	Camisia spinifer
793	NA	root	cellular organisms	Eukaryota	Opisthokonta	Metazoa	Eumetazoa	Bilateria	Protostomia	Ecdysozoa	Panarthropoda	Arthropoda	Chelicerata	NA	NA	Arachnida	Acari	Acariformes	Sarcoptiformes	Oribatida	Desmonomata	Crotonioidea	Camisiidae	NA	NA	Camisia	NA	Camisia spinifer	198258	S_1850_V1_2017	248	MCOM	Metazoa	1850	2017	mixed conifers	Camisia spinifer
794	NA	root	cellular organisms	Eukaryota	Opisthokonta	Metazoa	Eumetazoa	Bilateria	Protostomia	Ecdysozoa	Panarthropoda	Arthropoda	Chelicerata	NA	NA	Arachnida	Acari	Acariformes	Sarcoptiformes	Oribatida	Desmonomata	Crotonioidea	Camisiidae	NA	NA	Camisia	NA	Camisia spinifer	198258	S_2100_V1_2015	0	MCOM	Metazoa	2100	2015	Pinus cembra	Camisia spinifer
795	NA	root	cellular organisms	Eukaryota	Opisthokonta	Metazoa	Eumetazoa	Bilateria	Protostomia	Ecdysozoa	Panarthropoda	Arthropoda	Chelicerata	NA	NA	Arachnida	Acari	Acariformes	Sarcoptiformes	Oribatida	Desmonomata	Crotonioidea	Camisiidae	NA	NA	Camisia	NA	Camisia spinifer	198258	S_2100_V1_2017	52	MCOM	Metazoa	2100	2017	Pinus cembra	Camisia spinifer
796	NA	root	cellular organisms	Eukaryota	Opisthokonta	Metazoa	Eumetazoa	Bilateria	Protostomia	Ecdysozoa	Panarthropoda	Arthropoda	Chelicerata	NA	NA	Arachnida	Acari	Acariformes	Sarcoptiformes	Oribatida	Desmonomata	Crotonioidea	Camisiidae	NA	NA	Camisia	NA	Camisia spinifer	198258	S_1850_V1_2015	119	MCOM	Metazoa	1850	2015	mixed conifers	Camisia spinifer
797	NA	root	cellular organisms	Eukaryota	Opisthokonta	Metazoa	Eumetazoa	Bilateria	Protostomia	Ecdysozoa	Panarthropoda	Arthropoda	Chelicerata	NA	NA	Arachnida	Acari	Acariformes	Sarcoptiformes	Oribatida	Desmonomata	Crotonioidea	Camisiidae	NA	NA	Camisia	NA	Camisia spinifer	198258	S_2250_V1_2015	40	MCOM	Metazoa	2250	2015	alpine meadow	Camisia spinifer
798	NA	root	cellular organisms	Eukaryota	Opisthokonta	Metazoa	Eumetazoa	Bilateria	Protostomia	Ecdysozoa	Panarthropoda	Arthropoda	Chelicerata	NA	NA	Arachnida	Acari	Acariformes	Sarcoptiformes	Oribatida	Desmonomata	Crotonioidea	Camisiidae	NA	NA	Camisia	NA	Camisia spinifer	198258	S_1900_V1_2017	324	MCOM	Metazoa	1900	2017	mixed conifers	Camisia spinifer
799	NA	root	cellular organisms	Eukaryota	Opisthokonta	Metazoa	Eumetazoa	Bilateria	Protostomia	Ecdysozoa	Panarthropoda	Arthropoda	Chelicerata	NA	NA	Arachnida	Acari	Acariformes	Sarcoptiformes	Oribatida	Desmonomata	Crotonioidea	Camisiidae	NA	NA	Camisia	NA	Camisia spinifer	198258	S_2250_V1_2017	16	MCOM	Metazoa	2250	2017	alpine meadow	Camisia spinifer
800	NA	root	cellular organisms	Eukaryota	Opisthokonta	Metazoa	Eumetazoa	Bilateria	Protostomia	Ecdysozoa	Panarthropoda	Arthropoda	Chelicerata	NA	NA	Arachnida	Acari	Acariformes	Sarcoptiformes	Oribatida	Desmonomata	Crotonioidea	Camisiidae	NA	NA	Camisia	NA	Camisia spinifer	198258	S_1900_V1_2015	56	MCOM	Metazoa	1900	2015	mixed conifers	Camisia spinifer
801	NA	root	cellular organisms	Eukaryota	Opisthokonta	Metazoa	Eumetazoa	Bilateria	Protostomia	Ecdysozoa	Panarthropoda	Arthropoda	Chelicerata	NA	NA	Arachnida	Acari	Acariformes	Sarcoptiformes	Oribatida	Desmonomata	Crotonioidea	Camisiidae	NA	NA	Platynothrus	NA	Platynothrus peltifer	128015	S_2000_V1_2015	55	MCOM	Metazoa	2000	2015	Pinus cembra	Platynothrus peltifer
802	NA	root	cellular organisms	Eukaryota	Opisthokonta	Metazoa	Eumetazoa	Bilateria	Protostomia	Ecdysozoa	Panarthropoda	Arthropoda	Chelicerata	NA	NA	Arachnida	Acari	Acariformes	Sarcoptiformes	Oribatida	Desmonomata	Crotonioidea	Camisiidae	NA	NA	Platynothrus	NA	Platynothrus peltifer	128015	S_2000_V1_2017	0	MCOM	Metazoa	2000	2017	Pinus cembra	Platynothrus peltifer
803	NA	root	cellular organisms	Eukaryota	Opisthokonta	Metazoa	Eumetazoa	Bilateria	Protostomia	Ecdysozoa	Panarthropoda	Arthropoda	Chelicerata	NA	NA	Arachnida	Acari	Acariformes	Sarcoptiformes	Oribatida	Desmonomata	Crotonioidea	Camisiidae	NA	NA	Platynothrus	NA	Platynothrus peltifer	128015	S_1850_V1_2017	19	MCOM	Metazoa	1850	2017	mixed conifers	Platynothrus peltifer
804	NA	root	cellular organisms	Eukaryota	Opisthokonta	Metazoa	Eumetazoa	Bilateria	Protostomia	Ecdysozoa	Panarthropoda	Arthropoda	Chelicerata	NA	NA	Arachnida	Acari	Acariformes	Sarcoptiformes	Oribatida	Desmonomata	Crotonioidea	Camisiidae	NA	NA	Platynothrus	NA	Platynothrus peltifer	128015	S_2100_V1_2015	0	MCOM	Metazoa	2100	2015	Pinus cembra	Platynothrus peltifer
805	NA	root	cellular organisms	Eukaryota	Opisthokonta	Metazoa	Eumetazoa	Bilateria	Protostomia	Ecdysozoa	Panarthropoda	Arthropoda	Chelicerata	NA	NA	Arachnida	Acari	Acariformes	Sarcoptiformes	Oribatida	Desmonomata	Crotonioidea	Camisiidae	NA	NA	Platynothrus	NA	Platynothrus peltifer	128015	S_2100_V1_2017	0	MCOM	Metazoa	2100	2017	Pinus cembra	Platynothrus peltifer
806	NA	root	cellular organisms	Eukaryota	Opisthokonta	Metazoa	Eumetazoa	Bilateria	Protostomia	Ecdysozoa	Panarthropoda	Arthropoda	Chelicerata	NA	NA	Arachnida	Acari	Acariformes	Sarcoptiformes	Oribatida	Desmonomata	Crotonioidea	Camisiidae	NA	NA	Platynothrus	NA	Platynothrus peltifer	128015	S_1850_V1_2015	22	MCOM	Metazoa	1850	2015	mixed conifers	Platynothrus peltifer
807	NA	root	cellular organisms	Eukaryota	Opisthokonta	Metazoa	Eumetazoa	Bilateria	Protostomia	Ecdysozoa	Panarthropoda	Arthropoda	Chelicerata	NA	NA	Arachnida	Acari	Acariformes	Sarcoptiformes	Oribatida	Desmonomata	Crotonioidea	Camisiidae	NA	NA	Platynothrus	NA	Platynothrus peltifer	128015	S_2250_V1_2015	19	MCOM	Metazoa	2250	2015	alpine meadow	Platynothrus peltifer
808	NA	root	cellular organisms	Eukaryota	Opisthokonta	Metazoa	Eumetazoa	Bilateria	Protostomia	Ecdysozoa	Panarthropoda	Arthropoda	Chelicerata	NA	NA	Arachnida	Acari	Acariformes	Sarcoptiformes	Oribatida	Desmonomata	Crotonioidea	Camisiidae	NA	NA	Platynothrus	NA	Platynothrus peltifer	128015	S_1900_V1_2017	59	MCOM	Metazoa	1900	2017	mixed conifers	Platynothrus peltifer
809	NA	root	cellular organisms	Eukaryota	Opisthokonta	Metazoa	Eumetazoa	Bilateria	Protostomia	Ecdysozoa	Panarthropoda	Arthropoda	Chelicerata	NA	NA	Arachnida	Acari	Acariformes	Sarcoptiformes	Oribatida	Desmonomata	Crotonioidea	Camisiidae	NA	NA	Platynothrus	NA	Platynothrus peltifer	128015	S_2250_V1_2017	0	MCOM	Metazoa	2250	2017	alpine meadow	Platynothrus peltifer
810	NA	root	cellular organisms	Eukaryota	Opisthokonta	Metazoa	Eumetazoa	Bilateria	Protostomia	Ecdysozoa	Panarthropoda	Arthropoda	Chelicerata	NA	NA	Arachnida	Acari	Acariformes	Sarcoptiformes	Oribatida	Desmonomata	Crotonioidea	Camisiidae	NA	NA	Platynothrus	NA	Platynothrus peltifer	128015	S_1900_V1_2015	0	MCOM	Metazoa	1900	2015	mixed conifers	Platynothrus peltifer
811	NA	root	cellular organisms	Eukaryota	Opisthokonta	Metazoa	Eumetazoa	Bilateria	Protostomia	Ecdysozoa	Panarthropoda	Arthropoda	Chelicerata	NA	NA	Arachnida	Acari	Acariformes	Sarcoptiformes	Oribatida	Desmonomata	Crotonioidea	Nothridae	NA	NA	Nothrus	NA	NA	66601	S_2000_V1_2015	0	MCOM	Metazoa	2000	2015	Pinus cembra	Nothrus
812	NA	root	cellular organisms	Eukaryota	Opisthokonta	Metazoa	Eumetazoa	Bilateria	Protostomia	Ecdysozoa	Panarthropoda	Arthropoda	Chelicerata	NA	NA	Arachnida	Acari	Acariformes	Sarcoptiformes	Oribatida	Desmonomata	Crotonioidea	Nothridae	NA	NA	Nothrus	NA	NA	66601	S_2000_V1_2017	0	MCOM	Metazoa	2000	2017	Pinus cembra	Nothrus
813	NA	root	cellular organisms	Eukaryota	Opisthokonta	Metazoa	Eumetazoa	Bilateria	Protostomia	Ecdysozoa	Panarthropoda	Arthropoda	Chelicerata	NA	NA	Arachnida	Acari	Acariformes	Sarcoptiformes	Oribatida	Desmonomata	Crotonioidea	Nothridae	NA	NA	Nothrus	NA	NA	66601	S_1850_V1_2017	0	MCOM	Metazoa	1850	2017	mixed conifers	Nothrus
814	NA	root	cellular organisms	Eukaryota	Opisthokonta	Metazoa	Eumetazoa	Bilateria	Protostomia	Ecdysozoa	Panarthropoda	Arthropoda	Chelicerata	NA	NA	Arachnida	Acari	Acariformes	Sarcoptiformes	Oribatida	Desmonomata	Crotonioidea	Nothridae	NA	NA	Nothrus	NA	NA	66601	S_2100_V1_2015	0	MCOM	Metazoa	2100	2015	Pinus cembra	Nothrus
815	NA	root	cellular organisms	Eukaryota	Opisthokonta	Metazoa	Eumetazoa	Bilateria	Protostomia	Ecdysozoa	Panarthropoda	Arthropoda	Chelicerata	NA	NA	Arachnida	Acari	Acariformes	Sarcoptiformes	Oribatida	Desmonomata	Crotonioidea	Nothridae	NA	NA	Nothrus	NA	NA	66601	S_2100_V1_2017	0	MCOM	Metazoa	2100	2017	Pinus cembra	Nothrus
816	NA	root	cellular organisms	Eukaryota	Opisthokonta	Metazoa	Eumetazoa	Bilateria	Protostomia	Ecdysozoa	Panarthropoda	Arthropoda	Chelicerata	NA	NA	Arachnida	Acari	Acariformes	Sarcoptiformes	Oribatida	Desmonomata	Crotonioidea	Nothridae	NA	NA	Nothrus	NA	NA	66601	S_1850_V1_2015	72	MCOM	Metazoa	1850	2015	mixed conifers	Nothrus
817	NA	root	cellular organisms	Eukaryota	Opisthokonta	Metazoa	Eumetazoa	Bilateria	Protostomia	Ecdysozoa	Panarthropoda	Arthropoda	Chelicerata	NA	NA	Arachnida	Acari	Acariformes	Sarcoptiformes	Oribatida	Desmonomata	Crotonioidea	Nothridae	NA	NA	Nothrus	NA	NA	66601	S_2250_V1_2015	0	MCOM	Metazoa	2250	2015	alpine meadow	Nothrus
818	NA	root	cellular organisms	Eukaryota	Opisthokonta	Metazoa	Eumetazoa	Bilateria	Protostomia	Ecdysozoa	Panarthropoda	Arthropoda	Chelicerata	NA	NA	Arachnida	Acari	Acariformes	Sarcoptiformes	Oribatida	Desmonomata	Crotonioidea	Nothridae	NA	NA	Nothrus	NA	NA	66601	S_1900_V1_2017	0	MCOM	Metazoa	1900	2017	mixed conifers	Nothrus
819	NA	root	cellular organisms	Eukaryota	Opisthokonta	Metazoa	Eumetazoa	Bilateria	Protostomia	Ecdysozoa	Panarthropoda	Arthropoda	Chelicerata	NA	NA	Arachnida	Acari	Acariformes	Sarcoptiformes	Oribatida	Desmonomata	Crotonioidea	Nothridae	NA	NA	Nothrus	NA	NA	66601	S_2250_V1_2017	0	MCOM	Metazoa	2250	2017	alpine meadow	Nothrus
820	NA	root	cellular organisms	Eukaryota	Opisthokonta	Metazoa	Eumetazoa	Bilateria	Protostomia	Ecdysozoa	Panarthropoda	Arthropoda	Chelicerata	NA	NA	Arachnida	Acari	Acariformes	Sarcoptiformes	Oribatida	Desmonomata	Crotonioidea	Nothridae	NA	NA	Nothrus	NA	NA	66601	S_1900_V1_2015	0	MCOM	Metazoa	1900	2015	mixed conifers	Nothrus
821	NA	root	cellular organisms	Eukaryota	Opisthokonta	Metazoa	Eumetazoa	Bilateria	Protostomia	Ecdysozoa	Panarthropoda	Arthropoda	Chelicerata	NA	NA	Arachnida	Acari	Acariformes	Sarcoptiformes	Oribatida	Desmonomata	Crotonioidea	Nothridae	NA	NA	Nothrus	NA	Nothrus palustris	198293	S_2000_V1_2015	0	MCOM	Metazoa	2000	2015	Pinus cembra	Nothrus palustris
822	NA	root	cellular organisms	Eukaryota	Opisthokonta	Metazoa	Eumetazoa	Bilateria	Protostomia	Ecdysozoa	Panarthropoda	Arthropoda	Chelicerata	NA	NA	Arachnida	Acari	Acariformes	Sarcoptiformes	Oribatida	Desmonomata	Crotonioidea	Nothridae	NA	NA	Nothrus	NA	Nothrus palustris	198293	S_2000_V1_2017	0	MCOM	Metazoa	2000	2017	Pinus cembra	Nothrus palustris
823	NA	root	cellular organisms	Eukaryota	Opisthokonta	Metazoa	Eumetazoa	Bilateria	Protostomia	Ecdysozoa	Panarthropoda	Arthropoda	Chelicerata	NA	NA	Arachnida	Acari	Acariformes	Sarcoptiformes	Oribatida	Desmonomata	Crotonioidea	Nothridae	NA	NA	Nothrus	NA	Nothrus palustris	198293	S_1850_V1_2017	50	MCOM	Metazoa	1850	2017	mixed conifers	Nothrus palustris
824	NA	root	cellular organisms	Eukaryota	Opisthokonta	Metazoa	Eumetazoa	Bilateria	Protostomia	Ecdysozoa	Panarthropoda	Arthropoda	Chelicerata	NA	NA	Arachnida	Acari	Acariformes	Sarcoptiformes	Oribatida	Desmonomata	Crotonioidea	Nothridae	NA	NA	Nothrus	NA	Nothrus palustris	198293	S_2100_V1_2015	0	MCOM	Metazoa	2100	2015	Pinus cembra	Nothrus palustris
825	NA	root	cellular organisms	Eukaryota	Opisthokonta	Metazoa	Eumetazoa	Bilateria	Protostomia	Ecdysozoa	Panarthropoda	Arthropoda	Chelicerata	NA	NA	Arachnida	Acari	Acariformes	Sarcoptiformes	Oribatida	Desmonomata	Crotonioidea	Nothridae	NA	NA	Nothrus	NA	Nothrus palustris	198293	S_2100_V1_2017	0	MCOM	Metazoa	2100	2017	Pinus cembra	Nothrus palustris
826	NA	root	cellular organisms	Eukaryota	Opisthokonta	Metazoa	Eumetazoa	Bilateria	Protostomia	Ecdysozoa	Panarthropoda	Arthropoda	Chelicerata	NA	NA	Arachnida	Acari	Acariformes	Sarcoptiformes	Oribatida	Desmonomata	Crotonioidea	Nothridae	NA	NA	Nothrus	NA	Nothrus palustris	198293	S_1850_V1_2015	0	MCOM	Metazoa	1850	2015	mixed conifers	Nothrus palustris
827	NA	root	cellular organisms	Eukaryota	Opisthokonta	Metazoa	Eumetazoa	Bilateria	Protostomia	Ecdysozoa	Panarthropoda	Arthropoda	Chelicerata	NA	NA	Arachnida	Acari	Acariformes	Sarcoptiformes	Oribatida	Desmonomata	Crotonioidea	Nothridae	NA	NA	Nothrus	NA	Nothrus palustris	198293	S_2250_V1_2015	0	MCOM	Metazoa	2250	2015	alpine meadow	Nothrus palustris
828	NA	root	cellular organisms	Eukaryota	Opisthokonta	Metazoa	Eumetazoa	Bilateria	Protostomia	Ecdysozoa	Panarthropoda	Arthropoda	Chelicerata	NA	NA	Arachnida	Acari	Acariformes	Sarcoptiformes	Oribatida	Desmonomata	Crotonioidea	Nothridae	NA	NA	Nothrus	NA	Nothrus palustris	198293	S_1900_V1_2017	0	MCOM	Metazoa	1900	2017	mixed conifers	Nothrus palustris
829	NA	root	cellular organisms	Eukaryota	Opisthokonta	Metazoa	Eumetazoa	Bilateria	Protostomia	Ecdysozoa	Panarthropoda	Arthropoda	Chelicerata	NA	NA	Arachnida	Acari	Acariformes	Sarcoptiformes	Oribatida	Desmonomata	Crotonioidea	Nothridae	NA	NA	Nothrus	NA	Nothrus palustris	198293	S_2250_V1_2017	0	MCOM	Metazoa	2250	2017	alpine meadow	Nothrus palustris
830	NA	root	cellular organisms	Eukaryota	Opisthokonta	Metazoa	Eumetazoa	Bilateria	Protostomia	Ecdysozoa	Panarthropoda	Arthropoda	Chelicerata	NA	NA	Arachnida	Acari	Acariformes	Sarcoptiformes	Oribatida	Desmonomata	Crotonioidea	Nothridae	NA	NA	Nothrus	NA	Nothrus palustris	198293	S_1900_V1_2015	17	MCOM	Metazoa	1900	2015	mixed conifers	Nothrus palustris
831	NA	root	cellular organisms	Eukaryota	Opisthokonta	Metazoa	Eumetazoa	Bilateria	Protostomia	Ecdysozoa	Panarthropoda	Arthropoda	Chelicerata	NA	NA	Arachnida	Acari	Acariformes	Sarcoptiformes	Oribatida	Desmonomata	Crotonioidea	Nothridae	NA	NA	Nothrus	NA	Nothrus silvestris	66602	S_2000_V1_2015	30	MCOM	Metazoa	2000	2015	Pinus cembra	Nothrus silvestris
832	NA	root	cellular organisms	Eukaryota	Opisthokonta	Metazoa	Eumetazoa	Bilateria	Protostomia	Ecdysozoa	Panarthropoda	Arthropoda	Chelicerata	NA	NA	Arachnida	Acari	Acariformes	Sarcoptiformes	Oribatida	Desmonomata	Crotonioidea	Nothridae	NA	NA	Nothrus	NA	Nothrus silvestris	66602	S_2000_V1_2017	827	MCOM	Metazoa	2000	2017	Pinus cembra	Nothrus silvestris
833	NA	root	cellular organisms	Eukaryota	Opisthokonta	Metazoa	Eumetazoa	Bilateria	Protostomia	Ecdysozoa	Panarthropoda	Arthropoda	Chelicerata	NA	NA	Arachnida	Acari	Acariformes	Sarcoptiformes	Oribatida	Desmonomata	Crotonioidea	Nothridae	NA	NA	Nothrus	NA	Nothrus silvestris	66602	S_1850_V1_2017	48	MCOM	Metazoa	1850	2017	mixed conifers	Nothrus silvestris
834	NA	root	cellular organisms	Eukaryota	Opisthokonta	Metazoa	Eumetazoa	Bilateria	Protostomia	Ecdysozoa	Panarthropoda	Arthropoda	Chelicerata	NA	NA	Arachnida	Acari	Acariformes	Sarcoptiformes	Oribatida	Desmonomata	Crotonioidea	Nothridae	NA	NA	Nothrus	NA	Nothrus silvestris	66602	S_2100_V1_2015	3	MCOM	Metazoa	2100	2015	Pinus cembra	Nothrus silvestris
835	NA	root	cellular organisms	Eukaryota	Opisthokonta	Metazoa	Eumetazoa	Bilateria	Protostomia	Ecdysozoa	Panarthropoda	Arthropoda	Chelicerata	NA	NA	Arachnida	Acari	Acariformes	Sarcoptiformes	Oribatida	Desmonomata	Crotonioidea	Nothridae	NA	NA	Nothrus	NA	Nothrus silvestris	66602	S_2100_V1_2017	1	MCOM	Metazoa	2100	2017	Pinus cembra	Nothrus silvestris
836	NA	root	cellular organisms	Eukaryota	Opisthokonta	Metazoa	Eumetazoa	Bilateria	Protostomia	Ecdysozoa	Panarthropoda	Arthropoda	Chelicerata	NA	NA	Arachnida	Acari	Acariformes	Sarcoptiformes	Oribatida	Desmonomata	Crotonioidea	Nothridae	NA	NA	Nothrus	NA	Nothrus silvestris	66602	S_1850_V1_2015	92	MCOM	Metazoa	1850	2015	mixed conifers	Nothrus silvestris
837	NA	root	cellular organisms	Eukaryota	Opisthokonta	Metazoa	Eumetazoa	Bilateria	Protostomia	Ecdysozoa	Panarthropoda	Arthropoda	Chelicerata	NA	NA	Arachnida	Acari	Acariformes	Sarcoptiformes	Oribatida	Desmonomata	Crotonioidea	Nothridae	NA	NA	Nothrus	NA	Nothrus silvestris	66602	S_2250_V1_2015	38	MCOM	Metazoa	2250	2015	alpine meadow	Nothrus silvestris
838	NA	root	cellular organisms	Eukaryota	Opisthokonta	Metazoa	Eumetazoa	Bilateria	Protostomia	Ecdysozoa	Panarthropoda	Arthropoda	Chelicerata	NA	NA	Arachnida	Acari	Acariformes	Sarcoptiformes	Oribatida	Desmonomata	Crotonioidea	Nothridae	NA	NA	Nothrus	NA	Nothrus silvestris	66602	S_1900_V1_2017	38	MCOM	Metazoa	1900	2017	mixed conifers	Nothrus silvestris
839	NA	root	cellular organisms	Eukaryota	Opisthokonta	Metazoa	Eumetazoa	Bilateria	Protostomia	Ecdysozoa	Panarthropoda	Arthropoda	Chelicerata	NA	NA	Arachnida	Acari	Acariformes	Sarcoptiformes	Oribatida	Desmonomata	Crotonioidea	Nothridae	NA	NA	Nothrus	NA	Nothrus silvestris	66602	S_2250_V1_2017	0	MCOM	Metazoa	2250	2017	alpine meadow	Nothrus silvestris
840	NA	root	cellular organisms	Eukaryota	Opisthokonta	Metazoa	Eumetazoa	Bilateria	Protostomia	Ecdysozoa	Panarthropoda	Arthropoda	Chelicerata	NA	NA	Arachnida	Acari	Acariformes	Sarcoptiformes	Oribatida	Desmonomata	Crotonioidea	Nothridae	NA	NA	Nothrus	NA	Nothrus silvestris	66602	S_1900_V1_2015	0	MCOM	Metazoa	1900	2015	mixed conifers	Nothrus silvestris
841	NA	root	cellular organisms	Eukaryota	Opisthokonta	Metazoa	Eumetazoa	Bilateria	Protostomia	Ecdysozoa	Panarthropoda	Arthropoda	Chelicerata	NA	NA	Arachnida	Acari	Acariformes	Sarcoptiformes	Oribatida	Desmonomata	Hermannioidea	Hermanniidae	NA	NA	Hermannia	NA	Hermannia gibba	229873	S_2000_V1_2015	44	MCOM	Metazoa	2000	2015	Pinus cembra	Hermannia gibba
842	NA	root	cellular organisms	Eukaryota	Opisthokonta	Metazoa	Eumetazoa	Bilateria	Protostomia	Ecdysozoa	Panarthropoda	Arthropoda	Chelicerata	NA	NA	Arachnida	Acari	Acariformes	Sarcoptiformes	Oribatida	Desmonomata	Hermannioidea	Hermanniidae	NA	NA	Hermannia	NA	Hermannia gibba	229873	S_2000_V1_2017	5838	MCOM	Metazoa	2000	2017	Pinus cembra	Hermannia gibba
843	NA	root	cellular organisms	Eukaryota	Opisthokonta	Metazoa	Eumetazoa	Bilateria	Protostomia	Ecdysozoa	Panarthropoda	Arthropoda	Chelicerata	NA	NA	Arachnida	Acari	Acariformes	Sarcoptiformes	Oribatida	Desmonomata	Hermannioidea	Hermanniidae	NA	NA	Hermannia	NA	Hermannia gibba	229873	S_1850_V1_2017	284	MCOM	Metazoa	1850	2017	mixed conifers	Hermannia gibba
844	NA	root	cellular organisms	Eukaryota	Opisthokonta	Metazoa	Eumetazoa	Bilateria	Protostomia	Ecdysozoa	Panarthropoda	Arthropoda	Chelicerata	NA	NA	Arachnida	Acari	Acariformes	Sarcoptiformes	Oribatida	Desmonomata	Hermannioidea	Hermanniidae	NA	NA	Hermannia	NA	Hermannia gibba	229873	S_2100_V1_2015	151	MCOM	Metazoa	2100	2015	Pinus cembra	Hermannia gibba
845	NA	root	cellular organisms	Eukaryota	Opisthokonta	Metazoa	Eumetazoa	Bilateria	Protostomia	Ecdysozoa	Panarthropoda	Arthropoda	Chelicerata	NA	NA	Arachnida	Acari	Acariformes	Sarcoptiformes	Oribatida	Desmonomata	Hermannioidea	Hermanniidae	NA	NA	Hermannia	NA	Hermannia gibba	229873	S_2100_V1_2017	632	MCOM	Metazoa	2100	2017	Pinus cembra	Hermannia gibba
846	NA	root	cellular organisms	Eukaryota	Opisthokonta	Metazoa	Eumetazoa	Bilateria	Protostomia	Ecdysozoa	Panarthropoda	Arthropoda	Chelicerata	NA	NA	Arachnida	Acari	Acariformes	Sarcoptiformes	Oribatida	Desmonomata	Hermannioidea	Hermanniidae	NA	NA	Hermannia	NA	Hermannia gibba	229873	S_1850_V1_2015	715	MCOM	Metazoa	1850	2015	mixed conifers	Hermannia gibba
847	NA	root	cellular organisms	Eukaryota	Opisthokonta	Metazoa	Eumetazoa	Bilateria	Protostomia	Ecdysozoa	Panarthropoda	Arthropoda	Chelicerata	NA	NA	Arachnida	Acari	Acariformes	Sarcoptiformes	Oribatida	Desmonomata	Hermannioidea	Hermanniidae	NA	NA	Hermannia	NA	Hermannia gibba	229873	S_2250_V1_2015	1384	MCOM	Metazoa	2250	2015	alpine meadow	Hermannia gibba
848	NA	root	cellular organisms	Eukaryota	Opisthokonta	Metazoa	Eumetazoa	Bilateria	Protostomia	Ecdysozoa	Panarthropoda	Arthropoda	Chelicerata	NA	NA	Arachnida	Acari	Acariformes	Sarcoptiformes	Oribatida	Desmonomata	Hermannioidea	Hermanniidae	NA	NA	Hermannia	NA	Hermannia gibba	229873	S_1900_V1_2017	57	MCOM	Metazoa	1900	2017	mixed conifers	Hermannia gibba
849	NA	root	cellular organisms	Eukaryota	Opisthokonta	Metazoa	Eumetazoa	Bilateria	Protostomia	Ecdysozoa	Panarthropoda	Arthropoda	Chelicerata	NA	NA	Arachnida	Acari	Acariformes	Sarcoptiformes	Oribatida	Desmonomata	Hermannioidea	Hermanniidae	NA	NA	Hermannia	NA	Hermannia gibba	229873	S_2250_V1_2017	68	MCOM	Metazoa	2250	2017	alpine meadow	Hermannia gibba
850	NA	root	cellular organisms	Eukaryota	Opisthokonta	Metazoa	Eumetazoa	Bilateria	Protostomia	Ecdysozoa	Panarthropoda	Arthropoda	Chelicerata	NA	NA	Arachnida	Acari	Acariformes	Sarcoptiformes	Oribatida	Desmonomata	Hermannioidea	Hermanniidae	NA	NA	Hermannia	NA	Hermannia gibba	229873	S_1900_V1_2015	43	MCOM	Metazoa	1900	2015	mixed conifers	Hermannia gibba
851	NA	root	cellular organisms	Eukaryota	Opisthokonta	Metazoa	Eumetazoa	Bilateria	Protostomia	Ecdysozoa	Panarthropoda	Arthropoda	Chelicerata	NA	NA	Arachnida	Acari	Acariformes	Sarcoptiformes	Oribatida	Desmonomata	Nanhermannoidea	Nanhermanniidae	NA	NA	Nanhermannia	NA	NA	66595	S_2000_V1_2015	77	MCOM	Metazoa	2000	2015	Pinus cembra	Nanhermannia
852	NA	root	cellular organisms	Eukaryota	Opisthokonta	Metazoa	Eumetazoa	Bilateria	Protostomia	Ecdysozoa	Panarthropoda	Arthropoda	Chelicerata	NA	NA	Arachnida	Acari	Acariformes	Sarcoptiformes	Oribatida	Desmonomata	Nanhermannoidea	Nanhermanniidae	NA	NA	Nanhermannia	NA	NA	66595	S_2000_V1_2017	0	MCOM	Metazoa	2000	2017	Pinus cembra	Nanhermannia
853	NA	root	cellular organisms	Eukaryota	Opisthokonta	Metazoa	Eumetazoa	Bilateria	Protostomia	Ecdysozoa	Panarthropoda	Arthropoda	Chelicerata	NA	NA	Arachnida	Acari	Acariformes	Sarcoptiformes	Oribatida	Desmonomata	Nanhermannoidea	Nanhermanniidae	NA	NA	Nanhermannia	NA	NA	66595	S_1850_V1_2017	0	MCOM	Metazoa	1850	2017	mixed conifers	Nanhermannia
854	NA	root	cellular organisms	Eukaryota	Opisthokonta	Metazoa	Eumetazoa	Bilateria	Protostomia	Ecdysozoa	Panarthropoda	Arthropoda	Chelicerata	NA	NA	Arachnida	Acari	Acariformes	Sarcoptiformes	Oribatida	Desmonomata	Nanhermannoidea	Nanhermanniidae	NA	NA	Nanhermannia	NA	NA	66595	S_2100_V1_2015	0	MCOM	Metazoa	2100	2015	Pinus cembra	Nanhermannia
855	NA	root	cellular organisms	Eukaryota	Opisthokonta	Metazoa	Eumetazoa	Bilateria	Protostomia	Ecdysozoa	Panarthropoda	Arthropoda	Chelicerata	NA	NA	Arachnida	Acari	Acariformes	Sarcoptiformes	Oribatida	Desmonomata	Nanhermannoidea	Nanhermanniidae	NA	NA	Nanhermannia	NA	NA	66595	S_2100_V1_2017	354	MCOM	Metazoa	2100	2017	Pinus cembra	Nanhermannia
856	NA	root	cellular organisms	Eukaryota	Opisthokonta	Metazoa	Eumetazoa	Bilateria	Protostomia	Ecdysozoa	Panarthropoda	Arthropoda	Chelicerata	NA	NA	Arachnida	Acari	Acariformes	Sarcoptiformes	Oribatida	Desmonomata	Nanhermannoidea	Nanhermanniidae	NA	NA	Nanhermannia	NA	NA	66595	S_1850_V1_2015	67	MCOM	Metazoa	1850	2015	mixed conifers	Nanhermannia
857	NA	root	cellular organisms	Eukaryota	Opisthokonta	Metazoa	Eumetazoa	Bilateria	Protostomia	Ecdysozoa	Panarthropoda	Arthropoda	Chelicerata	NA	NA	Arachnida	Acari	Acariformes	Sarcoptiformes	Oribatida	Desmonomata	Nanhermannoidea	Nanhermanniidae	NA	NA	Nanhermannia	NA	NA	66595	S_2250_V1_2015	193	MCOM	Metazoa	2250	2015	alpine meadow	Nanhermannia
858	NA	root	cellular organisms	Eukaryota	Opisthokonta	Metazoa	Eumetazoa	Bilateria	Protostomia	Ecdysozoa	Panarthropoda	Arthropoda	Chelicerata	NA	NA	Arachnida	Acari	Acariformes	Sarcoptiformes	Oribatida	Desmonomata	Nanhermannoidea	Nanhermanniidae	NA	NA	Nanhermannia	NA	NA	66595	S_1900_V1_2017	323	MCOM	Metazoa	1900	2017	mixed conifers	Nanhermannia
859	NA	root	cellular organisms	Eukaryota	Opisthokonta	Metazoa	Eumetazoa	Bilateria	Protostomia	Ecdysozoa	Panarthropoda	Arthropoda	Chelicerata	NA	NA	Arachnida	Acari	Acariformes	Sarcoptiformes	Oribatida	Desmonomata	Nanhermannoidea	Nanhermanniidae	NA	NA	Nanhermannia	NA	NA	66595	S_2250_V1_2017	126	MCOM	Metazoa	2250	2017	alpine meadow	Nanhermannia
860	NA	root	cellular organisms	Eukaryota	Opisthokonta	Metazoa	Eumetazoa	Bilateria	Protostomia	Ecdysozoa	Panarthropoda	Arthropoda	Chelicerata	NA	NA	Arachnida	Acari	Acariformes	Sarcoptiformes	Oribatida	Desmonomata	Nanhermannoidea	Nanhermanniidae	NA	NA	Nanhermannia	NA	NA	66595	S_1900_V1_2015	44	MCOM	Metazoa	1900	2015	mixed conifers	Nanhermannia
861	NA	root	cellular organisms	Eukaryota	Opisthokonta	Metazoa	Eumetazoa	Bilateria	Protostomia	Ecdysozoa	Panarthropoda	Arthropoda	Chelicerata	NA	NA	Arachnida	Acari	Acariformes	Sarcoptiformes	Oribatida	Desmonomata	Nanhermannoidea	Nanhermanniidae	NA	NA	Nanhermannia	NA	Nanhermannia coronata	198290	S_2000_V1_2015	10	MCOM	Metazoa	2000	2015	Pinus cembra	Nanhermannia coronata
862	NA	root	cellular organisms	Eukaryota	Opisthokonta	Metazoa	Eumetazoa	Bilateria	Protostomia	Ecdysozoa	Panarthropoda	Arthropoda	Chelicerata	NA	NA	Arachnida	Acari	Acariformes	Sarcoptiformes	Oribatida	Desmonomata	Nanhermannoidea	Nanhermanniidae	NA	NA	Nanhermannia	NA	Nanhermannia coronata	198290	S_2000_V1_2017	0	MCOM	Metazoa	2000	2017	Pinus cembra	Nanhermannia coronata
863	NA	root	cellular organisms	Eukaryota	Opisthokonta	Metazoa	Eumetazoa	Bilateria	Protostomia	Ecdysozoa	Panarthropoda	Arthropoda	Chelicerata	NA	NA	Arachnida	Acari	Acariformes	Sarcoptiformes	Oribatida	Desmonomata	Nanhermannoidea	Nanhermanniidae	NA	NA	Nanhermannia	NA	Nanhermannia coronata	198290	S_1850_V1_2017	0	MCOM	Metazoa	1850	2017	mixed conifers	Nanhermannia coronata
864	NA	root	cellular organisms	Eukaryota	Opisthokonta	Metazoa	Eumetazoa	Bilateria	Protostomia	Ecdysozoa	Panarthropoda	Arthropoda	Chelicerata	NA	NA	Arachnida	Acari	Acariformes	Sarcoptiformes	Oribatida	Desmonomata	Nanhermannoidea	Nanhermanniidae	NA	NA	Nanhermannia	NA	Nanhermannia coronata	198290	S_2100_V1_2015	0	MCOM	Metazoa	2100	2015	Pinus cembra	Nanhermannia coronata
865	NA	root	cellular organisms	Eukaryota	Opisthokonta	Metazoa	Eumetazoa	Bilateria	Protostomia	Ecdysozoa	Panarthropoda	Arthropoda	Chelicerata	NA	NA	Arachnida	Acari	Acariformes	Sarcoptiformes	Oribatida	Desmonomata	Nanhermannoidea	Nanhermanniidae	NA	NA	Nanhermannia	NA	Nanhermannia coronata	198290	S_2100_V1_2017	0	MCOM	Metazoa	2100	2017	Pinus cembra	Nanhermannia coronata
866	NA	root	cellular organisms	Eukaryota	Opisthokonta	Metazoa	Eumetazoa	Bilateria	Protostomia	Ecdysozoa	Panarthropoda	Arthropoda	Chelicerata	NA	NA	Arachnida	Acari	Acariformes	Sarcoptiformes	Oribatida	Desmonomata	Nanhermannoidea	Nanhermanniidae	NA	NA	Nanhermannia	NA	Nanhermannia coronata	198290	S_1850_V1_2015	0	MCOM	Metazoa	1850	2015	mixed conifers	Nanhermannia coronata
867	NA	root	cellular organisms	Eukaryota	Opisthokonta	Metazoa	Eumetazoa	Bilateria	Protostomia	Ecdysozoa	Panarthropoda	Arthropoda	Chelicerata	NA	NA	Arachnida	Acari	Acariformes	Sarcoptiformes	Oribatida	Desmonomata	Nanhermannoidea	Nanhermanniidae	NA	NA	Nanhermannia	NA	Nanhermannia coronata	198290	S_2250_V1_2015	0	MCOM	Metazoa	2250	2015	alpine meadow	Nanhermannia coronata
868	NA	root	cellular organisms	Eukaryota	Opisthokonta	Metazoa	Eumetazoa	Bilateria	Protostomia	Ecdysozoa	Panarthropoda	Arthropoda	Chelicerata	NA	NA	Arachnida	Acari	Acariformes	Sarcoptiformes	Oribatida	Desmonomata	Nanhermannoidea	Nanhermanniidae	NA	NA	Nanhermannia	NA	Nanhermannia coronata	198290	S_1900_V1_2017	21	MCOM	Metazoa	1900	2017	mixed conifers	Nanhermannia coronata
869	NA	root	cellular organisms	Eukaryota	Opisthokonta	Metazoa	Eumetazoa	Bilateria	Protostomia	Ecdysozoa	Panarthropoda	Arthropoda	Chelicerata	NA	NA	Arachnida	Acari	Acariformes	Sarcoptiformes	Oribatida	Desmonomata	Nanhermannoidea	Nanhermanniidae	NA	NA	Nanhermannia	NA	Nanhermannia coronata	198290	S_2250_V1_2017	0	MCOM	Metazoa	2250	2017	alpine meadow	Nanhermannia coronata
870	NA	root	cellular organisms	Eukaryota	Opisthokonta	Metazoa	Eumetazoa	Bilateria	Protostomia	Ecdysozoa	Panarthropoda	Arthropoda	Chelicerata	NA	NA	Arachnida	Acari	Acariformes	Sarcoptiformes	Oribatida	Desmonomata	Nanhermannoidea	Nanhermanniidae	NA	NA	Nanhermannia	NA	Nanhermannia coronata	198290	S_1900_V1_2015	14	MCOM	Metazoa	1900	2015	mixed conifers	Nanhermannia coronata
871	NA	root	cellular organisms	Eukaryota	Opisthokonta	Metazoa	Eumetazoa	Bilateria	Protostomia	Ecdysozoa	Panarthropoda	Arthropoda	Chelicerata	NA	NA	Arachnida	Acari	Acariformes	Sarcoptiformes	Oribatida	Desmonomata	Nanhermannoidea	Nanhermanniidae	NA	NA	Nanhermannia	NA	Nanhermannia nana	198291	S_2000_V1_2015	109	MCOM	Metazoa	2000	2015	Pinus cembra	Nanhermannia nana
872	NA	root	cellular organisms	Eukaryota	Opisthokonta	Metazoa	Eumetazoa	Bilateria	Protostomia	Ecdysozoa	Panarthropoda	Arthropoda	Chelicerata	NA	NA	Arachnida	Acari	Acariformes	Sarcoptiformes	Oribatida	Desmonomata	Nanhermannoidea	Nanhermanniidae	NA	NA	Nanhermannia	NA	Nanhermannia nana	198291	S_2000_V1_2017	1	MCOM	Metazoa	2000	2017	Pinus cembra	Nanhermannia nana
873	NA	root	cellular organisms	Eukaryota	Opisthokonta	Metazoa	Eumetazoa	Bilateria	Protostomia	Ecdysozoa	Panarthropoda	Arthropoda	Chelicerata	NA	NA	Arachnida	Acari	Acariformes	Sarcoptiformes	Oribatida	Desmonomata	Nanhermannoidea	Nanhermanniidae	NA	NA	Nanhermannia	NA	Nanhermannia nana	198291	S_1850_V1_2017	302	MCOM	Metazoa	1850	2017	mixed conifers	Nanhermannia nana
874	NA	root	cellular organisms	Eukaryota	Opisthokonta	Metazoa	Eumetazoa	Bilateria	Protostomia	Ecdysozoa	Panarthropoda	Arthropoda	Chelicerata	NA	NA	Arachnida	Acari	Acariformes	Sarcoptiformes	Oribatida	Desmonomata	Nanhermannoidea	Nanhermanniidae	NA	NA	Nanhermannia	NA	Nanhermannia nana	198291	S_2100_V1_2015	960	MCOM	Metazoa	2100	2015	Pinus cembra	Nanhermannia nana
875	NA	root	cellular organisms	Eukaryota	Opisthokonta	Metazoa	Eumetazoa	Bilateria	Protostomia	Ecdysozoa	Panarthropoda	Arthropoda	Chelicerata	NA	NA	Arachnida	Acari	Acariformes	Sarcoptiformes	Oribatida	Desmonomata	Nanhermannoidea	Nanhermanniidae	NA	NA	Nanhermannia	NA	Nanhermannia nana	198291	S_2100_V1_2017	62	MCOM	Metazoa	2100	2017	Pinus cembra	Nanhermannia nana
876	NA	root	cellular organisms	Eukaryota	Opisthokonta	Metazoa	Eumetazoa	Bilateria	Protostomia	Ecdysozoa	Panarthropoda	Arthropoda	Chelicerata	NA	NA	Arachnida	Acari	Acariformes	Sarcoptiformes	Oribatida	Desmonomata	Nanhermannoidea	Nanhermanniidae	NA	NA	Nanhermannia	NA	Nanhermannia nana	198291	S_1850_V1_2015	204	MCOM	Metazoa	1850	2015	mixed conifers	Nanhermannia nana
877	NA	root	cellular organisms	Eukaryota	Opisthokonta	Metazoa	Eumetazoa	Bilateria	Protostomia	Ecdysozoa	Panarthropoda	Arthropoda	Chelicerata	NA	NA	Arachnida	Acari	Acariformes	Sarcoptiformes	Oribatida	Desmonomata	Nanhermannoidea	Nanhermanniidae	NA	NA	Nanhermannia	NA	Nanhermannia nana	198291	S_2250_V1_2015	300	MCOM	Metazoa	2250	2015	alpine meadow	Nanhermannia nana
878	NA	root	cellular organisms	Eukaryota	Opisthokonta	Metazoa	Eumetazoa	Bilateria	Protostomia	Ecdysozoa	Panarthropoda	Arthropoda	Chelicerata	NA	NA	Arachnida	Acari	Acariformes	Sarcoptiformes	Oribatida	Desmonomata	Nanhermannoidea	Nanhermanniidae	NA	NA	Nanhermannia	NA	Nanhermannia nana	198291	S_1900_V1_2017	266	MCOM	Metazoa	1900	2017	mixed conifers	Nanhermannia nana
879	NA	root	cellular organisms	Eukaryota	Opisthokonta	Metazoa	Eumetazoa	Bilateria	Protostomia	Ecdysozoa	Panarthropoda	Arthropoda	Chelicerata	NA	NA	Arachnida	Acari	Acariformes	Sarcoptiformes	Oribatida	Desmonomata	Nanhermannoidea	Nanhermanniidae	NA	NA	Nanhermannia	NA	Nanhermannia nana	198291	S_2250_V1_2017	91	MCOM	Metazoa	2250	2017	alpine meadow	Nanhermannia nana
880	NA	root	cellular organisms	Eukaryota	Opisthokonta	Metazoa	Eumetazoa	Bilateria	Protostomia	Ecdysozoa	Panarthropoda	Arthropoda	Chelicerata	NA	NA	Arachnida	Acari	Acariformes	Sarcoptiformes	Oribatida	Desmonomata	Nanhermannoidea	Nanhermanniidae	NA	NA	Nanhermannia	NA	Nanhermannia nana	198291	S_1900_V1_2015	142	MCOM	Metazoa	1900	2015	mixed conifers	Nanhermannia nana
881	NA	root	cellular organisms	Eukaryota	Opisthokonta	Metazoa	Eumetazoa	Bilateria	Protostomia	Ecdysozoa	Panarthropoda	Arthropoda	Chelicerata	NA	NA	Arachnida	Acari	Acariformes	Sarcoptiformes	Oribatida	Enarthronota	Hypochthonoidea	Eniochthoniidae	NA	NA	Eniochthonius	NA	Eniochthonius minutissimus	229763	S_2000_V1_2015	0	MCOM	Metazoa	2000	2015	Pinus cembra	Eniochthonius minutissimus
882	NA	root	cellular organisms	Eukaryota	Opisthokonta	Metazoa	Eumetazoa	Bilateria	Protostomia	Ecdysozoa	Panarthropoda	Arthropoda	Chelicerata	NA	NA	Arachnida	Acari	Acariformes	Sarcoptiformes	Oribatida	Enarthronota	Hypochthonoidea	Eniochthoniidae	NA	NA	Eniochthonius	NA	Eniochthonius minutissimus	229763	S_2000_V1_2017	0	MCOM	Metazoa	2000	2017	Pinus cembra	Eniochthonius minutissimus
883	NA	root	cellular organisms	Eukaryota	Opisthokonta	Metazoa	Eumetazoa	Bilateria	Protostomia	Ecdysozoa	Panarthropoda	Arthropoda	Chelicerata	NA	NA	Arachnida	Acari	Acariformes	Sarcoptiformes	Oribatida	Enarthronota	Hypochthonoidea	Eniochthoniidae	NA	NA	Eniochthonius	NA	Eniochthonius minutissimus	229763	S_1850_V1_2017	0	MCOM	Metazoa	1850	2017	mixed conifers	Eniochthonius minutissimus
884	NA	root	cellular organisms	Eukaryota	Opisthokonta	Metazoa	Eumetazoa	Bilateria	Protostomia	Ecdysozoa	Panarthropoda	Arthropoda	Chelicerata	NA	NA	Arachnida	Acari	Acariformes	Sarcoptiformes	Oribatida	Enarthronota	Hypochthonoidea	Eniochthoniidae	NA	NA	Eniochthonius	NA	Eniochthonius minutissimus	229763	S_2100_V1_2015	0	MCOM	Metazoa	2100	2015	Pinus cembra	Eniochthonius minutissimus
885	NA	root	cellular organisms	Eukaryota	Opisthokonta	Metazoa	Eumetazoa	Bilateria	Protostomia	Ecdysozoa	Panarthropoda	Arthropoda	Chelicerata	NA	NA	Arachnida	Acari	Acariformes	Sarcoptiformes	Oribatida	Enarthronota	Hypochthonoidea	Eniochthoniidae	NA	NA	Eniochthonius	NA	Eniochthonius minutissimus	229763	S_2100_V1_2017	0	MCOM	Metazoa	2100	2017	Pinus cembra	Eniochthonius minutissimus
886	NA	root	cellular organisms	Eukaryota	Opisthokonta	Metazoa	Eumetazoa	Bilateria	Protostomia	Ecdysozoa	Panarthropoda	Arthropoda	Chelicerata	NA	NA	Arachnida	Acari	Acariformes	Sarcoptiformes	Oribatida	Enarthronota	Hypochthonoidea	Eniochthoniidae	NA	NA	Eniochthonius	NA	Eniochthonius minutissimus	229763	S_1850_V1_2015	22	MCOM	Metazoa	1850	2015	mixed conifers	Eniochthonius minutissimus
887	NA	root	cellular organisms	Eukaryota	Opisthokonta	Metazoa	Eumetazoa	Bilateria	Protostomia	Ecdysozoa	Panarthropoda	Arthropoda	Chelicerata	NA	NA	Arachnida	Acari	Acariformes	Sarcoptiformes	Oribatida	Enarthronota	Hypochthonoidea	Eniochthoniidae	NA	NA	Eniochthonius	NA	Eniochthonius minutissimus	229763	S_2250_V1_2015	0	MCOM	Metazoa	2250	2015	alpine meadow	Eniochthonius minutissimus
888	NA	root	cellular organisms	Eukaryota	Opisthokonta	Metazoa	Eumetazoa	Bilateria	Protostomia	Ecdysozoa	Panarthropoda	Arthropoda	Chelicerata	NA	NA	Arachnida	Acari	Acariformes	Sarcoptiformes	Oribatida	Enarthronota	Hypochthonoidea	Eniochthoniidae	NA	NA	Eniochthonius	NA	Eniochthonius minutissimus	229763	S_1900_V1_2017	0	MCOM	Metazoa	1900	2017	mixed conifers	Eniochthonius minutissimus
889	NA	root	cellular organisms	Eukaryota	Opisthokonta	Metazoa	Eumetazoa	Bilateria	Protostomia	Ecdysozoa	Panarthropoda	Arthropoda	Chelicerata	NA	NA	Arachnida	Acari	Acariformes	Sarcoptiformes	Oribatida	Enarthronota	Hypochthonoidea	Eniochthoniidae	NA	NA	Eniochthonius	NA	Eniochthonius minutissimus	229763	S_2250_V1_2017	0	MCOM	Metazoa	2250	2017	alpine meadow	Eniochthonius minutissimus
890	NA	root	cellular organisms	Eukaryota	Opisthokonta	Metazoa	Eumetazoa	Bilateria	Protostomia	Ecdysozoa	Panarthropoda	Arthropoda	Chelicerata	NA	NA	Arachnida	Acari	Acariformes	Sarcoptiformes	Oribatida	Enarthronota	Hypochthonoidea	Eniochthoniidae	NA	NA	Eniochthonius	NA	Eniochthonius minutissimus	229763	S_1900_V1_2015	9	MCOM	Metazoa	1900	2015	mixed conifers	Eniochthonius minutissimus
891	NA	root	cellular organisms	Eukaryota	Opisthokonta	Metazoa	Eumetazoa	Bilateria	Protostomia	Ecdysozoa	Panarthropoda	Arthropoda	Chelicerata	NA	NA	Arachnida	Acari	Acariformes	Sarcoptiformes	Oribatida	Enarthronota	Hypochthonoidea	Hypochthoniidae	NA	NA	Hypochthonius	NA	Hypochthonius rufulus	66581	S_2000_V1_2015	13	MCOM	Metazoa	2000	2015	Pinus cembra	Hypochthonius rufulus
892	NA	root	cellular organisms	Eukaryota	Opisthokonta	Metazoa	Eumetazoa	Bilateria	Protostomia	Ecdysozoa	Panarthropoda	Arthropoda	Chelicerata	NA	NA	Arachnida	Acari	Acariformes	Sarcoptiformes	Oribatida	Enarthronota	Hypochthonoidea	Hypochthoniidae	NA	NA	Hypochthonius	NA	Hypochthonius rufulus	66581	S_2000_V1_2017	0	MCOM	Metazoa	2000	2017	Pinus cembra	Hypochthonius rufulus
893	NA	root	cellular organisms	Eukaryota	Opisthokonta	Metazoa	Eumetazoa	Bilateria	Protostomia	Ecdysozoa	Panarthropoda	Arthropoda	Chelicerata	NA	NA	Arachnida	Acari	Acariformes	Sarcoptiformes	Oribatida	Enarthronota	Hypochthonoidea	Hypochthoniidae	NA	NA	Hypochthonius	NA	Hypochthonius rufulus	66581	S_1850_V1_2017	160	MCOM	Metazoa	1850	2017	mixed conifers	Hypochthonius rufulus
894	NA	root	cellular organisms	Eukaryota	Opisthokonta	Metazoa	Eumetazoa	Bilateria	Protostomia	Ecdysozoa	Panarthropoda	Arthropoda	Chelicerata	NA	NA	Arachnida	Acari	Acariformes	Sarcoptiformes	Oribatida	Enarthronota	Hypochthonoidea	Hypochthoniidae	NA	NA	Hypochthonius	NA	Hypochthonius rufulus	66581	S_2100_V1_2015	151	MCOM	Metazoa	2100	2015	Pinus cembra	Hypochthonius rufulus
895	NA	root	cellular organisms	Eukaryota	Opisthokonta	Metazoa	Eumetazoa	Bilateria	Protostomia	Ecdysozoa	Panarthropoda	Arthropoda	Chelicerata	NA	NA	Arachnida	Acari	Acariformes	Sarcoptiformes	Oribatida	Enarthronota	Hypochthonoidea	Hypochthoniidae	NA	NA	Hypochthonius	NA	Hypochthonius rufulus	66581	S_2100_V1_2017	45	MCOM	Metazoa	2100	2017	Pinus cembra	Hypochthonius rufulus
896	NA	root	cellular organisms	Eukaryota	Opisthokonta	Metazoa	Eumetazoa	Bilateria	Protostomia	Ecdysozoa	Panarthropoda	Arthropoda	Chelicerata	NA	NA	Arachnida	Acari	Acariformes	Sarcoptiformes	Oribatida	Enarthronota	Hypochthonoidea	Hypochthoniidae	NA	NA	Hypochthonius	NA	Hypochthonius rufulus	66581	S_1850_V1_2015	50	MCOM	Metazoa	1850	2015	mixed conifers	Hypochthonius rufulus
897	NA	root	cellular organisms	Eukaryota	Opisthokonta	Metazoa	Eumetazoa	Bilateria	Protostomia	Ecdysozoa	Panarthropoda	Arthropoda	Chelicerata	NA	NA	Arachnida	Acari	Acariformes	Sarcoptiformes	Oribatida	Enarthronota	Hypochthonoidea	Hypochthoniidae	NA	NA	Hypochthonius	NA	Hypochthonius rufulus	66581	S_2250_V1_2015	448	MCOM	Metazoa	2250	2015	alpine meadow	Hypochthonius rufulus
898	NA	root	cellular organisms	Eukaryota	Opisthokonta	Metazoa	Eumetazoa	Bilateria	Protostomia	Ecdysozoa	Panarthropoda	Arthropoda	Chelicerata	NA	NA	Arachnida	Acari	Acariformes	Sarcoptiformes	Oribatida	Enarthronota	Hypochthonoidea	Hypochthoniidae	NA	NA	Hypochthonius	NA	Hypochthonius rufulus	66581	S_1900_V1_2017	417	MCOM	Metazoa	1900	2017	mixed conifers	Hypochthonius rufulus
899	NA	root	cellular organisms	Eukaryota	Opisthokonta	Metazoa	Eumetazoa	Bilateria	Protostomia	Ecdysozoa	Panarthropoda	Arthropoda	Chelicerata	NA	NA	Arachnida	Acari	Acariformes	Sarcoptiformes	Oribatida	Enarthronota	Hypochthonoidea	Hypochthoniidae	NA	NA	Hypochthonius	NA	Hypochthonius rufulus	66581	S_2250_V1_2017	0	MCOM	Metazoa	2250	2017	alpine meadow	Hypochthonius rufulus
900	NA	root	cellular organisms	Eukaryota	Opisthokonta	Metazoa	Eumetazoa	Bilateria	Protostomia	Ecdysozoa	Panarthropoda	Arthropoda	Chelicerata	NA	NA	Arachnida	Acari	Acariformes	Sarcoptiformes	Oribatida	Enarthronota	Hypochthonoidea	Hypochthoniidae	NA	NA	Hypochthonius	NA	Hypochthonius rufulus	66581	S_1900_V1_2015	27	MCOM	Metazoa	1900	2015	mixed conifers	Hypochthonius rufulus
901	NA	root	cellular organisms	Eukaryota	Opisthokonta	Metazoa	Eumetazoa	Bilateria	Protostomia	Ecdysozoa	Panarthropoda	Arthropoda	Chelicerata	NA	NA	Arachnida	Acari	Acariformes	Sarcoptiformes	Oribatida	Enarthronota	Mesoplophoroidea	Mesoplophoridae	NA	NA	Mesoplophora	NA	NA	334620	S_2000_V1_2015	20	MCOM	Metazoa	2000	2015	Pinus cembra	Mesoplophora
902	NA	root	cellular organisms	Eukaryota	Opisthokonta	Metazoa	Eumetazoa	Bilateria	Protostomia	Ecdysozoa	Panarthropoda	Arthropoda	Chelicerata	NA	NA	Arachnida	Acari	Acariformes	Sarcoptiformes	Oribatida	Enarthronota	Mesoplophoroidea	Mesoplophoridae	NA	NA	Mesoplophora	NA	NA	334620	S_2000_V1_2017	257	MCOM	Metazoa	2000	2017	Pinus cembra	Mesoplophora
903	NA	root	cellular organisms	Eukaryota	Opisthokonta	Metazoa	Eumetazoa	Bilateria	Protostomia	Ecdysozoa	Panarthropoda	Arthropoda	Chelicerata	NA	NA	Arachnida	Acari	Acariformes	Sarcoptiformes	Oribatida	Enarthronota	Mesoplophoroidea	Mesoplophoridae	NA	NA	Mesoplophora	NA	NA	334620	S_1850_V1_2017	0	MCOM	Metazoa	1850	2017	mixed conifers	Mesoplophora
904	NA	root	cellular organisms	Eukaryota	Opisthokonta	Metazoa	Eumetazoa	Bilateria	Protostomia	Ecdysozoa	Panarthropoda	Arthropoda	Chelicerata	NA	NA	Arachnida	Acari	Acariformes	Sarcoptiformes	Oribatida	Enarthronota	Mesoplophoroidea	Mesoplophoridae	NA	NA	Mesoplophora	NA	NA	334620	S_2100_V1_2015	0	MCOM	Metazoa	2100	2015	Pinus cembra	Mesoplophora
905	NA	root	cellular organisms	Eukaryota	Opisthokonta	Metazoa	Eumetazoa	Bilateria	Protostomia	Ecdysozoa	Panarthropoda	Arthropoda	Chelicerata	NA	NA	Arachnida	Acari	Acariformes	Sarcoptiformes	Oribatida	Enarthronota	Mesoplophoroidea	Mesoplophoridae	NA	NA	Mesoplophora	NA	NA	334620	S_2100_V1_2017	0	MCOM	Metazoa	2100	2017	Pinus cembra	Mesoplophora
906	NA	root	cellular organisms	Eukaryota	Opisthokonta	Metazoa	Eumetazoa	Bilateria	Protostomia	Ecdysozoa	Panarthropoda	Arthropoda	Chelicerata	NA	NA	Arachnida	Acari	Acariformes	Sarcoptiformes	Oribatida	Enarthronota	Mesoplophoroidea	Mesoplophoridae	NA	NA	Mesoplophora	NA	NA	334620	S_1850_V1_2015	3	MCOM	Metazoa	1850	2015	mixed conifers	Mesoplophora
907	NA	root	cellular organisms	Eukaryota	Opisthokonta	Metazoa	Eumetazoa	Bilateria	Protostomia	Ecdysozoa	Panarthropoda	Arthropoda	Chelicerata	NA	NA	Arachnida	Acari	Acariformes	Sarcoptiformes	Oribatida	Enarthronota	Mesoplophoroidea	Mesoplophoridae	NA	NA	Mesoplophora	NA	NA	334620	S_2250_V1_2015	0	MCOM	Metazoa	2250	2015	alpine meadow	Mesoplophora
908	NA	root	cellular organisms	Eukaryota	Opisthokonta	Metazoa	Eumetazoa	Bilateria	Protostomia	Ecdysozoa	Panarthropoda	Arthropoda	Chelicerata	NA	NA	Arachnida	Acari	Acariformes	Sarcoptiformes	Oribatida	Enarthronota	Mesoplophoroidea	Mesoplophoridae	NA	NA	Mesoplophora	NA	NA	334620	S_1900_V1_2017	0	MCOM	Metazoa	1900	2017	mixed conifers	Mesoplophora
909	NA	root	cellular organisms	Eukaryota	Opisthokonta	Metazoa	Eumetazoa	Bilateria	Protostomia	Ecdysozoa	Panarthropoda	Arthropoda	Chelicerata	NA	NA	Arachnida	Acari	Acariformes	Sarcoptiformes	Oribatida	Enarthronota	Mesoplophoroidea	Mesoplophoridae	NA	NA	Mesoplophora	NA	NA	334620	S_2250_V1_2017	0	MCOM	Metazoa	2250	2017	alpine meadow	Mesoplophora
910	NA	root	cellular organisms	Eukaryota	Opisthokonta	Metazoa	Eumetazoa	Bilateria	Protostomia	Ecdysozoa	Panarthropoda	Arthropoda	Chelicerata	NA	NA	Arachnida	Acari	Acariformes	Sarcoptiformes	Oribatida	Enarthronota	Mesoplophoroidea	Mesoplophoridae	NA	NA	Mesoplophora	NA	NA	334620	S_1900_V1_2015	17	MCOM	Metazoa	1900	2015	mixed conifers	Mesoplophora
911	NA	root	cellular organisms	Eukaryota	Opisthokonta	Metazoa	Eumetazoa	Bilateria	Protostomia	Ecdysozoa	Panarthropoda	Arthropoda	Chelicerata	NA	NA	Arachnida	Acari	Acariformes	Sarcoptiformes	Oribatida	Mixonomata	Euphthiracaroidea	Euphthiracaridae	NA	NA	Microtritia	NA	Microtritia minima	229747	S_2000_V1_2015	19	MCOM	Metazoa	2000	2015	Pinus cembra	Microtritia minima
912	NA	root	cellular organisms	Eukaryota	Opisthokonta	Metazoa	Eumetazoa	Bilateria	Protostomia	Ecdysozoa	Panarthropoda	Arthropoda	Chelicerata	NA	NA	Arachnida	Acari	Acariformes	Sarcoptiformes	Oribatida	Mixonomata	Euphthiracaroidea	Euphthiracaridae	NA	NA	Microtritia	NA	Microtritia minima	229747	S_2000_V1_2017	0	MCOM	Metazoa	2000	2017	Pinus cembra	Microtritia minima
913	NA	root	cellular organisms	Eukaryota	Opisthokonta	Metazoa	Eumetazoa	Bilateria	Protostomia	Ecdysozoa	Panarthropoda	Arthropoda	Chelicerata	NA	NA	Arachnida	Acari	Acariformes	Sarcoptiformes	Oribatida	Mixonomata	Euphthiracaroidea	Euphthiracaridae	NA	NA	Microtritia	NA	Microtritia minima	229747	S_1850_V1_2017	0	MCOM	Metazoa	1850	2017	mixed conifers	Microtritia minima
914	NA	root	cellular organisms	Eukaryota	Opisthokonta	Metazoa	Eumetazoa	Bilateria	Protostomia	Ecdysozoa	Panarthropoda	Arthropoda	Chelicerata	NA	NA	Arachnida	Acari	Acariformes	Sarcoptiformes	Oribatida	Mixonomata	Euphthiracaroidea	Euphthiracaridae	NA	NA	Microtritia	NA	Microtritia minima	229747	S_2100_V1_2015	0	MCOM	Metazoa	2100	2015	Pinus cembra	Microtritia minima
915	NA	root	cellular organisms	Eukaryota	Opisthokonta	Metazoa	Eumetazoa	Bilateria	Protostomia	Ecdysozoa	Panarthropoda	Arthropoda	Chelicerata	NA	NA	Arachnida	Acari	Acariformes	Sarcoptiformes	Oribatida	Mixonomata	Euphthiracaroidea	Euphthiracaridae	NA	NA	Microtritia	NA	Microtritia minima	229747	S_2100_V1_2017	0	MCOM	Metazoa	2100	2017	Pinus cembra	Microtritia minima
916	NA	root	cellular organisms	Eukaryota	Opisthokonta	Metazoa	Eumetazoa	Bilateria	Protostomia	Ecdysozoa	Panarthropoda	Arthropoda	Chelicerata	NA	NA	Arachnida	Acari	Acariformes	Sarcoptiformes	Oribatida	Mixonomata	Euphthiracaroidea	Euphthiracaridae	NA	NA	Microtritia	NA	Microtritia minima	229747	S_1850_V1_2015	0	MCOM	Metazoa	1850	2015	mixed conifers	Microtritia minima
917	NA	root	cellular organisms	Eukaryota	Opisthokonta	Metazoa	Eumetazoa	Bilateria	Protostomia	Ecdysozoa	Panarthropoda	Arthropoda	Chelicerata	NA	NA	Arachnida	Acari	Acariformes	Sarcoptiformes	Oribatida	Mixonomata	Euphthiracaroidea	Euphthiracaridae	NA	NA	Microtritia	NA	Microtritia minima	229747	S_2250_V1_2015	0	MCOM	Metazoa	2250	2015	alpine meadow	Microtritia minima
918	NA	root	cellular organisms	Eukaryota	Opisthokonta	Metazoa	Eumetazoa	Bilateria	Protostomia	Ecdysozoa	Panarthropoda	Arthropoda	Chelicerata	NA	NA	Arachnida	Acari	Acariformes	Sarcoptiformes	Oribatida	Mixonomata	Euphthiracaroidea	Euphthiracaridae	NA	NA	Microtritia	NA	Microtritia minima	229747	S_1900_V1_2017	0	MCOM	Metazoa	1900	2017	mixed conifers	Microtritia minima
919	NA	root	cellular organisms	Eukaryota	Opisthokonta	Metazoa	Eumetazoa	Bilateria	Protostomia	Ecdysozoa	Panarthropoda	Arthropoda	Chelicerata	NA	NA	Arachnida	Acari	Acariformes	Sarcoptiformes	Oribatida	Mixonomata	Euphthiracaroidea	Euphthiracaridae	NA	NA	Microtritia	NA	Microtritia minima	229747	S_2250_V1_2017	0	MCOM	Metazoa	2250	2017	alpine meadow	Microtritia minima
920	NA	root	cellular organisms	Eukaryota	Opisthokonta	Metazoa	Eumetazoa	Bilateria	Protostomia	Ecdysozoa	Panarthropoda	Arthropoda	Chelicerata	NA	NA	Arachnida	Acari	Acariformes	Sarcoptiformes	Oribatida	Mixonomata	Euphthiracaroidea	Euphthiracaridae	NA	NA	Microtritia	NA	Microtritia minima	229747	S_1900_V1_2015	0	MCOM	Metazoa	1900	2015	mixed conifers	Microtritia minima
921	NA	root	cellular organisms	Eukaryota	Opisthokonta	Metazoa	Eumetazoa	Bilateria	Protostomia	Ecdysozoa	Panarthropoda	Arthropoda	Chelicerata	NA	NA	Arachnida	Acari	Acariformes	Sarcoptiformes	Oribatida	Mixonomata	Phthiracaroidea	Phthiracaridae	NA	NA	Phthiracarus	NA	NA	229740	S_2000_V1_2015	0	MCOM	Metazoa	2000	2015	Pinus cembra	Phthiracarus
922	NA	root	cellular organisms	Eukaryota	Opisthokonta	Metazoa	Eumetazoa	Bilateria	Protostomia	Ecdysozoa	Panarthropoda	Arthropoda	Chelicerata	NA	NA	Arachnida	Acari	Acariformes	Sarcoptiformes	Oribatida	Mixonomata	Phthiracaroidea	Phthiracaridae	NA	NA	Phthiracarus	NA	NA	229740	S_2000_V1_2017	0	MCOM	Metazoa	2000	2017	Pinus cembra	Phthiracarus
923	NA	root	cellular organisms	Eukaryota	Opisthokonta	Metazoa	Eumetazoa	Bilateria	Protostomia	Ecdysozoa	Panarthropoda	Arthropoda	Chelicerata	NA	NA	Arachnida	Acari	Acariformes	Sarcoptiformes	Oribatida	Mixonomata	Phthiracaroidea	Phthiracaridae	NA	NA	Phthiracarus	NA	NA	229740	S_1850_V1_2017	77	MCOM	Metazoa	1850	2017	mixed conifers	Phthiracarus
924	NA	root	cellular organisms	Eukaryota	Opisthokonta	Metazoa	Eumetazoa	Bilateria	Protostomia	Ecdysozoa	Panarthropoda	Arthropoda	Chelicerata	NA	NA	Arachnida	Acari	Acariformes	Sarcoptiformes	Oribatida	Mixonomata	Phthiracaroidea	Phthiracaridae	NA	NA	Phthiracarus	NA	NA	229740	S_2100_V1_2015	121	MCOM	Metazoa	2100	2015	Pinus cembra	Phthiracarus
925	NA	root	cellular organisms	Eukaryota	Opisthokonta	Metazoa	Eumetazoa	Bilateria	Protostomia	Ecdysozoa	Panarthropoda	Arthropoda	Chelicerata	NA	NA	Arachnida	Acari	Acariformes	Sarcoptiformes	Oribatida	Mixonomata	Phthiracaroidea	Phthiracaridae	NA	NA	Phthiracarus	NA	NA	229740	S_2100_V1_2017	0	MCOM	Metazoa	2100	2017	Pinus cembra	Phthiracarus
926	NA	root	cellular organisms	Eukaryota	Opisthokonta	Metazoa	Eumetazoa	Bilateria	Protostomia	Ecdysozoa	Panarthropoda	Arthropoda	Chelicerata	NA	NA	Arachnida	Acari	Acariformes	Sarcoptiformes	Oribatida	Mixonomata	Phthiracaroidea	Phthiracaridae	NA	NA	Phthiracarus	NA	NA	229740	S_1850_V1_2015	0	MCOM	Metazoa	1850	2015	mixed conifers	Phthiracarus
927	NA	root	cellular organisms	Eukaryota	Opisthokonta	Metazoa	Eumetazoa	Bilateria	Protostomia	Ecdysozoa	Panarthropoda	Arthropoda	Chelicerata	NA	NA	Arachnida	Acari	Acariformes	Sarcoptiformes	Oribatida	Mixonomata	Phthiracaroidea	Phthiracaridae	NA	NA	Phthiracarus	NA	NA	229740	S_2250_V1_2015	10	MCOM	Metazoa	2250	2015	alpine meadow	Phthiracarus
928	NA	root	cellular organisms	Eukaryota	Opisthokonta	Metazoa	Eumetazoa	Bilateria	Protostomia	Ecdysozoa	Panarthropoda	Arthropoda	Chelicerata	NA	NA	Arachnida	Acari	Acariformes	Sarcoptiformes	Oribatida	Mixonomata	Phthiracaroidea	Phthiracaridae	NA	NA	Phthiracarus	NA	NA	229740	S_1900_V1_2017	0	MCOM	Metazoa	1900	2017	mixed conifers	Phthiracarus
929	NA	root	cellular organisms	Eukaryota	Opisthokonta	Metazoa	Eumetazoa	Bilateria	Protostomia	Ecdysozoa	Panarthropoda	Arthropoda	Chelicerata	NA	NA	Arachnida	Acari	Acariformes	Sarcoptiformes	Oribatida	Mixonomata	Phthiracaroidea	Phthiracaridae	NA	NA	Phthiracarus	NA	NA	229740	S_2250_V1_2017	40	MCOM	Metazoa	2250	2017	alpine meadow	Phthiracarus
930	NA	root	cellular organisms	Eukaryota	Opisthokonta	Metazoa	Eumetazoa	Bilateria	Protostomia	Ecdysozoa	Panarthropoda	Arthropoda	Chelicerata	NA	NA	Arachnida	Acari	Acariformes	Sarcoptiformes	Oribatida	Mixonomata	Phthiracaroidea	Phthiracaridae	NA	NA	Phthiracarus	NA	NA	229740	S_1900_V1_2015	0	MCOM	Metazoa	1900	2015	mixed conifers	Phthiracarus
931	NA	root	cellular organisms	Eukaryota	Opisthokonta	Metazoa	Eumetazoa	Bilateria	Protostomia	Ecdysozoa	Panarthropoda	Arthropoda	Chelicerata	NA	NA	Arachnida	Acari	Acariformes	Sarcoptiformes	Oribatida	Mixonomata	Phthiracaroidea	Steganacaridae	NA	NA	Atropacarus	NA	Atropacarus striculus	229743	S_2000_V1_2015	0	MCOM	Metazoa	2000	2015	Pinus cembra	Atropacarus striculus
932	NA	root	cellular organisms	Eukaryota	Opisthokonta	Metazoa	Eumetazoa	Bilateria	Protostomia	Ecdysozoa	Panarthropoda	Arthropoda	Chelicerata	NA	NA	Arachnida	Acari	Acariformes	Sarcoptiformes	Oribatida	Mixonomata	Phthiracaroidea	Steganacaridae	NA	NA	Atropacarus	NA	Atropacarus striculus	229743	S_2000_V1_2017	0	MCOM	Metazoa	2000	2017	Pinus cembra	Atropacarus striculus
933	NA	root	cellular organisms	Eukaryota	Opisthokonta	Metazoa	Eumetazoa	Bilateria	Protostomia	Ecdysozoa	Panarthropoda	Arthropoda	Chelicerata	NA	NA	Arachnida	Acari	Acariformes	Sarcoptiformes	Oribatida	Mixonomata	Phthiracaroidea	Steganacaridae	NA	NA	Atropacarus	NA	Atropacarus striculus	229743	S_1850_V1_2017	79	MCOM	Metazoa	1850	2017	mixed conifers	Atropacarus striculus
934	NA	root	cellular organisms	Eukaryota	Opisthokonta	Metazoa	Eumetazoa	Bilateria	Protostomia	Ecdysozoa	Panarthropoda	Arthropoda	Chelicerata	NA	NA	Arachnida	Acari	Acariformes	Sarcoptiformes	Oribatida	Mixonomata	Phthiracaroidea	Steganacaridae	NA	NA	Atropacarus	NA	Atropacarus striculus	229743	S_2100_V1_2015	0	MCOM	Metazoa	2100	2015	Pinus cembra	Atropacarus striculus
935	NA	root	cellular organisms	Eukaryota	Opisthokonta	Metazoa	Eumetazoa	Bilateria	Protostomia	Ecdysozoa	Panarthropoda	Arthropoda	Chelicerata	NA	NA	Arachnida	Acari	Acariformes	Sarcoptiformes	Oribatida	Mixonomata	Phthiracaroidea	Steganacaridae	NA	NA	Atropacarus	NA	Atropacarus striculus	229743	S_2100_V1_2017	0	MCOM	Metazoa	2100	2017	Pinus cembra	Atropacarus striculus
936	NA	root	cellular organisms	Eukaryota	Opisthokonta	Metazoa	Eumetazoa	Bilateria	Protostomia	Ecdysozoa	Panarthropoda	Arthropoda	Chelicerata	NA	NA	Arachnida	Acari	Acariformes	Sarcoptiformes	Oribatida	Mixonomata	Phthiracaroidea	Steganacaridae	NA	NA	Atropacarus	NA	Atropacarus striculus	229743	S_1850_V1_2015	20	MCOM	Metazoa	1850	2015	mixed conifers	Atropacarus striculus
937	NA	root	cellular organisms	Eukaryota	Opisthokonta	Metazoa	Eumetazoa	Bilateria	Protostomia	Ecdysozoa	Panarthropoda	Arthropoda	Chelicerata	NA	NA	Arachnida	Acari	Acariformes	Sarcoptiformes	Oribatida	Mixonomata	Phthiracaroidea	Steganacaridae	NA	NA	Atropacarus	NA	Atropacarus striculus	229743	S_2250_V1_2015	33	MCOM	Metazoa	2250	2015	alpine meadow	Atropacarus striculus
938	NA	root	cellular organisms	Eukaryota	Opisthokonta	Metazoa	Eumetazoa	Bilateria	Protostomia	Ecdysozoa	Panarthropoda	Arthropoda	Chelicerata	NA	NA	Arachnida	Acari	Acariformes	Sarcoptiformes	Oribatida	Mixonomata	Phthiracaroidea	Steganacaridae	NA	NA	Atropacarus	NA	Atropacarus striculus	229743	S_1900_V1_2017	1	MCOM	Metazoa	1900	2017	mixed conifers	Atropacarus striculus
939	NA	root	cellular organisms	Eukaryota	Opisthokonta	Metazoa	Eumetazoa	Bilateria	Protostomia	Ecdysozoa	Panarthropoda	Arthropoda	Chelicerata	NA	NA	Arachnida	Acari	Acariformes	Sarcoptiformes	Oribatida	Mixonomata	Phthiracaroidea	Steganacaridae	NA	NA	Atropacarus	NA	Atropacarus striculus	229743	S_2250_V1_2017	69	MCOM	Metazoa	2250	2017	alpine meadow	Atropacarus striculus
940	NA	root	cellular organisms	Eukaryota	Opisthokonta	Metazoa	Eumetazoa	Bilateria	Protostomia	Ecdysozoa	Panarthropoda	Arthropoda	Chelicerata	NA	NA	Arachnida	Acari	Acariformes	Sarcoptiformes	Oribatida	Mixonomata	Phthiracaroidea	Steganacaridae	NA	NA	Atropacarus	NA	Atropacarus striculus	229743	S_1900_V1_2015	0	MCOM	Metazoa	1900	2015	mixed conifers	Atropacarus striculus
941	NA	root	cellular organisms	Eukaryota	Opisthokonta	Metazoa	Eumetazoa	Bilateria	Protostomia	Ecdysozoa	Panarthropoda	Arthropoda	Chelicerata	NA	NA	Arachnida	Acari	Acariformes	Sarcoptiformes	Oribatida	Mixonomata	Phthiracaroidea	Steganacaridae	NA	NA	Steganacarus	NA	Steganacarus magnus	52000	S_2000_V1_2015	0	MCOM	Metazoa	2000	2015	Pinus cembra	Steganacarus magnus
942	NA	root	cellular organisms	Eukaryota	Opisthokonta	Metazoa	Eumetazoa	Bilateria	Protostomia	Ecdysozoa	Panarthropoda	Arthropoda	Chelicerata	NA	NA	Arachnida	Acari	Acariformes	Sarcoptiformes	Oribatida	Mixonomata	Phthiracaroidea	Steganacaridae	NA	NA	Steganacarus	NA	Steganacarus magnus	52000	S_2000_V1_2017	0	MCOM	Metazoa	2000	2017	Pinus cembra	Steganacarus magnus
943	NA	root	cellular organisms	Eukaryota	Opisthokonta	Metazoa	Eumetazoa	Bilateria	Protostomia	Ecdysozoa	Panarthropoda	Arthropoda	Chelicerata	NA	NA	Arachnida	Acari	Acariformes	Sarcoptiformes	Oribatida	Mixonomata	Phthiracaroidea	Steganacaridae	NA	NA	Steganacarus	NA	Steganacarus magnus	52000	S_1850_V1_2017	58	MCOM	Metazoa	1850	2017	mixed conifers	Steganacarus magnus
944	NA	root	cellular organisms	Eukaryota	Opisthokonta	Metazoa	Eumetazoa	Bilateria	Protostomia	Ecdysozoa	Panarthropoda	Arthropoda	Chelicerata	NA	NA	Arachnida	Acari	Acariformes	Sarcoptiformes	Oribatida	Mixonomata	Phthiracaroidea	Steganacaridae	NA	NA	Steganacarus	NA	Steganacarus magnus	52000	S_2100_V1_2015	0	MCOM	Metazoa	2100	2015	Pinus cembra	Steganacarus magnus
945	NA	root	cellular organisms	Eukaryota	Opisthokonta	Metazoa	Eumetazoa	Bilateria	Protostomia	Ecdysozoa	Panarthropoda	Arthropoda	Chelicerata	NA	NA	Arachnida	Acari	Acariformes	Sarcoptiformes	Oribatida	Mixonomata	Phthiracaroidea	Steganacaridae	NA	NA	Steganacarus	NA	Steganacarus magnus	52000	S_2100_V1_2017	0	MCOM	Metazoa	2100	2017	Pinus cembra	Steganacarus magnus
946	NA	root	cellular organisms	Eukaryota	Opisthokonta	Metazoa	Eumetazoa	Bilateria	Protostomia	Ecdysozoa	Panarthropoda	Arthropoda	Chelicerata	NA	NA	Arachnida	Acari	Acariformes	Sarcoptiformes	Oribatida	Mixonomata	Phthiracaroidea	Steganacaridae	NA	NA	Steganacarus	NA	Steganacarus magnus	52000	S_1850_V1_2015	0	MCOM	Metazoa	1850	2015	mixed conifers	Steganacarus magnus
947	NA	root	cellular organisms	Eukaryota	Opisthokonta	Metazoa	Eumetazoa	Bilateria	Protostomia	Ecdysozoa	Panarthropoda	Arthropoda	Chelicerata	NA	NA	Arachnida	Acari	Acariformes	Sarcoptiformes	Oribatida	Mixonomata	Phthiracaroidea	Steganacaridae	NA	NA	Steganacarus	NA	Steganacarus magnus	52000	S_2250_V1_2015	33	MCOM	Metazoa	2250	2015	alpine meadow	Steganacarus magnus
948	NA	root	cellular organisms	Eukaryota	Opisthokonta	Metazoa	Eumetazoa	Bilateria	Protostomia	Ecdysozoa	Panarthropoda	Arthropoda	Chelicerata	NA	NA	Arachnida	Acari	Acariformes	Sarcoptiformes	Oribatida	Mixonomata	Phthiracaroidea	Steganacaridae	NA	NA	Steganacarus	NA	Steganacarus magnus	52000	S_1900_V1_2017	0	MCOM	Metazoa	1900	2017	mixed conifers	Steganacarus magnus
949	NA	root	cellular organisms	Eukaryota	Opisthokonta	Metazoa	Eumetazoa	Bilateria	Protostomia	Ecdysozoa	Panarthropoda	Arthropoda	Chelicerata	NA	NA	Arachnida	Acari	Acariformes	Sarcoptiformes	Oribatida	Mixonomata	Phthiracaroidea	Steganacaridae	NA	NA	Steganacarus	NA	Steganacarus magnus	52000	S_2250_V1_2017	0	MCOM	Metazoa	2250	2017	alpine meadow	Steganacarus magnus
950	NA	root	cellular organisms	Eukaryota	Opisthokonta	Metazoa	Eumetazoa	Bilateria	Protostomia	Ecdysozoa	Panarthropoda	Arthropoda	Chelicerata	NA	NA	Arachnida	Acari	Acariformes	Sarcoptiformes	Oribatida	Mixonomata	Phthiracaroidea	Steganacaridae	NA	NA	Steganacarus	NA	Steganacarus magnus	52000	S_1900_V1_2015	0	MCOM	Metazoa	1900	2015	mixed conifers	Steganacarus magnus
951	NA	root	cellular organisms	Eukaryota	Opisthokonta	Metazoa	Eumetazoa	Bilateria	Protostomia	Ecdysozoa	Panarthropoda	Arthropoda	Chelicerata	NA	NA	Arachnida	Acari	Parasitiformes	Mesostigmata	Monogynaspida	Gamasina	NA	Zerconidae	NA	NA	Zercon	NA	NA	118551	S_2000_V1_2015	0	MCOM	Metazoa	2000	2015	Pinus cembra	Zercon
952	NA	root	cellular organisms	Eukaryota	Opisthokonta	Metazoa	Eumetazoa	Bilateria	Protostomia	Ecdysozoa	Panarthropoda	Arthropoda	Chelicerata	NA	NA	Arachnida	Acari	Parasitiformes	Mesostigmata	Monogynaspida	Gamasina	NA	Zerconidae	NA	NA	Zercon	NA	NA	118551	S_2000_V1_2017	0	MCOM	Metazoa	2000	2017	Pinus cembra	Zercon
953	NA	root	cellular organisms	Eukaryota	Opisthokonta	Metazoa	Eumetazoa	Bilateria	Protostomia	Ecdysozoa	Panarthropoda	Arthropoda	Chelicerata	NA	NA	Arachnida	Acari	Parasitiformes	Mesostigmata	Monogynaspida	Gamasina	NA	Zerconidae	NA	NA	Zercon	NA	NA	118551	S_1850_V1_2017	0	MCOM	Metazoa	1850	2017	mixed conifers	Zercon
954	NA	root	cellular organisms	Eukaryota	Opisthokonta	Metazoa	Eumetazoa	Bilateria	Protostomia	Ecdysozoa	Panarthropoda	Arthropoda	Chelicerata	NA	NA	Arachnida	Acari	Parasitiformes	Mesostigmata	Monogynaspida	Gamasina	NA	Zerconidae	NA	NA	Zercon	NA	NA	118551	S_2100_V1_2015	170	MCOM	Metazoa	2100	2015	Pinus cembra	Zercon
955	NA	root	cellular organisms	Eukaryota	Opisthokonta	Metazoa	Eumetazoa	Bilateria	Protostomia	Ecdysozoa	Panarthropoda	Arthropoda	Chelicerata	NA	NA	Arachnida	Acari	Parasitiformes	Mesostigmata	Monogynaspida	Gamasina	NA	Zerconidae	NA	NA	Zercon	NA	NA	118551	S_2100_V1_2017	0	MCOM	Metazoa	2100	2017	Pinus cembra	Zercon
956	NA	root	cellular organisms	Eukaryota	Opisthokonta	Metazoa	Eumetazoa	Bilateria	Protostomia	Ecdysozoa	Panarthropoda	Arthropoda	Chelicerata	NA	NA	Arachnida	Acari	Parasitiformes	Mesostigmata	Monogynaspida	Gamasina	NA	Zerconidae	NA	NA	Zercon	NA	NA	118551	S_1850_V1_2015	0	MCOM	Metazoa	1850	2015	mixed conifers	Zercon
957	NA	root	cellular organisms	Eukaryota	Opisthokonta	Metazoa	Eumetazoa	Bilateria	Protostomia	Ecdysozoa	Panarthropoda	Arthropoda	Chelicerata	NA	NA	Arachnida	Acari	Parasitiformes	Mesostigmata	Monogynaspida	Gamasina	NA	Zerconidae	NA	NA	Zercon	NA	NA	118551	S_2250_V1_2015	0	MCOM	Metazoa	2250	2015	alpine meadow	Zercon
958	NA	root	cellular organisms	Eukaryota	Opisthokonta	Metazoa	Eumetazoa	Bilateria	Protostomia	Ecdysozoa	Panarthropoda	Arthropoda	Chelicerata	NA	NA	Arachnida	Acari	Parasitiformes	Mesostigmata	Monogynaspida	Gamasina	NA	Zerconidae	NA	NA	Zercon	NA	NA	118551	S_1900_V1_2017	2	MCOM	Metazoa	1900	2017	mixed conifers	Zercon
959	NA	root	cellular organisms	Eukaryota	Opisthokonta	Metazoa	Eumetazoa	Bilateria	Protostomia	Ecdysozoa	Panarthropoda	Arthropoda	Chelicerata	NA	NA	Arachnida	Acari	Parasitiformes	Mesostigmata	Monogynaspida	Gamasina	NA	Zerconidae	NA	NA	Zercon	NA	NA	118551	S_2250_V1_2017	0	MCOM	Metazoa	2250	2017	alpine meadow	Zercon
960	NA	root	cellular organisms	Eukaryota	Opisthokonta	Metazoa	Eumetazoa	Bilateria	Protostomia	Ecdysozoa	Panarthropoda	Arthropoda	Chelicerata	NA	NA	Arachnida	Acari	Parasitiformes	Mesostigmata	Monogynaspida	Gamasina	NA	Zerconidae	NA	NA	Zercon	NA	NA	118551	S_1900_V1_2015	0	MCOM	Metazoa	1900	2015	mixed conifers	Zercon
961	NA	root	cellular organisms	Eukaryota	Opisthokonta	Metazoa	Eumetazoa	Bilateria	Protostomia	Ecdysozoa	Panarthropoda	Arthropoda	Chelicerata	NA	NA	Arachnida	Acari	Parasitiformes	Mesostigmata	Monogynaspida	Gamasina	Dermanyssoidea	Laelapidae	NA	NA	Stratiolaelaps	NA	NA	224784	S_2000_V1_2015	15	MCOM	Metazoa	2000	2015	Pinus cembra	Stratiolaelaps
962	NA	root	cellular organisms	Eukaryota	Opisthokonta	Metazoa	Eumetazoa	Bilateria	Protostomia	Ecdysozoa	Panarthropoda	Arthropoda	Chelicerata	NA	NA	Arachnida	Acari	Parasitiformes	Mesostigmata	Monogynaspida	Gamasina	Dermanyssoidea	Laelapidae	NA	NA	Stratiolaelaps	NA	NA	224784	S_2000_V1_2017	0	MCOM	Metazoa	2000	2017	Pinus cembra	Stratiolaelaps
963	NA	root	cellular organisms	Eukaryota	Opisthokonta	Metazoa	Eumetazoa	Bilateria	Protostomia	Ecdysozoa	Panarthropoda	Arthropoda	Chelicerata	NA	NA	Arachnida	Acari	Parasitiformes	Mesostigmata	Monogynaspida	Gamasina	Dermanyssoidea	Laelapidae	NA	NA	Stratiolaelaps	NA	NA	224784	S_1850_V1_2017	0	MCOM	Metazoa	1850	2017	mixed conifers	Stratiolaelaps
964	NA	root	cellular organisms	Eukaryota	Opisthokonta	Metazoa	Eumetazoa	Bilateria	Protostomia	Ecdysozoa	Panarthropoda	Arthropoda	Chelicerata	NA	NA	Arachnida	Acari	Parasitiformes	Mesostigmata	Monogynaspida	Gamasina	Dermanyssoidea	Laelapidae	NA	NA	Stratiolaelaps	NA	NA	224784	S_2100_V1_2015	0	MCOM	Metazoa	2100	2015	Pinus cembra	Stratiolaelaps
965	NA	root	cellular organisms	Eukaryota	Opisthokonta	Metazoa	Eumetazoa	Bilateria	Protostomia	Ecdysozoa	Panarthropoda	Arthropoda	Chelicerata	NA	NA	Arachnida	Acari	Parasitiformes	Mesostigmata	Monogynaspida	Gamasina	Dermanyssoidea	Laelapidae	NA	NA	Stratiolaelaps	NA	NA	224784	S_2100_V1_2017	0	MCOM	Metazoa	2100	2017	Pinus cembra	Stratiolaelaps
966	NA	root	cellular organisms	Eukaryota	Opisthokonta	Metazoa	Eumetazoa	Bilateria	Protostomia	Ecdysozoa	Panarthropoda	Arthropoda	Chelicerata	NA	NA	Arachnida	Acari	Parasitiformes	Mesostigmata	Monogynaspida	Gamasina	Dermanyssoidea	Laelapidae	NA	NA	Stratiolaelaps	NA	NA	224784	S_1850_V1_2015	0	MCOM	Metazoa	1850	2015	mixed conifers	Stratiolaelaps
967	NA	root	cellular organisms	Eukaryota	Opisthokonta	Metazoa	Eumetazoa	Bilateria	Protostomia	Ecdysozoa	Panarthropoda	Arthropoda	Chelicerata	NA	NA	Arachnida	Acari	Parasitiformes	Mesostigmata	Monogynaspida	Gamasina	Dermanyssoidea	Laelapidae	NA	NA	Stratiolaelaps	NA	NA	224784	S_2250_V1_2015	0	MCOM	Metazoa	2250	2015	alpine meadow	Stratiolaelaps
968	NA	root	cellular organisms	Eukaryota	Opisthokonta	Metazoa	Eumetazoa	Bilateria	Protostomia	Ecdysozoa	Panarthropoda	Arthropoda	Chelicerata	NA	NA	Arachnida	Acari	Parasitiformes	Mesostigmata	Monogynaspida	Gamasina	Dermanyssoidea	Laelapidae	NA	NA	Stratiolaelaps	NA	NA	224784	S_1900_V1_2017	0	MCOM	Metazoa	1900	2017	mixed conifers	Stratiolaelaps
969	NA	root	cellular organisms	Eukaryota	Opisthokonta	Metazoa	Eumetazoa	Bilateria	Protostomia	Ecdysozoa	Panarthropoda	Arthropoda	Chelicerata	NA	NA	Arachnida	Acari	Parasitiformes	Mesostigmata	Monogynaspida	Gamasina	Dermanyssoidea	Laelapidae	NA	NA	Stratiolaelaps	NA	NA	224784	S_2250_V1_2017	68	MCOM	Metazoa	2250	2017	alpine meadow	Stratiolaelaps
970	NA	root	cellular organisms	Eukaryota	Opisthokonta	Metazoa	Eumetazoa	Bilateria	Protostomia	Ecdysozoa	Panarthropoda	Arthropoda	Chelicerata	NA	NA	Arachnida	Acari	Parasitiformes	Mesostigmata	Monogynaspida	Gamasina	Dermanyssoidea	Laelapidae	NA	NA	Stratiolaelaps	NA	NA	224784	S_1900_V1_2015	0	MCOM	Metazoa	1900	2015	mixed conifers	Stratiolaelaps
971	NA	root	cellular organisms	Eukaryota	Opisthokonta	Metazoa	Eumetazoa	Bilateria	Protostomia	Ecdysozoa	Panarthropoda	Arthropoda	Chelicerata	NA	NA	Arachnida	Acari	Parasitiformes	Mesostigmata	Monogynaspida	Gamasina	Parasitoidea	Parasitidae	Pergamasinae	NA	Pergamasus	NA	Pergamasus crassipes	2234139	S_2000_V1_2015	0	MCOM	Metazoa	2000	2015	Pinus cembra	Pergamasus crassipes
972	NA	root	cellular organisms	Eukaryota	Opisthokonta	Metazoa	Eumetazoa	Bilateria	Protostomia	Ecdysozoa	Panarthropoda	Arthropoda	Chelicerata	NA	NA	Arachnida	Acari	Parasitiformes	Mesostigmata	Monogynaspida	Gamasina	Parasitoidea	Parasitidae	Pergamasinae	NA	Pergamasus	NA	Pergamasus crassipes	2234139	S_2000_V1_2017	0	MCOM	Metazoa	2000	2017	Pinus cembra	Pergamasus crassipes
973	NA	root	cellular organisms	Eukaryota	Opisthokonta	Metazoa	Eumetazoa	Bilateria	Protostomia	Ecdysozoa	Panarthropoda	Arthropoda	Chelicerata	NA	NA	Arachnida	Acari	Parasitiformes	Mesostigmata	Monogynaspida	Gamasina	Parasitoidea	Parasitidae	Pergamasinae	NA	Pergamasus	NA	Pergamasus crassipes	2234139	S_1850_V1_2017	0	MCOM	Metazoa	1850	2017	mixed conifers	Pergamasus crassipes
974	NA	root	cellular organisms	Eukaryota	Opisthokonta	Metazoa	Eumetazoa	Bilateria	Protostomia	Ecdysozoa	Panarthropoda	Arthropoda	Chelicerata	NA	NA	Arachnida	Acari	Parasitiformes	Mesostigmata	Monogynaspida	Gamasina	Parasitoidea	Parasitidae	Pergamasinae	NA	Pergamasus	NA	Pergamasus crassipes	2234139	S_2100_V1_2015	0	MCOM	Metazoa	2100	2015	Pinus cembra	Pergamasus crassipes
975	NA	root	cellular organisms	Eukaryota	Opisthokonta	Metazoa	Eumetazoa	Bilateria	Protostomia	Ecdysozoa	Panarthropoda	Arthropoda	Chelicerata	NA	NA	Arachnida	Acari	Parasitiformes	Mesostigmata	Monogynaspida	Gamasina	Parasitoidea	Parasitidae	Pergamasinae	NA	Pergamasus	NA	Pergamasus crassipes	2234139	S_2100_V1_2017	0	MCOM	Metazoa	2100	2017	Pinus cembra	Pergamasus crassipes
976	NA	root	cellular organisms	Eukaryota	Opisthokonta	Metazoa	Eumetazoa	Bilateria	Protostomia	Ecdysozoa	Panarthropoda	Arthropoda	Chelicerata	NA	NA	Arachnida	Acari	Parasitiformes	Mesostigmata	Monogynaspida	Gamasina	Parasitoidea	Parasitidae	Pergamasinae	NA	Pergamasus	NA	Pergamasus crassipes	2234139	S_1850_V1_2015	37	MCOM	Metazoa	1850	2015	mixed conifers	Pergamasus crassipes
977	NA	root	cellular organisms	Eukaryota	Opisthokonta	Metazoa	Eumetazoa	Bilateria	Protostomia	Ecdysozoa	Panarthropoda	Arthropoda	Chelicerata	NA	NA	Arachnida	Acari	Parasitiformes	Mesostigmata	Monogynaspida	Gamasina	Parasitoidea	Parasitidae	Pergamasinae	NA	Pergamasus	NA	Pergamasus crassipes	2234139	S_2250_V1_2015	0	MCOM	Metazoa	2250	2015	alpine meadow	Pergamasus crassipes
978	NA	root	cellular organisms	Eukaryota	Opisthokonta	Metazoa	Eumetazoa	Bilateria	Protostomia	Ecdysozoa	Panarthropoda	Arthropoda	Chelicerata	NA	NA	Arachnida	Acari	Parasitiformes	Mesostigmata	Monogynaspida	Gamasina	Parasitoidea	Parasitidae	Pergamasinae	NA	Pergamasus	NA	Pergamasus crassipes	2234139	S_1900_V1_2017	0	MCOM	Metazoa	1900	2017	mixed conifers	Pergamasus crassipes
979	NA	root	cellular organisms	Eukaryota	Opisthokonta	Metazoa	Eumetazoa	Bilateria	Protostomia	Ecdysozoa	Panarthropoda	Arthropoda	Chelicerata	NA	NA	Arachnida	Acari	Parasitiformes	Mesostigmata	Monogynaspida	Gamasina	Parasitoidea	Parasitidae	Pergamasinae	NA	Pergamasus	NA	Pergamasus crassipes	2234139	S_2250_V1_2017	0	MCOM	Metazoa	2250	2017	alpine meadow	Pergamasus crassipes
980	NA	root	cellular organisms	Eukaryota	Opisthokonta	Metazoa	Eumetazoa	Bilateria	Protostomia	Ecdysozoa	Panarthropoda	Arthropoda	Chelicerata	NA	NA	Arachnida	Acari	Parasitiformes	Mesostigmata	Monogynaspida	Gamasina	Parasitoidea	Parasitidae	Pergamasinae	NA	Pergamasus	NA	Pergamasus crassipes	2234139	S_1900_V1_2015	0	MCOM	Metazoa	1900	2015	mixed conifers	Pergamasus crassipes
981	NA	root	cellular organisms	Eukaryota	Opisthokonta	Metazoa	Eumetazoa	Bilateria	Protostomia	Ecdysozoa	Panarthropoda	Arthropoda	Mandibulata	NA	NA	NA	NA	NA	NA	NA	NA	NA	NA	NA	NA	NA	NA	NA	197563	S_2000_V1_2015	1291	MCOM	Metazoa	2000	2015	Pinus cembra	NA
982	NA	root	cellular organisms	Eukaryota	Opisthokonta	Metazoa	Eumetazoa	Bilateria	Protostomia	Ecdysozoa	Panarthropoda	Arthropoda	Mandibulata	NA	NA	NA	NA	NA	NA	NA	NA	NA	NA	NA	NA	NA	NA	NA	197563	S_2000_V1_2017	2033	MCOM	Metazoa	2000	2017	Pinus cembra	NA
983	NA	root	cellular organisms	Eukaryota	Opisthokonta	Metazoa	Eumetazoa	Bilateria	Protostomia	Ecdysozoa	Panarthropoda	Arthropoda	Mandibulata	NA	NA	NA	NA	NA	NA	NA	NA	NA	NA	NA	NA	NA	NA	NA	197563	S_1850_V1_2017	3645	MCOM	Metazoa	1850	2017	mixed conifers	NA
984	NA	root	cellular organisms	Eukaryota	Opisthokonta	Metazoa	Eumetazoa	Bilateria	Protostomia	Ecdysozoa	Panarthropoda	Arthropoda	Mandibulata	NA	NA	NA	NA	NA	NA	NA	NA	NA	NA	NA	NA	NA	NA	NA	197563	S_2100_V1_2015	1657	MCOM	Metazoa	2100	2015	Pinus cembra	NA
985	NA	root	cellular organisms	Eukaryota	Opisthokonta	Metazoa	Eumetazoa	Bilateria	Protostomia	Ecdysozoa	Panarthropoda	Arthropoda	Mandibulata	NA	NA	NA	NA	NA	NA	NA	NA	NA	NA	NA	NA	NA	NA	NA	197563	S_2100_V1_2017	684	MCOM	Metazoa	2100	2017	Pinus cembra	NA
986	NA	root	cellular organisms	Eukaryota	Opisthokonta	Metazoa	Eumetazoa	Bilateria	Protostomia	Ecdysozoa	Panarthropoda	Arthropoda	Mandibulata	NA	NA	NA	NA	NA	NA	NA	NA	NA	NA	NA	NA	NA	NA	NA	197563	S_1850_V1_2015	810	MCOM	Metazoa	1850	2015	mixed conifers	NA
987	NA	root	cellular organisms	Eukaryota	Opisthokonta	Metazoa	Eumetazoa	Bilateria	Protostomia	Ecdysozoa	Panarthropoda	Arthropoda	Mandibulata	NA	NA	NA	NA	NA	NA	NA	NA	NA	NA	NA	NA	NA	NA	NA	197563	S_2250_V1_2015	868	MCOM	Metazoa	2250	2015	alpine meadow	NA
988	NA	root	cellular organisms	Eukaryota	Opisthokonta	Metazoa	Eumetazoa	Bilateria	Protostomia	Ecdysozoa	Panarthropoda	Arthropoda	Mandibulata	NA	NA	NA	NA	NA	NA	NA	NA	NA	NA	NA	NA	NA	NA	NA	197563	S_1900_V1_2017	142	MCOM	Metazoa	1900	2017	mixed conifers	NA
989	NA	root	cellular organisms	Eukaryota	Opisthokonta	Metazoa	Eumetazoa	Bilateria	Protostomia	Ecdysozoa	Panarthropoda	Arthropoda	Mandibulata	NA	NA	NA	NA	NA	NA	NA	NA	NA	NA	NA	NA	NA	NA	NA	197563	S_2250_V1_2017	1808	MCOM	Metazoa	2250	2017	alpine meadow	NA
990	NA	root	cellular organisms	Eukaryota	Opisthokonta	Metazoa	Eumetazoa	Bilateria	Protostomia	Ecdysozoa	Panarthropoda	Arthropoda	Mandibulata	NA	NA	NA	NA	NA	NA	NA	NA	NA	NA	NA	NA	NA	NA	NA	197563	S_1900_V1_2015	1219	MCOM	Metazoa	1900	2015	mixed conifers	NA
991	NA	root	cellular organisms	Eukaryota	Opisthokonta	Metazoa	Eumetazoa	Bilateria	Protostomia	Ecdysozoa	Panarthropoda	Arthropoda	Mandibulata	Myriapoda	NA	NA	NA	NA	NA	NA	NA	NA	NA	NA	NA	NA	NA	NA	61985	S_2000_V1_2015	13	MCOM	Metazoa	2000	2015	Pinus cembra	NA
992	NA	root	cellular organisms	Eukaryota	Opisthokonta	Metazoa	Eumetazoa	Bilateria	Protostomia	Ecdysozoa	Panarthropoda	Arthropoda	Mandibulata	Myriapoda	NA	NA	NA	NA	NA	NA	NA	NA	NA	NA	NA	NA	NA	NA	61985	S_2000_V1_2017	3	MCOM	Metazoa	2000	2017	Pinus cembra	NA
993	NA	root	cellular organisms	Eukaryota	Opisthokonta	Metazoa	Eumetazoa	Bilateria	Protostomia	Ecdysozoa	Panarthropoda	Arthropoda	Mandibulata	Myriapoda	NA	NA	NA	NA	NA	NA	NA	NA	NA	NA	NA	NA	NA	NA	61985	S_1850_V1_2017	0	MCOM	Metazoa	1850	2017	mixed conifers	NA
994	NA	root	cellular organisms	Eukaryota	Opisthokonta	Metazoa	Eumetazoa	Bilateria	Protostomia	Ecdysozoa	Panarthropoda	Arthropoda	Mandibulata	Myriapoda	NA	NA	NA	NA	NA	NA	NA	NA	NA	NA	NA	NA	NA	NA	61985	S_2100_V1_2015	0	MCOM	Metazoa	2100	2015	Pinus cembra	NA
995	NA	root	cellular organisms	Eukaryota	Opisthokonta	Metazoa	Eumetazoa	Bilateria	Protostomia	Ecdysozoa	Panarthropoda	Arthropoda	Mandibulata	Myriapoda	NA	NA	NA	NA	NA	NA	NA	NA	NA	NA	NA	NA	NA	NA	61985	S_2100_V1_2017	0	MCOM	Metazoa	2100	2017	Pinus cembra	NA
996	NA	root	cellular organisms	Eukaryota	Opisthokonta	Metazoa	Eumetazoa	Bilateria	Protostomia	Ecdysozoa	Panarthropoda	Arthropoda	Mandibulata	Myriapoda	NA	NA	NA	NA	NA	NA	NA	NA	NA	NA	NA	NA	NA	NA	61985	S_1850_V1_2015	1	MCOM	Metazoa	1850	2015	mixed conifers	NA
997	NA	root	cellular organisms	Eukaryota	Opisthokonta	Metazoa	Eumetazoa	Bilateria	Protostomia	Ecdysozoa	Panarthropoda	Arthropoda	Mandibulata	Myriapoda	NA	NA	NA	NA	NA	NA	NA	NA	NA	NA	NA	NA	NA	NA	61985	S_2250_V1_2015	1	MCOM	Metazoa	2250	2015	alpine meadow	NA
998	NA	root	cellular organisms	Eukaryota	Opisthokonta	Metazoa	Eumetazoa	Bilateria	Protostomia	Ecdysozoa	Panarthropoda	Arthropoda	Mandibulata	Myriapoda	NA	NA	NA	NA	NA	NA	NA	NA	NA	NA	NA	NA	NA	NA	61985	S_1900_V1_2017	1	MCOM	Metazoa	1900	2017	mixed conifers	NA
999	NA	root	cellular organisms	Eukaryota	Opisthokonta	Metazoa	Eumetazoa	Bilateria	Protostomia	Ecdysozoa	Panarthropoda	Arthropoda	Mandibulata	Myriapoda	NA	NA	NA	NA	NA	NA	NA	NA	NA	NA	NA	NA	NA	NA	61985	S_2250_V1_2017	9	MCOM	Metazoa	2250	2017	alpine meadow	NA
1000	NA	root	cellular organisms	Eukaryota	Opisthokonta	Metazoa	Eumetazoa	Bilateria	Protostomia	Ecdysozoa	Panarthropoda	Arthropoda	Mandibulata	Myriapoda	NA	NA	NA	NA	NA	NA	NA	NA	NA	NA	NA	NA	NA	NA	61985	S_1900_V1_2015	9	MCOM	Metazoa	1900	2015	mixed conifers	NA
1001	NA	root	cellular organisms	Eukaryota	Opisthokonta	Metazoa	Eumetazoa	Bilateria	Protostomia	Ecdysozoa	Panarthropoda	Arthropoda	Mandibulata	Myriapoda	NA	Chilopoda	NA	NA	NA	NA	NA	NA	NA	NA	NA	NA	NA	NA	7540	S_2000_V1_2015	0	MCOM	Metazoa	2000	2015	Pinus cembra	NA
1002	NA	root	cellular organisms	Eukaryota	Opisthokonta	Metazoa	Eumetazoa	Bilateria	Protostomia	Ecdysozoa	Panarthropoda	Arthropoda	Mandibulata	Myriapoda	NA	Chilopoda	NA	NA	NA	NA	NA	NA	NA	NA	NA	NA	NA	NA	7540	S_2000_V1_2017	2	MCOM	Metazoa	2000	2017	Pinus cembra	NA
1003	NA	root	cellular organisms	Eukaryota	Opisthokonta	Metazoa	Eumetazoa	Bilateria	Protostomia	Ecdysozoa	Panarthropoda	Arthropoda	Mandibulata	Myriapoda	NA	Chilopoda	NA	NA	NA	NA	NA	NA	NA	NA	NA	NA	NA	NA	7540	S_1850_V1_2017	2	MCOM	Metazoa	1850	2017	mixed conifers	NA
1004	NA	root	cellular organisms	Eukaryota	Opisthokonta	Metazoa	Eumetazoa	Bilateria	Protostomia	Ecdysozoa	Panarthropoda	Arthropoda	Mandibulata	Myriapoda	NA	Chilopoda	NA	NA	NA	NA	NA	NA	NA	NA	NA	NA	NA	NA	7540	S_2100_V1_2015	10	MCOM	Metazoa	2100	2015	Pinus cembra	NA
1005	NA	root	cellular organisms	Eukaryota	Opisthokonta	Metazoa	Eumetazoa	Bilateria	Protostomia	Ecdysozoa	Panarthropoda	Arthropoda	Mandibulata	Myriapoda	NA	Chilopoda	NA	NA	NA	NA	NA	NA	NA	NA	NA	NA	NA	NA	7540	S_2100_V1_2017	1	MCOM	Metazoa	2100	2017	Pinus cembra	NA
1006	NA	root	cellular organisms	Eukaryota	Opisthokonta	Metazoa	Eumetazoa	Bilateria	Protostomia	Ecdysozoa	Panarthropoda	Arthropoda	Mandibulata	Myriapoda	NA	Chilopoda	NA	NA	NA	NA	NA	NA	NA	NA	NA	NA	NA	NA	7540	S_1850_V1_2015	0	MCOM	Metazoa	1850	2015	mixed conifers	NA
1007	NA	root	cellular organisms	Eukaryota	Opisthokonta	Metazoa	Eumetazoa	Bilateria	Protostomia	Ecdysozoa	Panarthropoda	Arthropoda	Mandibulata	Myriapoda	NA	Chilopoda	NA	NA	NA	NA	NA	NA	NA	NA	NA	NA	NA	NA	7540	S_2250_V1_2015	0	MCOM	Metazoa	2250	2015	alpine meadow	NA
1008	NA	root	cellular organisms	Eukaryota	Opisthokonta	Metazoa	Eumetazoa	Bilateria	Protostomia	Ecdysozoa	Panarthropoda	Arthropoda	Mandibulata	Myriapoda	NA	Chilopoda	NA	NA	NA	NA	NA	NA	NA	NA	NA	NA	NA	NA	7540	S_1900_V1_2017	0	MCOM	Metazoa	1900	2017	mixed conifers	NA
1009	NA	root	cellular organisms	Eukaryota	Opisthokonta	Metazoa	Eumetazoa	Bilateria	Protostomia	Ecdysozoa	Panarthropoda	Arthropoda	Mandibulata	Myriapoda	NA	Chilopoda	NA	NA	NA	NA	NA	NA	NA	NA	NA	NA	NA	NA	7540	S_2250_V1_2017	11	MCOM	Metazoa	2250	2017	alpine meadow	NA
1010	NA	root	cellular organisms	Eukaryota	Opisthokonta	Metazoa	Eumetazoa	Bilateria	Protostomia	Ecdysozoa	Panarthropoda	Arthropoda	Mandibulata	Myriapoda	NA	Chilopoda	NA	NA	NA	NA	NA	NA	NA	NA	NA	NA	NA	NA	7540	S_1900_V1_2015	0	MCOM	Metazoa	1900	2015	mixed conifers	NA
1011	NA	root	cellular organisms	Eukaryota	Opisthokonta	Metazoa	Eumetazoa	Bilateria	Protostomia	Ecdysozoa	Panarthropoda	Arthropoda	Mandibulata	Myriapoda	NA	Chilopoda	Notostigmophora	NA	Scutigeromorpha	NA	NA	NA	Scutigeridae	NA	NA	Thereuonema	NA	Thereuonema tuberculata	353554	S_2000_V1_2015	0	MCOM	Metazoa	2000	2015	Pinus cembra	Thereuonema tuberculata
1012	NA	root	cellular organisms	Eukaryota	Opisthokonta	Metazoa	Eumetazoa	Bilateria	Protostomia	Ecdysozoa	Panarthropoda	Arthropoda	Mandibulata	Myriapoda	NA	Chilopoda	Notostigmophora	NA	Scutigeromorpha	NA	NA	NA	Scutigeridae	NA	NA	Thereuonema	NA	Thereuonema tuberculata	353554	S_2000_V1_2017	0	MCOM	Metazoa	2000	2017	Pinus cembra	Thereuonema tuberculata
1013	NA	root	cellular organisms	Eukaryota	Opisthokonta	Metazoa	Eumetazoa	Bilateria	Protostomia	Ecdysozoa	Panarthropoda	Arthropoda	Mandibulata	Myriapoda	NA	Chilopoda	Notostigmophora	NA	Scutigeromorpha	NA	NA	NA	Scutigeridae	NA	NA	Thereuonema	NA	Thereuonema tuberculata	353554	S_1850_V1_2017	1	MCOM	Metazoa	1850	2017	mixed conifers	Thereuonema tuberculata
1014	NA	root	cellular organisms	Eukaryota	Opisthokonta	Metazoa	Eumetazoa	Bilateria	Protostomia	Ecdysozoa	Panarthropoda	Arthropoda	Mandibulata	Myriapoda	NA	Chilopoda	Notostigmophora	NA	Scutigeromorpha	NA	NA	NA	Scutigeridae	NA	NA	Thereuonema	NA	Thereuonema tuberculata	353554	S_2100_V1_2015	0	MCOM	Metazoa	2100	2015	Pinus cembra	Thereuonema tuberculata
1015	NA	root	cellular organisms	Eukaryota	Opisthokonta	Metazoa	Eumetazoa	Bilateria	Protostomia	Ecdysozoa	Panarthropoda	Arthropoda	Mandibulata	Myriapoda	NA	Chilopoda	Notostigmophora	NA	Scutigeromorpha	NA	NA	NA	Scutigeridae	NA	NA	Thereuonema	NA	Thereuonema tuberculata	353554	S_2100_V1_2017	0	MCOM	Metazoa	2100	2017	Pinus cembra	Thereuonema tuberculata
1016	NA	root	cellular organisms	Eukaryota	Opisthokonta	Metazoa	Eumetazoa	Bilateria	Protostomia	Ecdysozoa	Panarthropoda	Arthropoda	Mandibulata	Myriapoda	NA	Chilopoda	Notostigmophora	NA	Scutigeromorpha	NA	NA	NA	Scutigeridae	NA	NA	Thereuonema	NA	Thereuonema tuberculata	353554	S_1850_V1_2015	0	MCOM	Metazoa	1850	2015	mixed conifers	Thereuonema tuberculata
1017	NA	root	cellular organisms	Eukaryota	Opisthokonta	Metazoa	Eumetazoa	Bilateria	Protostomia	Ecdysozoa	Panarthropoda	Arthropoda	Mandibulata	Myriapoda	NA	Chilopoda	Notostigmophora	NA	Scutigeromorpha	NA	NA	NA	Scutigeridae	NA	NA	Thereuonema	NA	Thereuonema tuberculata	353554	S_2250_V1_2015	0	MCOM	Metazoa	2250	2015	alpine meadow	Thereuonema tuberculata
1018	NA	root	cellular organisms	Eukaryota	Opisthokonta	Metazoa	Eumetazoa	Bilateria	Protostomia	Ecdysozoa	Panarthropoda	Arthropoda	Mandibulata	Myriapoda	NA	Chilopoda	Notostigmophora	NA	Scutigeromorpha	NA	NA	NA	Scutigeridae	NA	NA	Thereuonema	NA	Thereuonema tuberculata	353554	S_1900_V1_2017	0	MCOM	Metazoa	1900	2017	mixed conifers	Thereuonema tuberculata
1019	NA	root	cellular organisms	Eukaryota	Opisthokonta	Metazoa	Eumetazoa	Bilateria	Protostomia	Ecdysozoa	Panarthropoda	Arthropoda	Mandibulata	Myriapoda	NA	Chilopoda	Notostigmophora	NA	Scutigeromorpha	NA	NA	NA	Scutigeridae	NA	NA	Thereuonema	NA	Thereuonema tuberculata	353554	S_2250_V1_2017	1	MCOM	Metazoa	2250	2017	alpine meadow	Thereuonema tuberculata
1020	NA	root	cellular organisms	Eukaryota	Opisthokonta	Metazoa	Eumetazoa	Bilateria	Protostomia	Ecdysozoa	Panarthropoda	Arthropoda	Mandibulata	Myriapoda	NA	Chilopoda	Notostigmophora	NA	Scutigeromorpha	NA	NA	NA	Scutigeridae	NA	NA	Thereuonema	NA	Thereuonema tuberculata	353554	S_1900_V1_2015	0	MCOM	Metazoa	1900	2015	mixed conifers	Thereuonema tuberculata
1021	NA	root	cellular organisms	Eukaryota	Opisthokonta	Metazoa	Eumetazoa	Bilateria	Protostomia	Ecdysozoa	Panarthropoda	Arthropoda	Mandibulata	Myriapoda	NA	Chilopoda	Pleurostigmophora	NA	NA	NA	NA	NA	NA	NA	NA	NA	NA	NA	115405	S_2000_V1_2015	0	MCOM	Metazoa	2000	2015	Pinus cembra	NA
1022	NA	root	cellular organisms	Eukaryota	Opisthokonta	Metazoa	Eumetazoa	Bilateria	Protostomia	Ecdysozoa	Panarthropoda	Arthropoda	Mandibulata	Myriapoda	NA	Chilopoda	Pleurostigmophora	NA	NA	NA	NA	NA	NA	NA	NA	NA	NA	NA	115405	S_2000_V1_2017	1	MCOM	Metazoa	2000	2017	Pinus cembra	NA
1023	NA	root	cellular organisms	Eukaryota	Opisthokonta	Metazoa	Eumetazoa	Bilateria	Protostomia	Ecdysozoa	Panarthropoda	Arthropoda	Mandibulata	Myriapoda	NA	Chilopoda	Pleurostigmophora	NA	NA	NA	NA	NA	NA	NA	NA	NA	NA	NA	115405	S_1850_V1_2017	1	MCOM	Metazoa	1850	2017	mixed conifers	NA
1024	NA	root	cellular organisms	Eukaryota	Opisthokonta	Metazoa	Eumetazoa	Bilateria	Protostomia	Ecdysozoa	Panarthropoda	Arthropoda	Mandibulata	Myriapoda	NA	Chilopoda	Pleurostigmophora	NA	NA	NA	NA	NA	NA	NA	NA	NA	NA	NA	115405	S_2100_V1_2015	2	MCOM	Metazoa	2100	2015	Pinus cembra	NA
1025	NA	root	cellular organisms	Eukaryota	Opisthokonta	Metazoa	Eumetazoa	Bilateria	Protostomia	Ecdysozoa	Panarthropoda	Arthropoda	Mandibulata	Myriapoda	NA	Chilopoda	Pleurostigmophora	NA	NA	NA	NA	NA	NA	NA	NA	NA	NA	NA	115405	S_2100_V1_2017	0	MCOM	Metazoa	2100	2017	Pinus cembra	NA
1026	NA	root	cellular organisms	Eukaryota	Opisthokonta	Metazoa	Eumetazoa	Bilateria	Protostomia	Ecdysozoa	Panarthropoda	Arthropoda	Mandibulata	Myriapoda	NA	Chilopoda	Pleurostigmophora	NA	NA	NA	NA	NA	NA	NA	NA	NA	NA	NA	115405	S_1850_V1_2015	0	MCOM	Metazoa	1850	2015	mixed conifers	NA
1027	NA	root	cellular organisms	Eukaryota	Opisthokonta	Metazoa	Eumetazoa	Bilateria	Protostomia	Ecdysozoa	Panarthropoda	Arthropoda	Mandibulata	Myriapoda	NA	Chilopoda	Pleurostigmophora	NA	NA	NA	NA	NA	NA	NA	NA	NA	NA	NA	115405	S_2250_V1_2015	1	MCOM	Metazoa	2250	2015	alpine meadow	NA
1028	NA	root	cellular organisms	Eukaryota	Opisthokonta	Metazoa	Eumetazoa	Bilateria	Protostomia	Ecdysozoa	Panarthropoda	Arthropoda	Mandibulata	Myriapoda	NA	Chilopoda	Pleurostigmophora	NA	NA	NA	NA	NA	NA	NA	NA	NA	NA	NA	115405	S_1900_V1_2017	0	MCOM	Metazoa	1900	2017	mixed conifers	NA
1029	NA	root	cellular organisms	Eukaryota	Opisthokonta	Metazoa	Eumetazoa	Bilateria	Protostomia	Ecdysozoa	Panarthropoda	Arthropoda	Mandibulata	Myriapoda	NA	Chilopoda	Pleurostigmophora	NA	NA	NA	NA	NA	NA	NA	NA	NA	NA	NA	115405	S_2250_V1_2017	4	MCOM	Metazoa	2250	2017	alpine meadow	NA
1030	NA	root	cellular organisms	Eukaryota	Opisthokonta	Metazoa	Eumetazoa	Bilateria	Protostomia	Ecdysozoa	Panarthropoda	Arthropoda	Mandibulata	Myriapoda	NA	Chilopoda	Pleurostigmophora	NA	NA	NA	NA	NA	NA	NA	NA	NA	NA	NA	115405	S_1900_V1_2015	0	MCOM	Metazoa	1900	2015	mixed conifers	NA
1031	NA	root	cellular organisms	Eukaryota	Opisthokonta	Metazoa	Eumetazoa	Bilateria	Protostomia	Ecdysozoa	Panarthropoda	Arthropoda	Mandibulata	Myriapoda	NA	Chilopoda	Pleurostigmophora	NA	Lithobiomorpha	NA	NA	NA	Lithobiidae	NA	NA	Lithobius	NA	NA	7551	S_2000_V1_2015	0	MCOM	Metazoa	2000	2015	Pinus cembra	Lithobius
1032	NA	root	cellular organisms	Eukaryota	Opisthokonta	Metazoa	Eumetazoa	Bilateria	Protostomia	Ecdysozoa	Panarthropoda	Arthropoda	Mandibulata	Myriapoda	NA	Chilopoda	Pleurostigmophora	NA	Lithobiomorpha	NA	NA	NA	Lithobiidae	NA	NA	Lithobius	NA	NA	7551	S_2000_V1_2017	10	MCOM	Metazoa	2000	2017	Pinus cembra	Lithobius
1033	NA	root	cellular organisms	Eukaryota	Opisthokonta	Metazoa	Eumetazoa	Bilateria	Protostomia	Ecdysozoa	Panarthropoda	Arthropoda	Mandibulata	Myriapoda	NA	Chilopoda	Pleurostigmophora	NA	Lithobiomorpha	NA	NA	NA	Lithobiidae	NA	NA	Lithobius	NA	NA	7551	S_1850_V1_2017	0	MCOM	Metazoa	1850	2017	mixed conifers	Lithobius
1034	NA	root	cellular organisms	Eukaryota	Opisthokonta	Metazoa	Eumetazoa	Bilateria	Protostomia	Ecdysozoa	Panarthropoda	Arthropoda	Mandibulata	Myriapoda	NA	Chilopoda	Pleurostigmophora	NA	Lithobiomorpha	NA	NA	NA	Lithobiidae	NA	NA	Lithobius	NA	NA	7551	S_2100_V1_2015	0	MCOM	Metazoa	2100	2015	Pinus cembra	Lithobius
1035	NA	root	cellular organisms	Eukaryota	Opisthokonta	Metazoa	Eumetazoa	Bilateria	Protostomia	Ecdysozoa	Panarthropoda	Arthropoda	Mandibulata	Myriapoda	NA	Chilopoda	Pleurostigmophora	NA	Lithobiomorpha	NA	NA	NA	Lithobiidae	NA	NA	Lithobius	NA	NA	7551	S_2100_V1_2017	0	MCOM	Metazoa	2100	2017	Pinus cembra	Lithobius
1036	NA	root	cellular organisms	Eukaryota	Opisthokonta	Metazoa	Eumetazoa	Bilateria	Protostomia	Ecdysozoa	Panarthropoda	Arthropoda	Mandibulata	Myriapoda	NA	Chilopoda	Pleurostigmophora	NA	Lithobiomorpha	NA	NA	NA	Lithobiidae	NA	NA	Lithobius	NA	NA	7551	S_1850_V1_2015	0	MCOM	Metazoa	1850	2015	mixed conifers	Lithobius
1037	NA	root	cellular organisms	Eukaryota	Opisthokonta	Metazoa	Eumetazoa	Bilateria	Protostomia	Ecdysozoa	Panarthropoda	Arthropoda	Mandibulata	Myriapoda	NA	Chilopoda	Pleurostigmophora	NA	Lithobiomorpha	NA	NA	NA	Lithobiidae	NA	NA	Lithobius	NA	NA	7551	S_2250_V1_2015	0	MCOM	Metazoa	2250	2015	alpine meadow	Lithobius
1038	NA	root	cellular organisms	Eukaryota	Opisthokonta	Metazoa	Eumetazoa	Bilateria	Protostomia	Ecdysozoa	Panarthropoda	Arthropoda	Mandibulata	Myriapoda	NA	Chilopoda	Pleurostigmophora	NA	Lithobiomorpha	NA	NA	NA	Lithobiidae	NA	NA	Lithobius	NA	NA	7551	S_1900_V1_2017	0	MCOM	Metazoa	1900	2017	mixed conifers	Lithobius
1039	NA	root	cellular organisms	Eukaryota	Opisthokonta	Metazoa	Eumetazoa	Bilateria	Protostomia	Ecdysozoa	Panarthropoda	Arthropoda	Mandibulata	Myriapoda	NA	Chilopoda	Pleurostigmophora	NA	Lithobiomorpha	NA	NA	NA	Lithobiidae	NA	NA	Lithobius	NA	NA	7551	S_2250_V1_2017	0	MCOM	Metazoa	2250	2017	alpine meadow	Lithobius
1040	NA	root	cellular organisms	Eukaryota	Opisthokonta	Metazoa	Eumetazoa	Bilateria	Protostomia	Ecdysozoa	Panarthropoda	Arthropoda	Mandibulata	Myriapoda	NA	Chilopoda	Pleurostigmophora	NA	Lithobiomorpha	NA	NA	NA	Lithobiidae	NA	NA	Lithobius	NA	NA	7551	S_1900_V1_2015	27	MCOM	Metazoa	1900	2015	mixed conifers	Lithobius
1041	NA	root	cellular organisms	Eukaryota	Opisthokonta	Metazoa	Eumetazoa	Bilateria	Protostomia	Ecdysozoa	Panarthropoda	Arthropoda	Mandibulata	Myriapoda	NA	Chilopoda	Pleurostigmophora	NA	Lithobiomorpha	NA	NA	NA	Lithobiidae	NA	NA	Lithobius	NA	Lithobius crassipesoides	2015377	S_2000_V1_2015	0	MCOM	Metazoa	2000	2015	Pinus cembra	Lithobius crassipesoides
1042	NA	root	cellular organisms	Eukaryota	Opisthokonta	Metazoa	Eumetazoa	Bilateria	Protostomia	Ecdysozoa	Panarthropoda	Arthropoda	Mandibulata	Myriapoda	NA	Chilopoda	Pleurostigmophora	NA	Lithobiomorpha	NA	NA	NA	Lithobiidae	NA	NA	Lithobius	NA	Lithobius crassipesoides	2015377	S_2000_V1_2017	0	MCOM	Metazoa	2000	2017	Pinus cembra	Lithobius crassipesoides
1043	NA	root	cellular organisms	Eukaryota	Opisthokonta	Metazoa	Eumetazoa	Bilateria	Protostomia	Ecdysozoa	Panarthropoda	Arthropoda	Mandibulata	Myriapoda	NA	Chilopoda	Pleurostigmophora	NA	Lithobiomorpha	NA	NA	NA	Lithobiidae	NA	NA	Lithobius	NA	Lithobius crassipesoides	2015377	S_1850_V1_2017	97	MCOM	Metazoa	1850	2017	mixed conifers	Lithobius crassipesoides
1044	NA	root	cellular organisms	Eukaryota	Opisthokonta	Metazoa	Eumetazoa	Bilateria	Protostomia	Ecdysozoa	Panarthropoda	Arthropoda	Mandibulata	Myriapoda	NA	Chilopoda	Pleurostigmophora	NA	Lithobiomorpha	NA	NA	NA	Lithobiidae	NA	NA	Lithobius	NA	Lithobius crassipesoides	2015377	S_2100_V1_2015	0	MCOM	Metazoa	2100	2015	Pinus cembra	Lithobius crassipesoides
1045	NA	root	cellular organisms	Eukaryota	Opisthokonta	Metazoa	Eumetazoa	Bilateria	Protostomia	Ecdysozoa	Panarthropoda	Arthropoda	Mandibulata	Myriapoda	NA	Chilopoda	Pleurostigmophora	NA	Lithobiomorpha	NA	NA	NA	Lithobiidae	NA	NA	Lithobius	NA	Lithobius crassipesoides	2015377	S_2100_V1_2017	0	MCOM	Metazoa	2100	2017	Pinus cembra	Lithobius crassipesoides
1046	NA	root	cellular organisms	Eukaryota	Opisthokonta	Metazoa	Eumetazoa	Bilateria	Protostomia	Ecdysozoa	Panarthropoda	Arthropoda	Mandibulata	Myriapoda	NA	Chilopoda	Pleurostigmophora	NA	Lithobiomorpha	NA	NA	NA	Lithobiidae	NA	NA	Lithobius	NA	Lithobius crassipesoides	2015377	S_1850_V1_2015	0	MCOM	Metazoa	1850	2015	mixed conifers	Lithobius crassipesoides
1047	NA	root	cellular organisms	Eukaryota	Opisthokonta	Metazoa	Eumetazoa	Bilateria	Protostomia	Ecdysozoa	Panarthropoda	Arthropoda	Mandibulata	Myriapoda	NA	Chilopoda	Pleurostigmophora	NA	Lithobiomorpha	NA	NA	NA	Lithobiidae	NA	NA	Lithobius	NA	Lithobius crassipesoides	2015377	S_2250_V1_2015	0	MCOM	Metazoa	2250	2015	alpine meadow	Lithobius crassipesoides
1048	NA	root	cellular organisms	Eukaryota	Opisthokonta	Metazoa	Eumetazoa	Bilateria	Protostomia	Ecdysozoa	Panarthropoda	Arthropoda	Mandibulata	Myriapoda	NA	Chilopoda	Pleurostigmophora	NA	Lithobiomorpha	NA	NA	NA	Lithobiidae	NA	NA	Lithobius	NA	Lithobius crassipesoides	2015377	S_1900_V1_2017	0	MCOM	Metazoa	1900	2017	mixed conifers	Lithobius crassipesoides
1049	NA	root	cellular organisms	Eukaryota	Opisthokonta	Metazoa	Eumetazoa	Bilateria	Protostomia	Ecdysozoa	Panarthropoda	Arthropoda	Mandibulata	Myriapoda	NA	Chilopoda	Pleurostigmophora	NA	Lithobiomorpha	NA	NA	NA	Lithobiidae	NA	NA	Lithobius	NA	Lithobius crassipesoides	2015377	S_2250_V1_2017	0	MCOM	Metazoa	2250	2017	alpine meadow	Lithobius crassipesoides
1050	NA	root	cellular organisms	Eukaryota	Opisthokonta	Metazoa	Eumetazoa	Bilateria	Protostomia	Ecdysozoa	Panarthropoda	Arthropoda	Mandibulata	Myriapoda	NA	Chilopoda	Pleurostigmophora	NA	Lithobiomorpha	NA	NA	NA	Lithobiidae	NA	NA	Lithobius	NA	Lithobius crassipesoides	2015377	S_1900_V1_2015	0	MCOM	Metazoa	1900	2015	mixed conifers	Lithobius crassipesoides
1051	NA	root	cellular organisms	Eukaryota	Opisthokonta	Metazoa	Eumetazoa	Bilateria	Protostomia	Ecdysozoa	Panarthropoda	Arthropoda	Mandibulata	Myriapoda	NA	Chilopoda	Pleurostigmophora	NA	Lithobiomorpha	NA	NA	NA	Lithobiidae	NA	NA	Lithobius	NA	Lithobius niger	981152	S_2000_V1_2015	1	MCOM	Metazoa	2000	2015	Pinus cembra	Lithobius niger
1052	NA	root	cellular organisms	Eukaryota	Opisthokonta	Metazoa	Eumetazoa	Bilateria	Protostomia	Ecdysozoa	Panarthropoda	Arthropoda	Mandibulata	Myriapoda	NA	Chilopoda	Pleurostigmophora	NA	Lithobiomorpha	NA	NA	NA	Lithobiidae	NA	NA	Lithobius	NA	Lithobius niger	981152	S_2000_V1_2017	0	MCOM	Metazoa	2000	2017	Pinus cembra	Lithobius niger
1053	NA	root	cellular organisms	Eukaryota	Opisthokonta	Metazoa	Eumetazoa	Bilateria	Protostomia	Ecdysozoa	Panarthropoda	Arthropoda	Mandibulata	Myriapoda	NA	Chilopoda	Pleurostigmophora	NA	Lithobiomorpha	NA	NA	NA	Lithobiidae	NA	NA	Lithobius	NA	Lithobius niger	981152	S_1850_V1_2017	2	MCOM	Metazoa	1850	2017	mixed conifers	Lithobius niger
1054	NA	root	cellular organisms	Eukaryota	Opisthokonta	Metazoa	Eumetazoa	Bilateria	Protostomia	Ecdysozoa	Panarthropoda	Arthropoda	Mandibulata	Myriapoda	NA	Chilopoda	Pleurostigmophora	NA	Lithobiomorpha	NA	NA	NA	Lithobiidae	NA	NA	Lithobius	NA	Lithobius niger	981152	S_2100_V1_2015	0	MCOM	Metazoa	2100	2015	Pinus cembra	Lithobius niger
1055	NA	root	cellular organisms	Eukaryota	Opisthokonta	Metazoa	Eumetazoa	Bilateria	Protostomia	Ecdysozoa	Panarthropoda	Arthropoda	Mandibulata	Myriapoda	NA	Chilopoda	Pleurostigmophora	NA	Lithobiomorpha	NA	NA	NA	Lithobiidae	NA	NA	Lithobius	NA	Lithobius niger	981152	S_2100_V1_2017	0	MCOM	Metazoa	2100	2017	Pinus cembra	Lithobius niger
1056	NA	root	cellular organisms	Eukaryota	Opisthokonta	Metazoa	Eumetazoa	Bilateria	Protostomia	Ecdysozoa	Panarthropoda	Arthropoda	Mandibulata	Myriapoda	NA	Chilopoda	Pleurostigmophora	NA	Lithobiomorpha	NA	NA	NA	Lithobiidae	NA	NA	Lithobius	NA	Lithobius niger	981152	S_1850_V1_2015	0	MCOM	Metazoa	1850	2015	mixed conifers	Lithobius niger
1057	NA	root	cellular organisms	Eukaryota	Opisthokonta	Metazoa	Eumetazoa	Bilateria	Protostomia	Ecdysozoa	Panarthropoda	Arthropoda	Mandibulata	Myriapoda	NA	Chilopoda	Pleurostigmophora	NA	Lithobiomorpha	NA	NA	NA	Lithobiidae	NA	NA	Lithobius	NA	Lithobius niger	981152	S_2250_V1_2015	0	MCOM	Metazoa	2250	2015	alpine meadow	Lithobius niger
1058	NA	root	cellular organisms	Eukaryota	Opisthokonta	Metazoa	Eumetazoa	Bilateria	Protostomia	Ecdysozoa	Panarthropoda	Arthropoda	Mandibulata	Myriapoda	NA	Chilopoda	Pleurostigmophora	NA	Lithobiomorpha	NA	NA	NA	Lithobiidae	NA	NA	Lithobius	NA	Lithobius niger	981152	S_1900_V1_2017	1	MCOM	Metazoa	1900	2017	mixed conifers	Lithobius niger
1059	NA	root	cellular organisms	Eukaryota	Opisthokonta	Metazoa	Eumetazoa	Bilateria	Protostomia	Ecdysozoa	Panarthropoda	Arthropoda	Mandibulata	Myriapoda	NA	Chilopoda	Pleurostigmophora	NA	Lithobiomorpha	NA	NA	NA	Lithobiidae	NA	NA	Lithobius	NA	Lithobius niger	981152	S_2250_V1_2017	49	MCOM	Metazoa	2250	2017	alpine meadow	Lithobius niger
1060	NA	root	cellular organisms	Eukaryota	Opisthokonta	Metazoa	Eumetazoa	Bilateria	Protostomia	Ecdysozoa	Panarthropoda	Arthropoda	Mandibulata	Myriapoda	NA	Chilopoda	Pleurostigmophora	NA	Lithobiomorpha	NA	NA	NA	Lithobiidae	NA	NA	Lithobius	NA	Lithobius niger	981152	S_1900_V1_2015	18	MCOM	Metazoa	1900	2015	mixed conifers	Lithobius niger
1061	NA	root	cellular organisms	Eukaryota	Opisthokonta	Metazoa	Eumetazoa	Bilateria	Protostomia	Ecdysozoa	Panarthropoda	Arthropoda	Mandibulata	Myriapoda	NA	Chilopoda	Pleurostigmophora	Epimorpha	NA	NA	NA	NA	NA	NA	NA	NA	NA	NA	115407	S_2000_V1_2015	0	MCOM	Metazoa	2000	2015	Pinus cembra	NA
1062	NA	root	cellular organisms	Eukaryota	Opisthokonta	Metazoa	Eumetazoa	Bilateria	Protostomia	Ecdysozoa	Panarthropoda	Arthropoda	Mandibulata	Myriapoda	NA	Chilopoda	Pleurostigmophora	Epimorpha	NA	NA	NA	NA	NA	NA	NA	NA	NA	NA	115407	S_2000_V1_2017	0	MCOM	Metazoa	2000	2017	Pinus cembra	NA
1063	NA	root	cellular organisms	Eukaryota	Opisthokonta	Metazoa	Eumetazoa	Bilateria	Protostomia	Ecdysozoa	Panarthropoda	Arthropoda	Mandibulata	Myriapoda	NA	Chilopoda	Pleurostigmophora	Epimorpha	NA	NA	NA	NA	NA	NA	NA	NA	NA	NA	115407	S_1850_V1_2017	0	MCOM	Metazoa	1850	2017	mixed conifers	NA
1064	NA	root	cellular organisms	Eukaryota	Opisthokonta	Metazoa	Eumetazoa	Bilateria	Protostomia	Ecdysozoa	Panarthropoda	Arthropoda	Mandibulata	Myriapoda	NA	Chilopoda	Pleurostigmophora	Epimorpha	NA	NA	NA	NA	NA	NA	NA	NA	NA	NA	115407	S_2100_V1_2015	0	MCOM	Metazoa	2100	2015	Pinus cembra	NA
1065	NA	root	cellular organisms	Eukaryota	Opisthokonta	Metazoa	Eumetazoa	Bilateria	Protostomia	Ecdysozoa	Panarthropoda	Arthropoda	Mandibulata	Myriapoda	NA	Chilopoda	Pleurostigmophora	Epimorpha	NA	NA	NA	NA	NA	NA	NA	NA	NA	NA	115407	S_2100_V1_2017	0	MCOM	Metazoa	2100	2017	Pinus cembra	NA
1066	NA	root	cellular organisms	Eukaryota	Opisthokonta	Metazoa	Eumetazoa	Bilateria	Protostomia	Ecdysozoa	Panarthropoda	Arthropoda	Mandibulata	Myriapoda	NA	Chilopoda	Pleurostigmophora	Epimorpha	NA	NA	NA	NA	NA	NA	NA	NA	NA	NA	115407	S_1850_V1_2015	0	MCOM	Metazoa	1850	2015	mixed conifers	NA
1067	NA	root	cellular organisms	Eukaryota	Opisthokonta	Metazoa	Eumetazoa	Bilateria	Protostomia	Ecdysozoa	Panarthropoda	Arthropoda	Mandibulata	Myriapoda	NA	Chilopoda	Pleurostigmophora	Epimorpha	NA	NA	NA	NA	NA	NA	NA	NA	NA	NA	115407	S_2250_V1_2015	0	MCOM	Metazoa	2250	2015	alpine meadow	NA
1068	NA	root	cellular organisms	Eukaryota	Opisthokonta	Metazoa	Eumetazoa	Bilateria	Protostomia	Ecdysozoa	Panarthropoda	Arthropoda	Mandibulata	Myriapoda	NA	Chilopoda	Pleurostigmophora	Epimorpha	NA	NA	NA	NA	NA	NA	NA	NA	NA	NA	115407	S_1900_V1_2017	1	MCOM	Metazoa	1900	2017	mixed conifers	NA
1069	NA	root	cellular organisms	Eukaryota	Opisthokonta	Metazoa	Eumetazoa	Bilateria	Protostomia	Ecdysozoa	Panarthropoda	Arthropoda	Mandibulata	Myriapoda	NA	Chilopoda	Pleurostigmophora	Epimorpha	NA	NA	NA	NA	NA	NA	NA	NA	NA	NA	115407	S_2250_V1_2017	0	MCOM	Metazoa	2250	2017	alpine meadow	NA
1070	NA	root	cellular organisms	Eukaryota	Opisthokonta	Metazoa	Eumetazoa	Bilateria	Protostomia	Ecdysozoa	Panarthropoda	Arthropoda	Mandibulata	Myriapoda	NA	Chilopoda	Pleurostigmophora	Epimorpha	NA	NA	NA	NA	NA	NA	NA	NA	NA	NA	115407	S_1900_V1_2015	0	MCOM	Metazoa	1900	2015	mixed conifers	NA
1071	NA	root	cellular organisms	Eukaryota	Opisthokonta	Metazoa	Eumetazoa	Bilateria	Protostomia	Ecdysozoa	Panarthropoda	Arthropoda	Mandibulata	Myriapoda	NA	Chilopoda	Pleurostigmophora	Epimorpha	Geophilomorpha	NA	NA	NA	Geophilidae	NA	NA	Geophilus	NA	Geophilus flavus	856749	S_2000_V1_2015	0	MCOM	Metazoa	2000	2015	Pinus cembra	Geophilus flavus
1072	NA	root	cellular organisms	Eukaryota	Opisthokonta	Metazoa	Eumetazoa	Bilateria	Protostomia	Ecdysozoa	Panarthropoda	Arthropoda	Mandibulata	Myriapoda	NA	Chilopoda	Pleurostigmophora	Epimorpha	Geophilomorpha	NA	NA	NA	Geophilidae	NA	NA	Geophilus	NA	Geophilus flavus	856749	S_2000_V1_2017	0	MCOM	Metazoa	2000	2017	Pinus cembra	Geophilus flavus
1073	NA	root	cellular organisms	Eukaryota	Opisthokonta	Metazoa	Eumetazoa	Bilateria	Protostomia	Ecdysozoa	Panarthropoda	Arthropoda	Mandibulata	Myriapoda	NA	Chilopoda	Pleurostigmophora	Epimorpha	Geophilomorpha	NA	NA	NA	Geophilidae	NA	NA	Geophilus	NA	Geophilus flavus	856749	S_1850_V1_2017	0	MCOM	Metazoa	1850	2017	mixed conifers	Geophilus flavus
1074	NA	root	cellular organisms	Eukaryota	Opisthokonta	Metazoa	Eumetazoa	Bilateria	Protostomia	Ecdysozoa	Panarthropoda	Arthropoda	Mandibulata	Myriapoda	NA	Chilopoda	Pleurostigmophora	Epimorpha	Geophilomorpha	NA	NA	NA	Geophilidae	NA	NA	Geophilus	NA	Geophilus flavus	856749	S_2100_V1_2015	0	MCOM	Metazoa	2100	2015	Pinus cembra	Geophilus flavus
1075	NA	root	cellular organisms	Eukaryota	Opisthokonta	Metazoa	Eumetazoa	Bilateria	Protostomia	Ecdysozoa	Panarthropoda	Arthropoda	Mandibulata	Myriapoda	NA	Chilopoda	Pleurostigmophora	Epimorpha	Geophilomorpha	NA	NA	NA	Geophilidae	NA	NA	Geophilus	NA	Geophilus flavus	856749	S_2100_V1_2017	0	MCOM	Metazoa	2100	2017	Pinus cembra	Geophilus flavus
1076	NA	root	cellular organisms	Eukaryota	Opisthokonta	Metazoa	Eumetazoa	Bilateria	Protostomia	Ecdysozoa	Panarthropoda	Arthropoda	Mandibulata	Myriapoda	NA	Chilopoda	Pleurostigmophora	Epimorpha	Geophilomorpha	NA	NA	NA	Geophilidae	NA	NA	Geophilus	NA	Geophilus flavus	856749	S_1850_V1_2015	0	MCOM	Metazoa	1850	2015	mixed conifers	Geophilus flavus
1077	NA	root	cellular organisms	Eukaryota	Opisthokonta	Metazoa	Eumetazoa	Bilateria	Protostomia	Ecdysozoa	Panarthropoda	Arthropoda	Mandibulata	Myriapoda	NA	Chilopoda	Pleurostigmophora	Epimorpha	Geophilomorpha	NA	NA	NA	Geophilidae	NA	NA	Geophilus	NA	Geophilus flavus	856749	S_2250_V1_2015	0	MCOM	Metazoa	2250	2015	alpine meadow	Geophilus flavus
1078	NA	root	cellular organisms	Eukaryota	Opisthokonta	Metazoa	Eumetazoa	Bilateria	Protostomia	Ecdysozoa	Panarthropoda	Arthropoda	Mandibulata	Myriapoda	NA	Chilopoda	Pleurostigmophora	Epimorpha	Geophilomorpha	NA	NA	NA	Geophilidae	NA	NA	Geophilus	NA	Geophilus flavus	856749	S_1900_V1_2017	15	MCOM	Metazoa	1900	2017	mixed conifers	Geophilus flavus
1079	NA	root	cellular organisms	Eukaryota	Opisthokonta	Metazoa	Eumetazoa	Bilateria	Protostomia	Ecdysozoa	Panarthropoda	Arthropoda	Mandibulata	Myriapoda	NA	Chilopoda	Pleurostigmophora	Epimorpha	Geophilomorpha	NA	NA	NA	Geophilidae	NA	NA	Geophilus	NA	Geophilus flavus	856749	S_2250_V1_2017	0	MCOM	Metazoa	2250	2017	alpine meadow	Geophilus flavus
1080	NA	root	cellular organisms	Eukaryota	Opisthokonta	Metazoa	Eumetazoa	Bilateria	Protostomia	Ecdysozoa	Panarthropoda	Arthropoda	Mandibulata	Myriapoda	NA	Chilopoda	Pleurostigmophora	Epimorpha	Geophilomorpha	NA	NA	NA	Geophilidae	NA	NA	Geophilus	NA	Geophilus flavus	856749	S_1900_V1_2015	0	MCOM	Metazoa	1900	2015	mixed conifers	Geophilus flavus
1081	NA	root	cellular organisms	Eukaryota	Opisthokonta	Metazoa	Eumetazoa	Bilateria	Protostomia	Ecdysozoa	Panarthropoda	Arthropoda	Mandibulata	Myriapoda	NA	Chilopoda	Pleurostigmophora	Epimorpha	Geophilomorpha	NA	NA	NA	Geophilidae	NA	NA	Stenotaenia	NA	Stenotaenia linearis	1569481	S_2000_V1_2015	0	MCOM	Metazoa	2000	2015	Pinus cembra	Stenotaenia linearis
1082	NA	root	cellular organisms	Eukaryota	Opisthokonta	Metazoa	Eumetazoa	Bilateria	Protostomia	Ecdysozoa	Panarthropoda	Arthropoda	Mandibulata	Myriapoda	NA	Chilopoda	Pleurostigmophora	Epimorpha	Geophilomorpha	NA	NA	NA	Geophilidae	NA	NA	Stenotaenia	NA	Stenotaenia linearis	1569481	S_2000_V1_2017	0	MCOM	Metazoa	2000	2017	Pinus cembra	Stenotaenia linearis
1083	NA	root	cellular organisms	Eukaryota	Opisthokonta	Metazoa	Eumetazoa	Bilateria	Protostomia	Ecdysozoa	Panarthropoda	Arthropoda	Mandibulata	Myriapoda	NA	Chilopoda	Pleurostigmophora	Epimorpha	Geophilomorpha	NA	NA	NA	Geophilidae	NA	NA	Stenotaenia	NA	Stenotaenia linearis	1569481	S_1850_V1_2017	69	MCOM	Metazoa	1850	2017	mixed conifers	Stenotaenia linearis
1084	NA	root	cellular organisms	Eukaryota	Opisthokonta	Metazoa	Eumetazoa	Bilateria	Protostomia	Ecdysozoa	Panarthropoda	Arthropoda	Mandibulata	Myriapoda	NA	Chilopoda	Pleurostigmophora	Epimorpha	Geophilomorpha	NA	NA	NA	Geophilidae	NA	NA	Stenotaenia	NA	Stenotaenia linearis	1569481	S_2100_V1_2015	0	MCOM	Metazoa	2100	2015	Pinus cembra	Stenotaenia linearis
1085	NA	root	cellular organisms	Eukaryota	Opisthokonta	Metazoa	Eumetazoa	Bilateria	Protostomia	Ecdysozoa	Panarthropoda	Arthropoda	Mandibulata	Myriapoda	NA	Chilopoda	Pleurostigmophora	Epimorpha	Geophilomorpha	NA	NA	NA	Geophilidae	NA	NA	Stenotaenia	NA	Stenotaenia linearis	1569481	S_2100_V1_2017	0	MCOM	Metazoa	2100	2017	Pinus cembra	Stenotaenia linearis
1086	NA	root	cellular organisms	Eukaryota	Opisthokonta	Metazoa	Eumetazoa	Bilateria	Protostomia	Ecdysozoa	Panarthropoda	Arthropoda	Mandibulata	Myriapoda	NA	Chilopoda	Pleurostigmophora	Epimorpha	Geophilomorpha	NA	NA	NA	Geophilidae	NA	NA	Stenotaenia	NA	Stenotaenia linearis	1569481	S_1850_V1_2015	0	MCOM	Metazoa	1850	2015	mixed conifers	Stenotaenia linearis
1087	NA	root	cellular organisms	Eukaryota	Opisthokonta	Metazoa	Eumetazoa	Bilateria	Protostomia	Ecdysozoa	Panarthropoda	Arthropoda	Mandibulata	Myriapoda	NA	Chilopoda	Pleurostigmophora	Epimorpha	Geophilomorpha	NA	NA	NA	Geophilidae	NA	NA	Stenotaenia	NA	Stenotaenia linearis	1569481	S_2250_V1_2015	11	MCOM	Metazoa	2250	2015	alpine meadow	Stenotaenia linearis
1088	NA	root	cellular organisms	Eukaryota	Opisthokonta	Metazoa	Eumetazoa	Bilateria	Protostomia	Ecdysozoa	Panarthropoda	Arthropoda	Mandibulata	Myriapoda	NA	Chilopoda	Pleurostigmophora	Epimorpha	Geophilomorpha	NA	NA	NA	Geophilidae	NA	NA	Stenotaenia	NA	Stenotaenia linearis	1569481	S_1900_V1_2017	0	MCOM	Metazoa	1900	2017	mixed conifers	Stenotaenia linearis
1089	NA	root	cellular organisms	Eukaryota	Opisthokonta	Metazoa	Eumetazoa	Bilateria	Protostomia	Ecdysozoa	Panarthropoda	Arthropoda	Mandibulata	Myriapoda	NA	Chilopoda	Pleurostigmophora	Epimorpha	Geophilomorpha	NA	NA	NA	Geophilidae	NA	NA	Stenotaenia	NA	Stenotaenia linearis	1569481	S_2250_V1_2017	0	MCOM	Metazoa	2250	2017	alpine meadow	Stenotaenia linearis
1090	NA	root	cellular organisms	Eukaryota	Opisthokonta	Metazoa	Eumetazoa	Bilateria	Protostomia	Ecdysozoa	Panarthropoda	Arthropoda	Mandibulata	Myriapoda	NA	Chilopoda	Pleurostigmophora	Epimorpha	Geophilomorpha	NA	NA	NA	Geophilidae	NA	NA	Stenotaenia	NA	Stenotaenia linearis	1569481	S_1900_V1_2015	0	MCOM	Metazoa	1900	2015	mixed conifers	Stenotaenia linearis
1091	NA	root	cellular organisms	Eukaryota	Opisthokonta	Metazoa	Eumetazoa	Bilateria	Protostomia	Ecdysozoa	Panarthropoda	Arthropoda	Mandibulata	Myriapoda	NA	Chilopoda	Pleurostigmophora	Epimorpha	Geophilomorpha	NA	NA	NA	Linotaeniidae	NA	NA	Strigamia	NA	Strigamia crassipes	1428135	S_2000_V1_2015	0	MCOM	Metazoa	2000	2015	Pinus cembra	Strigamia crassipes
1092	NA	root	cellular organisms	Eukaryota	Opisthokonta	Metazoa	Eumetazoa	Bilateria	Protostomia	Ecdysozoa	Panarthropoda	Arthropoda	Mandibulata	Myriapoda	NA	Chilopoda	Pleurostigmophora	Epimorpha	Geophilomorpha	NA	NA	NA	Linotaeniidae	NA	NA	Strigamia	NA	Strigamia crassipes	1428135	S_2000_V1_2017	0	MCOM	Metazoa	2000	2017	Pinus cembra	Strigamia crassipes
1093	NA	root	cellular organisms	Eukaryota	Opisthokonta	Metazoa	Eumetazoa	Bilateria	Protostomia	Ecdysozoa	Panarthropoda	Arthropoda	Mandibulata	Myriapoda	NA	Chilopoda	Pleurostigmophora	Epimorpha	Geophilomorpha	NA	NA	NA	Linotaeniidae	NA	NA	Strigamia	NA	Strigamia crassipes	1428135	S_1850_V1_2017	0	MCOM	Metazoa	1850	2017	mixed conifers	Strigamia crassipes
1094	NA	root	cellular organisms	Eukaryota	Opisthokonta	Metazoa	Eumetazoa	Bilateria	Protostomia	Ecdysozoa	Panarthropoda	Arthropoda	Mandibulata	Myriapoda	NA	Chilopoda	Pleurostigmophora	Epimorpha	Geophilomorpha	NA	NA	NA	Linotaeniidae	NA	NA	Strigamia	NA	Strigamia crassipes	1428135	S_2100_V1_2015	0	MCOM	Metazoa	2100	2015	Pinus cembra	Strigamia crassipes
1095	NA	root	cellular organisms	Eukaryota	Opisthokonta	Metazoa	Eumetazoa	Bilateria	Protostomia	Ecdysozoa	Panarthropoda	Arthropoda	Mandibulata	Myriapoda	NA	Chilopoda	Pleurostigmophora	Epimorpha	Geophilomorpha	NA	NA	NA	Linotaeniidae	NA	NA	Strigamia	NA	Strigamia crassipes	1428135	S_2100_V1_2017	0	MCOM	Metazoa	2100	2017	Pinus cembra	Strigamia crassipes
1096	NA	root	cellular organisms	Eukaryota	Opisthokonta	Metazoa	Eumetazoa	Bilateria	Protostomia	Ecdysozoa	Panarthropoda	Arthropoda	Mandibulata	Myriapoda	NA	Chilopoda	Pleurostigmophora	Epimorpha	Geophilomorpha	NA	NA	NA	Linotaeniidae	NA	NA	Strigamia	NA	Strigamia crassipes	1428135	S_1850_V1_2015	1	MCOM	Metazoa	1850	2015	mixed conifers	Strigamia crassipes
1097	NA	root	cellular organisms	Eukaryota	Opisthokonta	Metazoa	Eumetazoa	Bilateria	Protostomia	Ecdysozoa	Panarthropoda	Arthropoda	Mandibulata	Myriapoda	NA	Chilopoda	Pleurostigmophora	Epimorpha	Geophilomorpha	NA	NA	NA	Linotaeniidae	NA	NA	Strigamia	NA	Strigamia crassipes	1428135	S_2250_V1_2015	0	MCOM	Metazoa	2250	2015	alpine meadow	Strigamia crassipes
1098	NA	root	cellular organisms	Eukaryota	Opisthokonta	Metazoa	Eumetazoa	Bilateria	Protostomia	Ecdysozoa	Panarthropoda	Arthropoda	Mandibulata	Myriapoda	NA	Chilopoda	Pleurostigmophora	Epimorpha	Geophilomorpha	NA	NA	NA	Linotaeniidae	NA	NA	Strigamia	NA	Strigamia crassipes	1428135	S_1900_V1_2017	0	MCOM	Metazoa	1900	2017	mixed conifers	Strigamia crassipes
1099	NA	root	cellular organisms	Eukaryota	Opisthokonta	Metazoa	Eumetazoa	Bilateria	Protostomia	Ecdysozoa	Panarthropoda	Arthropoda	Mandibulata	Myriapoda	NA	Chilopoda	Pleurostigmophora	Epimorpha	Geophilomorpha	NA	NA	NA	Linotaeniidae	NA	NA	Strigamia	NA	Strigamia crassipes	1428135	S_2250_V1_2017	0	MCOM	Metazoa	2250	2017	alpine meadow	Strigamia crassipes
1100	NA	root	cellular organisms	Eukaryota	Opisthokonta	Metazoa	Eumetazoa	Bilateria	Protostomia	Ecdysozoa	Panarthropoda	Arthropoda	Mandibulata	Myriapoda	NA	Chilopoda	Pleurostigmophora	Epimorpha	Geophilomorpha	NA	NA	NA	Linotaeniidae	NA	NA	Strigamia	NA	Strigamia crassipes	1428135	S_1900_V1_2015	0	MCOM	Metazoa	1900	2015	mixed conifers	Strigamia crassipes
1101	NA	root	cellular organisms	Eukaryota	Opisthokonta	Metazoa	Eumetazoa	Bilateria	Protostomia	Ecdysozoa	Panarthropoda	Arthropoda	Mandibulata	Myriapoda	NA	Chilopoda	Pleurostigmophora	Epimorpha	Scolopendromorpha	NA	NA	NA	Scolopendridae	NA	NA	Rhysida	NA	Rhysida immarginata	984703	S_2000_V1_2015	0	MCOM	Metazoa	2000	2015	Pinus cembra	Rhysida immarginata
1102	NA	root	cellular organisms	Eukaryota	Opisthokonta	Metazoa	Eumetazoa	Bilateria	Protostomia	Ecdysozoa	Panarthropoda	Arthropoda	Mandibulata	Myriapoda	NA	Chilopoda	Pleurostigmophora	Epimorpha	Scolopendromorpha	NA	NA	NA	Scolopendridae	NA	NA	Rhysida	NA	Rhysida immarginata	984703	S_2000_V1_2017	0	MCOM	Metazoa	2000	2017	Pinus cembra	Rhysida immarginata
1103	NA	root	cellular organisms	Eukaryota	Opisthokonta	Metazoa	Eumetazoa	Bilateria	Protostomia	Ecdysozoa	Panarthropoda	Arthropoda	Mandibulata	Myriapoda	NA	Chilopoda	Pleurostigmophora	Epimorpha	Scolopendromorpha	NA	NA	NA	Scolopendridae	NA	NA	Rhysida	NA	Rhysida immarginata	984703	S_1850_V1_2017	0	MCOM	Metazoa	1850	2017	mixed conifers	Rhysida immarginata
1104	NA	root	cellular organisms	Eukaryota	Opisthokonta	Metazoa	Eumetazoa	Bilateria	Protostomia	Ecdysozoa	Panarthropoda	Arthropoda	Mandibulata	Myriapoda	NA	Chilopoda	Pleurostigmophora	Epimorpha	Scolopendromorpha	NA	NA	NA	Scolopendridae	NA	NA	Rhysida	NA	Rhysida immarginata	984703	S_2100_V1_2015	2	MCOM	Metazoa	2100	2015	Pinus cembra	Rhysida immarginata
1105	NA	root	cellular organisms	Eukaryota	Opisthokonta	Metazoa	Eumetazoa	Bilateria	Protostomia	Ecdysozoa	Panarthropoda	Arthropoda	Mandibulata	Myriapoda	NA	Chilopoda	Pleurostigmophora	Epimorpha	Scolopendromorpha	NA	NA	NA	Scolopendridae	NA	NA	Rhysida	NA	Rhysida immarginata	984703	S_2100_V1_2017	1	MCOM	Metazoa	2100	2017	Pinus cembra	Rhysida immarginata
1106	NA	root	cellular organisms	Eukaryota	Opisthokonta	Metazoa	Eumetazoa	Bilateria	Protostomia	Ecdysozoa	Panarthropoda	Arthropoda	Mandibulata	Myriapoda	NA	Chilopoda	Pleurostigmophora	Epimorpha	Scolopendromorpha	NA	NA	NA	Scolopendridae	NA	NA	Rhysida	NA	Rhysida immarginata	984703	S_1850_V1_2015	0	MCOM	Metazoa	1850	2015	mixed conifers	Rhysida immarginata
1107	NA	root	cellular organisms	Eukaryota	Opisthokonta	Metazoa	Eumetazoa	Bilateria	Protostomia	Ecdysozoa	Panarthropoda	Arthropoda	Mandibulata	Myriapoda	NA	Chilopoda	Pleurostigmophora	Epimorpha	Scolopendromorpha	NA	NA	NA	Scolopendridae	NA	NA	Rhysida	NA	Rhysida immarginata	984703	S_2250_V1_2015	0	MCOM	Metazoa	2250	2015	alpine meadow	Rhysida immarginata
1108	NA	root	cellular organisms	Eukaryota	Opisthokonta	Metazoa	Eumetazoa	Bilateria	Protostomia	Ecdysozoa	Panarthropoda	Arthropoda	Mandibulata	Myriapoda	NA	Chilopoda	Pleurostigmophora	Epimorpha	Scolopendromorpha	NA	NA	NA	Scolopendridae	NA	NA	Rhysida	NA	Rhysida immarginata	984703	S_1900_V1_2017	0	MCOM	Metazoa	1900	2017	mixed conifers	Rhysida immarginata
1109	NA	root	cellular organisms	Eukaryota	Opisthokonta	Metazoa	Eumetazoa	Bilateria	Protostomia	Ecdysozoa	Panarthropoda	Arthropoda	Mandibulata	Myriapoda	NA	Chilopoda	Pleurostigmophora	Epimorpha	Scolopendromorpha	NA	NA	NA	Scolopendridae	NA	NA	Rhysida	NA	Rhysida immarginata	984703	S_2250_V1_2017	1	MCOM	Metazoa	2250	2017	alpine meadow	Rhysida immarginata
1110	NA	root	cellular organisms	Eukaryota	Opisthokonta	Metazoa	Eumetazoa	Bilateria	Protostomia	Ecdysozoa	Panarthropoda	Arthropoda	Mandibulata	Myriapoda	NA	Chilopoda	Pleurostigmophora	Epimorpha	Scolopendromorpha	NA	NA	NA	Scolopendridae	NA	NA	Rhysida	NA	Rhysida immarginata	984703	S_1900_V1_2015	0	MCOM	Metazoa	1900	2015	mixed conifers	Rhysida immarginata
1111	NA	root	cellular organisms	Eukaryota	Opisthokonta	Metazoa	Eumetazoa	Bilateria	Protostomia	Ecdysozoa	Panarthropoda	Arthropoda	Mandibulata	Myriapoda	NA	Diplopoda	NA	NA	NA	NA	NA	NA	NA	NA	NA	NA	NA	NA	7553	S_2000_V1_2015	0	MCOM	Metazoa	2000	2015	Pinus cembra	NA
1112	NA	root	cellular organisms	Eukaryota	Opisthokonta	Metazoa	Eumetazoa	Bilateria	Protostomia	Ecdysozoa	Panarthropoda	Arthropoda	Mandibulata	Myriapoda	NA	Diplopoda	NA	NA	NA	NA	NA	NA	NA	NA	NA	NA	NA	NA	7553	S_2000_V1_2017	0	MCOM	Metazoa	2000	2017	Pinus cembra	NA
1113	NA	root	cellular organisms	Eukaryota	Opisthokonta	Metazoa	Eumetazoa	Bilateria	Protostomia	Ecdysozoa	Panarthropoda	Arthropoda	Mandibulata	Myriapoda	NA	Diplopoda	NA	NA	NA	NA	NA	NA	NA	NA	NA	NA	NA	NA	7553	S_1850_V1_2017	0	MCOM	Metazoa	1850	2017	mixed conifers	NA
1114	NA	root	cellular organisms	Eukaryota	Opisthokonta	Metazoa	Eumetazoa	Bilateria	Protostomia	Ecdysozoa	Panarthropoda	Arthropoda	Mandibulata	Myriapoda	NA	Diplopoda	NA	NA	NA	NA	NA	NA	NA	NA	NA	NA	NA	NA	7553	S_2100_V1_2015	0	MCOM	Metazoa	2100	2015	Pinus cembra	NA
1115	NA	root	cellular organisms	Eukaryota	Opisthokonta	Metazoa	Eumetazoa	Bilateria	Protostomia	Ecdysozoa	Panarthropoda	Arthropoda	Mandibulata	Myriapoda	NA	Diplopoda	NA	NA	NA	NA	NA	NA	NA	NA	NA	NA	NA	NA	7553	S_2100_V1_2017	0	MCOM	Metazoa	2100	2017	Pinus cembra	NA
1116	NA	root	cellular organisms	Eukaryota	Opisthokonta	Metazoa	Eumetazoa	Bilateria	Protostomia	Ecdysozoa	Panarthropoda	Arthropoda	Mandibulata	Myriapoda	NA	Diplopoda	NA	NA	NA	NA	NA	NA	NA	NA	NA	NA	NA	NA	7553	S_1850_V1_2015	0	MCOM	Metazoa	1850	2015	mixed conifers	NA
1117	NA	root	cellular organisms	Eukaryota	Opisthokonta	Metazoa	Eumetazoa	Bilateria	Protostomia	Ecdysozoa	Panarthropoda	Arthropoda	Mandibulata	Myriapoda	NA	Diplopoda	NA	NA	NA	NA	NA	NA	NA	NA	NA	NA	NA	NA	7553	S_2250_V1_2015	0	MCOM	Metazoa	2250	2015	alpine meadow	NA
1118	NA	root	cellular organisms	Eukaryota	Opisthokonta	Metazoa	Eumetazoa	Bilateria	Protostomia	Ecdysozoa	Panarthropoda	Arthropoda	Mandibulata	Myriapoda	NA	Diplopoda	NA	NA	NA	NA	NA	NA	NA	NA	NA	NA	NA	NA	7553	S_1900_V1_2017	3	MCOM	Metazoa	1900	2017	mixed conifers	NA
1119	NA	root	cellular organisms	Eukaryota	Opisthokonta	Metazoa	Eumetazoa	Bilateria	Protostomia	Ecdysozoa	Panarthropoda	Arthropoda	Mandibulata	Myriapoda	NA	Diplopoda	NA	NA	NA	NA	NA	NA	NA	NA	NA	NA	NA	NA	7553	S_2250_V1_2017	0	MCOM	Metazoa	2250	2017	alpine meadow	NA
1120	NA	root	cellular organisms	Eukaryota	Opisthokonta	Metazoa	Eumetazoa	Bilateria	Protostomia	Ecdysozoa	Panarthropoda	Arthropoda	Mandibulata	Myriapoda	NA	Diplopoda	NA	NA	NA	NA	NA	NA	NA	NA	NA	NA	NA	NA	7553	S_1900_V1_2015	17	MCOM	Metazoa	1900	2015	mixed conifers	NA
1121	NA	root	cellular organisms	Eukaryota	Opisthokonta	Metazoa	Eumetazoa	Bilateria	Protostomia	Ecdysozoa	Panarthropoda	Arthropoda	Mandibulata	Myriapoda	NA	Diplopoda	Helminthomorpha	NA	Chordeumatida	NA	NA	NA	Chordeumatidae	NA	NA	Chordeuma	NA	Chordeuma sylvestre	1569510	S_2000_V1_2015	0	MCOM	Metazoa	2000	2015	Pinus cembra	Chordeuma sylvestre
1122	NA	root	cellular organisms	Eukaryota	Opisthokonta	Metazoa	Eumetazoa	Bilateria	Protostomia	Ecdysozoa	Panarthropoda	Arthropoda	Mandibulata	Myriapoda	NA	Diplopoda	Helminthomorpha	NA	Chordeumatida	NA	NA	NA	Chordeumatidae	NA	NA	Chordeuma	NA	Chordeuma sylvestre	1569510	S_2000_V1_2017	0	MCOM	Metazoa	2000	2017	Pinus cembra	Chordeuma sylvestre
1123	NA	root	cellular organisms	Eukaryota	Opisthokonta	Metazoa	Eumetazoa	Bilateria	Protostomia	Ecdysozoa	Panarthropoda	Arthropoda	Mandibulata	Myriapoda	NA	Diplopoda	Helminthomorpha	NA	Chordeumatida	NA	NA	NA	Chordeumatidae	NA	NA	Chordeuma	NA	Chordeuma sylvestre	1569510	S_1850_V1_2017	0	MCOM	Metazoa	1850	2017	mixed conifers	Chordeuma sylvestre
1124	NA	root	cellular organisms	Eukaryota	Opisthokonta	Metazoa	Eumetazoa	Bilateria	Protostomia	Ecdysozoa	Panarthropoda	Arthropoda	Mandibulata	Myriapoda	NA	Diplopoda	Helminthomorpha	NA	Chordeumatida	NA	NA	NA	Chordeumatidae	NA	NA	Chordeuma	NA	Chordeuma sylvestre	1569510	S_2100_V1_2015	0	MCOM	Metazoa	2100	2015	Pinus cembra	Chordeuma sylvestre
1125	NA	root	cellular organisms	Eukaryota	Opisthokonta	Metazoa	Eumetazoa	Bilateria	Protostomia	Ecdysozoa	Panarthropoda	Arthropoda	Mandibulata	Myriapoda	NA	Diplopoda	Helminthomorpha	NA	Chordeumatida	NA	NA	NA	Chordeumatidae	NA	NA	Chordeuma	NA	Chordeuma sylvestre	1569510	S_2100_V1_2017	0	MCOM	Metazoa	2100	2017	Pinus cembra	Chordeuma sylvestre
1126	NA	root	cellular organisms	Eukaryota	Opisthokonta	Metazoa	Eumetazoa	Bilateria	Protostomia	Ecdysozoa	Panarthropoda	Arthropoda	Mandibulata	Myriapoda	NA	Diplopoda	Helminthomorpha	NA	Chordeumatida	NA	NA	NA	Chordeumatidae	NA	NA	Chordeuma	NA	Chordeuma sylvestre	1569510	S_1850_V1_2015	18	MCOM	Metazoa	1850	2015	mixed conifers	Chordeuma sylvestre
1127	NA	root	cellular organisms	Eukaryota	Opisthokonta	Metazoa	Eumetazoa	Bilateria	Protostomia	Ecdysozoa	Panarthropoda	Arthropoda	Mandibulata	Myriapoda	NA	Diplopoda	Helminthomorpha	NA	Chordeumatida	NA	NA	NA	Chordeumatidae	NA	NA	Chordeuma	NA	Chordeuma sylvestre	1569510	S_2250_V1_2015	0	MCOM	Metazoa	2250	2015	alpine meadow	Chordeuma sylvestre
1128	NA	root	cellular organisms	Eukaryota	Opisthokonta	Metazoa	Eumetazoa	Bilateria	Protostomia	Ecdysozoa	Panarthropoda	Arthropoda	Mandibulata	Myriapoda	NA	Diplopoda	Helminthomorpha	NA	Chordeumatida	NA	NA	NA	Chordeumatidae	NA	NA	Chordeuma	NA	Chordeuma sylvestre	1569510	S_1900_V1_2017	0	MCOM	Metazoa	1900	2017	mixed conifers	Chordeuma sylvestre
1129	NA	root	cellular organisms	Eukaryota	Opisthokonta	Metazoa	Eumetazoa	Bilateria	Protostomia	Ecdysozoa	Panarthropoda	Arthropoda	Mandibulata	Myriapoda	NA	Diplopoda	Helminthomorpha	NA	Chordeumatida	NA	NA	NA	Chordeumatidae	NA	NA	Chordeuma	NA	Chordeuma sylvestre	1569510	S_2250_V1_2017	0	MCOM	Metazoa	2250	2017	alpine meadow	Chordeuma sylvestre
1130	NA	root	cellular organisms	Eukaryota	Opisthokonta	Metazoa	Eumetazoa	Bilateria	Protostomia	Ecdysozoa	Panarthropoda	Arthropoda	Mandibulata	Myriapoda	NA	Diplopoda	Helminthomorpha	NA	Chordeumatida	NA	NA	NA	Chordeumatidae	NA	NA	Chordeuma	NA	Chordeuma sylvestre	1569510	S_1900_V1_2015	0	MCOM	Metazoa	1900	2015	mixed conifers	Chordeuma sylvestre
1131	NA	root	cellular organisms	Eukaryota	Opisthokonta	Metazoa	Eumetazoa	Bilateria	Protostomia	Ecdysozoa	Panarthropoda	Arthropoda	Mandibulata	Myriapoda	NA	Diplopoda	Helminthomorpha	NA	Chordeumatida	NA	NA	NA	Chordeumatidae	NA	NA	Melogona	NA	Melogona broelemanni	1569492	S_2000_V1_2015	0	MCOM	Metazoa	2000	2015	Pinus cembra	Melogona broelemanni
1132	NA	root	cellular organisms	Eukaryota	Opisthokonta	Metazoa	Eumetazoa	Bilateria	Protostomia	Ecdysozoa	Panarthropoda	Arthropoda	Mandibulata	Myriapoda	NA	Diplopoda	Helminthomorpha	NA	Chordeumatida	NA	NA	NA	Chordeumatidae	NA	NA	Melogona	NA	Melogona broelemanni	1569492	S_2000_V1_2017	0	MCOM	Metazoa	2000	2017	Pinus cembra	Melogona broelemanni
1133	NA	root	cellular organisms	Eukaryota	Opisthokonta	Metazoa	Eumetazoa	Bilateria	Protostomia	Ecdysozoa	Panarthropoda	Arthropoda	Mandibulata	Myriapoda	NA	Diplopoda	Helminthomorpha	NA	Chordeumatida	NA	NA	NA	Chordeumatidae	NA	NA	Melogona	NA	Melogona broelemanni	1569492	S_1850_V1_2017	0	MCOM	Metazoa	1850	2017	mixed conifers	Melogona broelemanni
1134	NA	root	cellular organisms	Eukaryota	Opisthokonta	Metazoa	Eumetazoa	Bilateria	Protostomia	Ecdysozoa	Panarthropoda	Arthropoda	Mandibulata	Myriapoda	NA	Diplopoda	Helminthomorpha	NA	Chordeumatida	NA	NA	NA	Chordeumatidae	NA	NA	Melogona	NA	Melogona broelemanni	1569492	S_2100_V1_2015	196	MCOM	Metazoa	2100	2015	Pinus cembra	Melogona broelemanni
1135	NA	root	cellular organisms	Eukaryota	Opisthokonta	Metazoa	Eumetazoa	Bilateria	Protostomia	Ecdysozoa	Panarthropoda	Arthropoda	Mandibulata	Myriapoda	NA	Diplopoda	Helminthomorpha	NA	Chordeumatida	NA	NA	NA	Chordeumatidae	NA	NA	Melogona	NA	Melogona broelemanni	1569492	S_2100_V1_2017	0	MCOM	Metazoa	2100	2017	Pinus cembra	Melogona broelemanni
1136	NA	root	cellular organisms	Eukaryota	Opisthokonta	Metazoa	Eumetazoa	Bilateria	Protostomia	Ecdysozoa	Panarthropoda	Arthropoda	Mandibulata	Myriapoda	NA	Diplopoda	Helminthomorpha	NA	Chordeumatida	NA	NA	NA	Chordeumatidae	NA	NA	Melogona	NA	Melogona broelemanni	1569492	S_1850_V1_2015	0	MCOM	Metazoa	1850	2015	mixed conifers	Melogona broelemanni
1137	NA	root	cellular organisms	Eukaryota	Opisthokonta	Metazoa	Eumetazoa	Bilateria	Protostomia	Ecdysozoa	Panarthropoda	Arthropoda	Mandibulata	Myriapoda	NA	Diplopoda	Helminthomorpha	NA	Chordeumatida	NA	NA	NA	Chordeumatidae	NA	NA	Melogona	NA	Melogona broelemanni	1569492	S_2250_V1_2015	0	MCOM	Metazoa	2250	2015	alpine meadow	Melogona broelemanni
1138	NA	root	cellular organisms	Eukaryota	Opisthokonta	Metazoa	Eumetazoa	Bilateria	Protostomia	Ecdysozoa	Panarthropoda	Arthropoda	Mandibulata	Myriapoda	NA	Diplopoda	Helminthomorpha	NA	Chordeumatida	NA	NA	NA	Chordeumatidae	NA	NA	Melogona	NA	Melogona broelemanni	1569492	S_1900_V1_2017	0	MCOM	Metazoa	1900	2017	mixed conifers	Melogona broelemanni
1139	NA	root	cellular organisms	Eukaryota	Opisthokonta	Metazoa	Eumetazoa	Bilateria	Protostomia	Ecdysozoa	Panarthropoda	Arthropoda	Mandibulata	Myriapoda	NA	Diplopoda	Helminthomorpha	NA	Chordeumatida	NA	NA	NA	Chordeumatidae	NA	NA	Melogona	NA	Melogona broelemanni	1569492	S_2250_V1_2017	14	MCOM	Metazoa	2250	2017	alpine meadow	Melogona broelemanni
1140	NA	root	cellular organisms	Eukaryota	Opisthokonta	Metazoa	Eumetazoa	Bilateria	Protostomia	Ecdysozoa	Panarthropoda	Arthropoda	Mandibulata	Myriapoda	NA	Diplopoda	Helminthomorpha	NA	Chordeumatida	NA	NA	NA	Chordeumatidae	NA	NA	Melogona	NA	Melogona broelemanni	1569492	S_1900_V1_2015	0	MCOM	Metazoa	1900	2015	mixed conifers	Melogona broelemanni
1141	NA	root	cellular organisms	Eukaryota	Opisthokonta	Metazoa	Eumetazoa	Bilateria	Protostomia	Ecdysozoa	Panarthropoda	Arthropoda	Mandibulata	Myriapoda	NA	Diplopoda	Helminthomorpha	NA	Julida	NA	NA	NA	Blaniulidae	NA	NA	Choneiulus	NA	Choneiulus palmatus	1008849	S_2000_V1_2015	42	MCOM	Metazoa	2000	2015	Pinus cembra	Choneiulus palmatus
1142	NA	root	cellular organisms	Eukaryota	Opisthokonta	Metazoa	Eumetazoa	Bilateria	Protostomia	Ecdysozoa	Panarthropoda	Arthropoda	Mandibulata	Myriapoda	NA	Diplopoda	Helminthomorpha	NA	Julida	NA	NA	NA	Blaniulidae	NA	NA	Choneiulus	NA	Choneiulus palmatus	1008849	S_2000_V1_2017	0	MCOM	Metazoa	2000	2017	Pinus cembra	Choneiulus palmatus
1143	NA	root	cellular organisms	Eukaryota	Opisthokonta	Metazoa	Eumetazoa	Bilateria	Protostomia	Ecdysozoa	Panarthropoda	Arthropoda	Mandibulata	Myriapoda	NA	Diplopoda	Helminthomorpha	NA	Julida	NA	NA	NA	Blaniulidae	NA	NA	Choneiulus	NA	Choneiulus palmatus	1008849	S_1850_V1_2017	0	MCOM	Metazoa	1850	2017	mixed conifers	Choneiulus palmatus
1144	NA	root	cellular organisms	Eukaryota	Opisthokonta	Metazoa	Eumetazoa	Bilateria	Protostomia	Ecdysozoa	Panarthropoda	Arthropoda	Mandibulata	Myriapoda	NA	Diplopoda	Helminthomorpha	NA	Julida	NA	NA	NA	Blaniulidae	NA	NA	Choneiulus	NA	Choneiulus palmatus	1008849	S_2100_V1_2015	0	MCOM	Metazoa	2100	2015	Pinus cembra	Choneiulus palmatus
1145	NA	root	cellular organisms	Eukaryota	Opisthokonta	Metazoa	Eumetazoa	Bilateria	Protostomia	Ecdysozoa	Panarthropoda	Arthropoda	Mandibulata	Myriapoda	NA	Diplopoda	Helminthomorpha	NA	Julida	NA	NA	NA	Blaniulidae	NA	NA	Choneiulus	NA	Choneiulus palmatus	1008849	S_2100_V1_2017	0	MCOM	Metazoa	2100	2017	Pinus cembra	Choneiulus palmatus
1146	NA	root	cellular organisms	Eukaryota	Opisthokonta	Metazoa	Eumetazoa	Bilateria	Protostomia	Ecdysozoa	Panarthropoda	Arthropoda	Mandibulata	Myriapoda	NA	Diplopoda	Helminthomorpha	NA	Julida	NA	NA	NA	Blaniulidae	NA	NA	Choneiulus	NA	Choneiulus palmatus	1008849	S_1850_V1_2015	0	MCOM	Metazoa	1850	2015	mixed conifers	Choneiulus palmatus
1147	NA	root	cellular organisms	Eukaryota	Opisthokonta	Metazoa	Eumetazoa	Bilateria	Protostomia	Ecdysozoa	Panarthropoda	Arthropoda	Mandibulata	Myriapoda	NA	Diplopoda	Helminthomorpha	NA	Julida	NA	NA	NA	Blaniulidae	NA	NA	Choneiulus	NA	Choneiulus palmatus	1008849	S_2250_V1_2015	0	MCOM	Metazoa	2250	2015	alpine meadow	Choneiulus palmatus
1148	NA	root	cellular organisms	Eukaryota	Opisthokonta	Metazoa	Eumetazoa	Bilateria	Protostomia	Ecdysozoa	Panarthropoda	Arthropoda	Mandibulata	Myriapoda	NA	Diplopoda	Helminthomorpha	NA	Julida	NA	NA	NA	Blaniulidae	NA	NA	Choneiulus	NA	Choneiulus palmatus	1008849	S_1900_V1_2017	0	MCOM	Metazoa	1900	2017	mixed conifers	Choneiulus palmatus
1149	NA	root	cellular organisms	Eukaryota	Opisthokonta	Metazoa	Eumetazoa	Bilateria	Protostomia	Ecdysozoa	Panarthropoda	Arthropoda	Mandibulata	Myriapoda	NA	Diplopoda	Helminthomorpha	NA	Julida	NA	NA	NA	Blaniulidae	NA	NA	Choneiulus	NA	Choneiulus palmatus	1008849	S_2250_V1_2017	0	MCOM	Metazoa	2250	2017	alpine meadow	Choneiulus palmatus
1150	NA	root	cellular organisms	Eukaryota	Opisthokonta	Metazoa	Eumetazoa	Bilateria	Protostomia	Ecdysozoa	Panarthropoda	Arthropoda	Mandibulata	Myriapoda	NA	Diplopoda	Helminthomorpha	NA	Julida	NA	NA	NA	Blaniulidae	NA	NA	Choneiulus	NA	Choneiulus palmatus	1008849	S_1900_V1_2015	0	MCOM	Metazoa	1900	2015	mixed conifers	Choneiulus palmatus
1151	NA	root	cellular organisms	Eukaryota	Opisthokonta	Metazoa	Eumetazoa	Bilateria	Protostomia	Ecdysozoa	Panarthropoda	Arthropoda	Mandibulata	Myriapoda	NA	Diplopoda	Helminthomorpha	NA	Julida	NA	NA	NA	Blaniulidae	NA	NA	Proteroiulus	NA	Proteroiulus fuscus	88024	S_2000_V1_2015	0	MCOM	Metazoa	2000	2015	Pinus cembra	Proteroiulus fuscus
1152	NA	root	cellular organisms	Eukaryota	Opisthokonta	Metazoa	Eumetazoa	Bilateria	Protostomia	Ecdysozoa	Panarthropoda	Arthropoda	Mandibulata	Myriapoda	NA	Diplopoda	Helminthomorpha	NA	Julida	NA	NA	NA	Blaniulidae	NA	NA	Proteroiulus	NA	Proteroiulus fuscus	88024	S_2000_V1_2017	0	MCOM	Metazoa	2000	2017	Pinus cembra	Proteroiulus fuscus
1153	NA	root	cellular organisms	Eukaryota	Opisthokonta	Metazoa	Eumetazoa	Bilateria	Protostomia	Ecdysozoa	Panarthropoda	Arthropoda	Mandibulata	Myriapoda	NA	Diplopoda	Helminthomorpha	NA	Julida	NA	NA	NA	Blaniulidae	NA	NA	Proteroiulus	NA	Proteroiulus fuscus	88024	S_1850_V1_2017	0	MCOM	Metazoa	1850	2017	mixed conifers	Proteroiulus fuscus
1154	NA	root	cellular organisms	Eukaryota	Opisthokonta	Metazoa	Eumetazoa	Bilateria	Protostomia	Ecdysozoa	Panarthropoda	Arthropoda	Mandibulata	Myriapoda	NA	Diplopoda	Helminthomorpha	NA	Julida	NA	NA	NA	Blaniulidae	NA	NA	Proteroiulus	NA	Proteroiulus fuscus	88024	S_2100_V1_2015	0	MCOM	Metazoa	2100	2015	Pinus cembra	Proteroiulus fuscus
1155	NA	root	cellular organisms	Eukaryota	Opisthokonta	Metazoa	Eumetazoa	Bilateria	Protostomia	Ecdysozoa	Panarthropoda	Arthropoda	Mandibulata	Myriapoda	NA	Diplopoda	Helminthomorpha	NA	Julida	NA	NA	NA	Blaniulidae	NA	NA	Proteroiulus	NA	Proteroiulus fuscus	88024	S_2100_V1_2017	0	MCOM	Metazoa	2100	2017	Pinus cembra	Proteroiulus fuscus
1156	NA	root	cellular organisms	Eukaryota	Opisthokonta	Metazoa	Eumetazoa	Bilateria	Protostomia	Ecdysozoa	Panarthropoda	Arthropoda	Mandibulata	Myriapoda	NA	Diplopoda	Helminthomorpha	NA	Julida	NA	NA	NA	Blaniulidae	NA	NA	Proteroiulus	NA	Proteroiulus fuscus	88024	S_1850_V1_2015	0	MCOM	Metazoa	1850	2015	mixed conifers	Proteroiulus fuscus
1157	NA	root	cellular organisms	Eukaryota	Opisthokonta	Metazoa	Eumetazoa	Bilateria	Protostomia	Ecdysozoa	Panarthropoda	Arthropoda	Mandibulata	Myriapoda	NA	Diplopoda	Helminthomorpha	NA	Julida	NA	NA	NA	Blaniulidae	NA	NA	Proteroiulus	NA	Proteroiulus fuscus	88024	S_2250_V1_2015	0	MCOM	Metazoa	2250	2015	alpine meadow	Proteroiulus fuscus
1158	NA	root	cellular organisms	Eukaryota	Opisthokonta	Metazoa	Eumetazoa	Bilateria	Protostomia	Ecdysozoa	Panarthropoda	Arthropoda	Mandibulata	Myriapoda	NA	Diplopoda	Helminthomorpha	NA	Julida	NA	NA	NA	Blaniulidae	NA	NA	Proteroiulus	NA	Proteroiulus fuscus	88024	S_1900_V1_2017	0	MCOM	Metazoa	1900	2017	mixed conifers	Proteroiulus fuscus
1159	NA	root	cellular organisms	Eukaryota	Opisthokonta	Metazoa	Eumetazoa	Bilateria	Protostomia	Ecdysozoa	Panarthropoda	Arthropoda	Mandibulata	Myriapoda	NA	Diplopoda	Helminthomorpha	NA	Julida	NA	NA	NA	Blaniulidae	NA	NA	Proteroiulus	NA	Proteroiulus fuscus	88024	S_2250_V1_2017	0	MCOM	Metazoa	2250	2017	alpine meadow	Proteroiulus fuscus
1160	NA	root	cellular organisms	Eukaryota	Opisthokonta	Metazoa	Eumetazoa	Bilateria	Protostomia	Ecdysozoa	Panarthropoda	Arthropoda	Mandibulata	Myriapoda	NA	Diplopoda	Helminthomorpha	NA	Julida	NA	NA	NA	Blaniulidae	NA	NA	Proteroiulus	NA	Proteroiulus fuscus	88024	S_1900_V1_2015	17	MCOM	Metazoa	1900	2015	mixed conifers	Proteroiulus fuscus
1161	NA	root	cellular organisms	Eukaryota	Opisthokonta	Metazoa	Eumetazoa	Bilateria	Protostomia	Ecdysozoa	Panarthropoda	Arthropoda	Mandibulata	Myriapoda	NA	Diplopoda	Helminthomorpha	NA	Julida	NA	NA	NA	Julidae	NA	NA	Cylindroiulus	NA	Cylindroiulus punctatus	61981	S_2000_V1_2015	24	MCOM	Metazoa	2000	2015	Pinus cembra	Cylindroiulus punctatus
1162	NA	root	cellular organisms	Eukaryota	Opisthokonta	Metazoa	Eumetazoa	Bilateria	Protostomia	Ecdysozoa	Panarthropoda	Arthropoda	Mandibulata	Myriapoda	NA	Diplopoda	Helminthomorpha	NA	Julida	NA	NA	NA	Julidae	NA	NA	Cylindroiulus	NA	Cylindroiulus punctatus	61981	S_2000_V1_2017	0	MCOM	Metazoa	2000	2017	Pinus cembra	Cylindroiulus punctatus
1163	NA	root	cellular organisms	Eukaryota	Opisthokonta	Metazoa	Eumetazoa	Bilateria	Protostomia	Ecdysozoa	Panarthropoda	Arthropoda	Mandibulata	Myriapoda	NA	Diplopoda	Helminthomorpha	NA	Julida	NA	NA	NA	Julidae	NA	NA	Cylindroiulus	NA	Cylindroiulus punctatus	61981	S_1850_V1_2017	0	MCOM	Metazoa	1850	2017	mixed conifers	Cylindroiulus punctatus
1164	NA	root	cellular organisms	Eukaryota	Opisthokonta	Metazoa	Eumetazoa	Bilateria	Protostomia	Ecdysozoa	Panarthropoda	Arthropoda	Mandibulata	Myriapoda	NA	Diplopoda	Helminthomorpha	NA	Julida	NA	NA	NA	Julidae	NA	NA	Cylindroiulus	NA	Cylindroiulus punctatus	61981	S_2100_V1_2015	0	MCOM	Metazoa	2100	2015	Pinus cembra	Cylindroiulus punctatus
1165	NA	root	cellular organisms	Eukaryota	Opisthokonta	Metazoa	Eumetazoa	Bilateria	Protostomia	Ecdysozoa	Panarthropoda	Arthropoda	Mandibulata	Myriapoda	NA	Diplopoda	Helminthomorpha	NA	Julida	NA	NA	NA	Julidae	NA	NA	Cylindroiulus	NA	Cylindroiulus punctatus	61981	S_2100_V1_2017	0	MCOM	Metazoa	2100	2017	Pinus cembra	Cylindroiulus punctatus
1166	NA	root	cellular organisms	Eukaryota	Opisthokonta	Metazoa	Eumetazoa	Bilateria	Protostomia	Ecdysozoa	Panarthropoda	Arthropoda	Mandibulata	Myriapoda	NA	Diplopoda	Helminthomorpha	NA	Julida	NA	NA	NA	Julidae	NA	NA	Cylindroiulus	NA	Cylindroiulus punctatus	61981	S_1850_V1_2015	22	MCOM	Metazoa	1850	2015	mixed conifers	Cylindroiulus punctatus
1167	NA	root	cellular organisms	Eukaryota	Opisthokonta	Metazoa	Eumetazoa	Bilateria	Protostomia	Ecdysozoa	Panarthropoda	Arthropoda	Mandibulata	Myriapoda	NA	Diplopoda	Helminthomorpha	NA	Julida	NA	NA	NA	Julidae	NA	NA	Cylindroiulus	NA	Cylindroiulus punctatus	61981	S_2250_V1_2015	10	MCOM	Metazoa	2250	2015	alpine meadow	Cylindroiulus punctatus
1168	NA	root	cellular organisms	Eukaryota	Opisthokonta	Metazoa	Eumetazoa	Bilateria	Protostomia	Ecdysozoa	Panarthropoda	Arthropoda	Mandibulata	Myriapoda	NA	Diplopoda	Helminthomorpha	NA	Julida	NA	NA	NA	Julidae	NA	NA	Cylindroiulus	NA	Cylindroiulus punctatus	61981	S_1900_V1_2017	0	MCOM	Metazoa	1900	2017	mixed conifers	Cylindroiulus punctatus
1169	NA	root	cellular organisms	Eukaryota	Opisthokonta	Metazoa	Eumetazoa	Bilateria	Protostomia	Ecdysozoa	Panarthropoda	Arthropoda	Mandibulata	Myriapoda	NA	Diplopoda	Helminthomorpha	NA	Julida	NA	NA	NA	Julidae	NA	NA	Cylindroiulus	NA	Cylindroiulus punctatus	61981	S_2250_V1_2017	0	MCOM	Metazoa	2250	2017	alpine meadow	Cylindroiulus punctatus
1170	NA	root	cellular organisms	Eukaryota	Opisthokonta	Metazoa	Eumetazoa	Bilateria	Protostomia	Ecdysozoa	Panarthropoda	Arthropoda	Mandibulata	Myriapoda	NA	Diplopoda	Helminthomorpha	NA	Julida	NA	NA	NA	Julidae	NA	NA	Cylindroiulus	NA	Cylindroiulus punctatus	61981	S_1900_V1_2015	0	MCOM	Metazoa	1900	2015	mixed conifers	Cylindroiulus punctatus
1171	NA	root	cellular organisms	Eukaryota	Opisthokonta	Metazoa	Eumetazoa	Bilateria	Protostomia	Ecdysozoa	Panarthropoda	Arthropoda	Mandibulata	Myriapoda	NA	Diplopoda	Helminthomorpha	NA	Julida	NA	NA	NA	Julidae	NA	NA	Julus	NA	NA	541046	S_2000_V1_2015	0	MCOM	Metazoa	2000	2015	Pinus cembra	Julus
1172	NA	root	cellular organisms	Eukaryota	Opisthokonta	Metazoa	Eumetazoa	Bilateria	Protostomia	Ecdysozoa	Panarthropoda	Arthropoda	Mandibulata	Myriapoda	NA	Diplopoda	Helminthomorpha	NA	Julida	NA	NA	NA	Julidae	NA	NA	Julus	NA	NA	541046	S_2000_V1_2017	0	MCOM	Metazoa	2000	2017	Pinus cembra	Julus
1173	NA	root	cellular organisms	Eukaryota	Opisthokonta	Metazoa	Eumetazoa	Bilateria	Protostomia	Ecdysozoa	Panarthropoda	Arthropoda	Mandibulata	Myriapoda	NA	Diplopoda	Helminthomorpha	NA	Julida	NA	NA	NA	Julidae	NA	NA	Julus	NA	NA	541046	S_1850_V1_2017	0	MCOM	Metazoa	1850	2017	mixed conifers	Julus
1174	NA	root	cellular organisms	Eukaryota	Opisthokonta	Metazoa	Eumetazoa	Bilateria	Protostomia	Ecdysozoa	Panarthropoda	Arthropoda	Mandibulata	Myriapoda	NA	Diplopoda	Helminthomorpha	NA	Julida	NA	NA	NA	Julidae	NA	NA	Julus	NA	NA	541046	S_2100_V1_2015	0	MCOM	Metazoa	2100	2015	Pinus cembra	Julus
1175	NA	root	cellular organisms	Eukaryota	Opisthokonta	Metazoa	Eumetazoa	Bilateria	Protostomia	Ecdysozoa	Panarthropoda	Arthropoda	Mandibulata	Myriapoda	NA	Diplopoda	Helminthomorpha	NA	Julida	NA	NA	NA	Julidae	NA	NA	Julus	NA	NA	541046	S_2100_V1_2017	0	MCOM	Metazoa	2100	2017	Pinus cembra	Julus
1176	NA	root	cellular organisms	Eukaryota	Opisthokonta	Metazoa	Eumetazoa	Bilateria	Protostomia	Ecdysozoa	Panarthropoda	Arthropoda	Mandibulata	Myriapoda	NA	Diplopoda	Helminthomorpha	NA	Julida	NA	NA	NA	Julidae	NA	NA	Julus	NA	NA	541046	S_1850_V1_2015	24	MCOM	Metazoa	1850	2015	mixed conifers	Julus
1177	NA	root	cellular organisms	Eukaryota	Opisthokonta	Metazoa	Eumetazoa	Bilateria	Protostomia	Ecdysozoa	Panarthropoda	Arthropoda	Mandibulata	Myriapoda	NA	Diplopoda	Helminthomorpha	NA	Julida	NA	NA	NA	Julidae	NA	NA	Julus	NA	NA	541046	S_2250_V1_2015	0	MCOM	Metazoa	2250	2015	alpine meadow	Julus
1178	NA	root	cellular organisms	Eukaryota	Opisthokonta	Metazoa	Eumetazoa	Bilateria	Protostomia	Ecdysozoa	Panarthropoda	Arthropoda	Mandibulata	Myriapoda	NA	Diplopoda	Helminthomorpha	NA	Julida	NA	NA	NA	Julidae	NA	NA	Julus	NA	NA	541046	S_1900_V1_2017	0	MCOM	Metazoa	1900	2017	mixed conifers	Julus
1179	NA	root	cellular organisms	Eukaryota	Opisthokonta	Metazoa	Eumetazoa	Bilateria	Protostomia	Ecdysozoa	Panarthropoda	Arthropoda	Mandibulata	Myriapoda	NA	Diplopoda	Helminthomorpha	NA	Julida	NA	NA	NA	Julidae	NA	NA	Julus	NA	NA	541046	S_2250_V1_2017	1	MCOM	Metazoa	2250	2017	alpine meadow	Julus
1180	NA	root	cellular organisms	Eukaryota	Opisthokonta	Metazoa	Eumetazoa	Bilateria	Protostomia	Ecdysozoa	Panarthropoda	Arthropoda	Mandibulata	Myriapoda	NA	Diplopoda	Helminthomorpha	NA	Julida	NA	NA	NA	Julidae	NA	NA	Julus	NA	NA	541046	S_1900_V1_2015	0	MCOM	Metazoa	1900	2015	mixed conifers	Julus
1181	NA	root	cellular organisms	Eukaryota	Opisthokonta	Metazoa	Eumetazoa	Bilateria	Protostomia	Ecdysozoa	Panarthropoda	Arthropoda	Mandibulata	Myriapoda	NA	Diplopoda	Helminthomorpha	NA	Julida	NA	NA	NA	Julidae	NA	NA	Kryphioiulus	NA	Kryphioiulus occultus	1008825	S_2000_V1_2015	0	MCOM	Metazoa	2000	2015	Pinus cembra	Kryphioiulus occultus
1182	NA	root	cellular organisms	Eukaryota	Opisthokonta	Metazoa	Eumetazoa	Bilateria	Protostomia	Ecdysozoa	Panarthropoda	Arthropoda	Mandibulata	Myriapoda	NA	Diplopoda	Helminthomorpha	NA	Julida	NA	NA	NA	Julidae	NA	NA	Kryphioiulus	NA	Kryphioiulus occultus	1008825	S_2000_V1_2017	0	MCOM	Metazoa	2000	2017	Pinus cembra	Kryphioiulus occultus
1183	NA	root	cellular organisms	Eukaryota	Opisthokonta	Metazoa	Eumetazoa	Bilateria	Protostomia	Ecdysozoa	Panarthropoda	Arthropoda	Mandibulata	Myriapoda	NA	Diplopoda	Helminthomorpha	NA	Julida	NA	NA	NA	Julidae	NA	NA	Kryphioiulus	NA	Kryphioiulus occultus	1008825	S_1850_V1_2017	1	MCOM	Metazoa	1850	2017	mixed conifers	Kryphioiulus occultus
1184	NA	root	cellular organisms	Eukaryota	Opisthokonta	Metazoa	Eumetazoa	Bilateria	Protostomia	Ecdysozoa	Panarthropoda	Arthropoda	Mandibulata	Myriapoda	NA	Diplopoda	Helminthomorpha	NA	Julida	NA	NA	NA	Julidae	NA	NA	Kryphioiulus	NA	Kryphioiulus occultus	1008825	S_2100_V1_2015	0	MCOM	Metazoa	2100	2015	Pinus cembra	Kryphioiulus occultus
1185	NA	root	cellular organisms	Eukaryota	Opisthokonta	Metazoa	Eumetazoa	Bilateria	Protostomia	Ecdysozoa	Panarthropoda	Arthropoda	Mandibulata	Myriapoda	NA	Diplopoda	Helminthomorpha	NA	Julida	NA	NA	NA	Julidae	NA	NA	Kryphioiulus	NA	Kryphioiulus occultus	1008825	S_2100_V1_2017	0	MCOM	Metazoa	2100	2017	Pinus cembra	Kryphioiulus occultus
1186	NA	root	cellular organisms	Eukaryota	Opisthokonta	Metazoa	Eumetazoa	Bilateria	Protostomia	Ecdysozoa	Panarthropoda	Arthropoda	Mandibulata	Myriapoda	NA	Diplopoda	Helminthomorpha	NA	Julida	NA	NA	NA	Julidae	NA	NA	Kryphioiulus	NA	Kryphioiulus occultus	1008825	S_1850_V1_2015	0	MCOM	Metazoa	1850	2015	mixed conifers	Kryphioiulus occultus
1187	NA	root	cellular organisms	Eukaryota	Opisthokonta	Metazoa	Eumetazoa	Bilateria	Protostomia	Ecdysozoa	Panarthropoda	Arthropoda	Mandibulata	Myriapoda	NA	Diplopoda	Helminthomorpha	NA	Julida	NA	NA	NA	Julidae	NA	NA	Kryphioiulus	NA	Kryphioiulus occultus	1008825	S_2250_V1_2015	0	MCOM	Metazoa	2250	2015	alpine meadow	Kryphioiulus occultus
1188	NA	root	cellular organisms	Eukaryota	Opisthokonta	Metazoa	Eumetazoa	Bilateria	Protostomia	Ecdysozoa	Panarthropoda	Arthropoda	Mandibulata	Myriapoda	NA	Diplopoda	Helminthomorpha	NA	Julida	NA	NA	NA	Julidae	NA	NA	Kryphioiulus	NA	Kryphioiulus occultus	1008825	S_1900_V1_2017	0	MCOM	Metazoa	1900	2017	mixed conifers	Kryphioiulus occultus
1189	NA	root	cellular organisms	Eukaryota	Opisthokonta	Metazoa	Eumetazoa	Bilateria	Protostomia	Ecdysozoa	Panarthropoda	Arthropoda	Mandibulata	Myriapoda	NA	Diplopoda	Helminthomorpha	NA	Julida	NA	NA	NA	Julidae	NA	NA	Kryphioiulus	NA	Kryphioiulus occultus	1008825	S_2250_V1_2017	0	MCOM	Metazoa	2250	2017	alpine meadow	Kryphioiulus occultus
1190	NA	root	cellular organisms	Eukaryota	Opisthokonta	Metazoa	Eumetazoa	Bilateria	Protostomia	Ecdysozoa	Panarthropoda	Arthropoda	Mandibulata	Myriapoda	NA	Diplopoda	Helminthomorpha	NA	Julida	NA	NA	NA	Julidae	NA	NA	Kryphioiulus	NA	Kryphioiulus occultus	1008825	S_1900_V1_2015	0	MCOM	Metazoa	1900	2015	mixed conifers	Kryphioiulus occultus
1191	NA	root	cellular organisms	Eukaryota	Opisthokonta	Metazoa	Eumetazoa	Bilateria	Protostomia	Ecdysozoa	Panarthropoda	Arthropoda	Mandibulata	Myriapoda	NA	Diplopoda	Helminthomorpha	NA	Julida	NA	NA	NA	Nemasomatidae	NA	NA	Nemasoma	NA	Nemasoma varicorne	118473	S_2000_V1_2015	2	MCOM	Metazoa	2000	2015	Pinus cembra	Nemasoma varicorne
1192	NA	root	cellular organisms	Eukaryota	Opisthokonta	Metazoa	Eumetazoa	Bilateria	Protostomia	Ecdysozoa	Panarthropoda	Arthropoda	Mandibulata	Myriapoda	NA	Diplopoda	Helminthomorpha	NA	Julida	NA	NA	NA	Nemasomatidae	NA	NA	Nemasoma	NA	Nemasoma varicorne	118473	S_2000_V1_2017	0	MCOM	Metazoa	2000	2017	Pinus cembra	Nemasoma varicorne
1193	NA	root	cellular organisms	Eukaryota	Opisthokonta	Metazoa	Eumetazoa	Bilateria	Protostomia	Ecdysozoa	Panarthropoda	Arthropoda	Mandibulata	Myriapoda	NA	Diplopoda	Helminthomorpha	NA	Julida	NA	NA	NA	Nemasomatidae	NA	NA	Nemasoma	NA	Nemasoma varicorne	118473	S_1850_V1_2017	0	MCOM	Metazoa	1850	2017	mixed conifers	Nemasoma varicorne
1194	NA	root	cellular organisms	Eukaryota	Opisthokonta	Metazoa	Eumetazoa	Bilateria	Protostomia	Ecdysozoa	Panarthropoda	Arthropoda	Mandibulata	Myriapoda	NA	Diplopoda	Helminthomorpha	NA	Julida	NA	NA	NA	Nemasomatidae	NA	NA	Nemasoma	NA	Nemasoma varicorne	118473	S_2100_V1_2015	0	MCOM	Metazoa	2100	2015	Pinus cembra	Nemasoma varicorne
1195	NA	root	cellular organisms	Eukaryota	Opisthokonta	Metazoa	Eumetazoa	Bilateria	Protostomia	Ecdysozoa	Panarthropoda	Arthropoda	Mandibulata	Myriapoda	NA	Diplopoda	Helminthomorpha	NA	Julida	NA	NA	NA	Nemasomatidae	NA	NA	Nemasoma	NA	Nemasoma varicorne	118473	S_2100_V1_2017	0	MCOM	Metazoa	2100	2017	Pinus cembra	Nemasoma varicorne
1196	NA	root	cellular organisms	Eukaryota	Opisthokonta	Metazoa	Eumetazoa	Bilateria	Protostomia	Ecdysozoa	Panarthropoda	Arthropoda	Mandibulata	Myriapoda	NA	Diplopoda	Helminthomorpha	NA	Julida	NA	NA	NA	Nemasomatidae	NA	NA	Nemasoma	NA	Nemasoma varicorne	118473	S_1850_V1_2015	0	MCOM	Metazoa	1850	2015	mixed conifers	Nemasoma varicorne
1197	NA	root	cellular organisms	Eukaryota	Opisthokonta	Metazoa	Eumetazoa	Bilateria	Protostomia	Ecdysozoa	Panarthropoda	Arthropoda	Mandibulata	Myriapoda	NA	Diplopoda	Helminthomorpha	NA	Julida	NA	NA	NA	Nemasomatidae	NA	NA	Nemasoma	NA	Nemasoma varicorne	118473	S_2250_V1_2015	0	MCOM	Metazoa	2250	2015	alpine meadow	Nemasoma varicorne
1198	NA	root	cellular organisms	Eukaryota	Opisthokonta	Metazoa	Eumetazoa	Bilateria	Protostomia	Ecdysozoa	Panarthropoda	Arthropoda	Mandibulata	Myriapoda	NA	Diplopoda	Helminthomorpha	NA	Julida	NA	NA	NA	Nemasomatidae	NA	NA	Nemasoma	NA	Nemasoma varicorne	118473	S_1900_V1_2017	0	MCOM	Metazoa	1900	2017	mixed conifers	Nemasoma varicorne
1199	NA	root	cellular organisms	Eukaryota	Opisthokonta	Metazoa	Eumetazoa	Bilateria	Protostomia	Ecdysozoa	Panarthropoda	Arthropoda	Mandibulata	Myriapoda	NA	Diplopoda	Helminthomorpha	NA	Julida	NA	NA	NA	Nemasomatidae	NA	NA	Nemasoma	NA	Nemasoma varicorne	118473	S_2250_V1_2017	0	MCOM	Metazoa	2250	2017	alpine meadow	Nemasoma varicorne
1200	NA	root	cellular organisms	Eukaryota	Opisthokonta	Metazoa	Eumetazoa	Bilateria	Protostomia	Ecdysozoa	Panarthropoda	Arthropoda	Mandibulata	Myriapoda	NA	Diplopoda	Helminthomorpha	NA	Julida	NA	NA	NA	Nemasomatidae	NA	NA	Nemasoma	NA	Nemasoma varicorne	118473	S_1900_V1_2015	0	MCOM	Metazoa	1900	2015	mixed conifers	Nemasoma varicorne
1201	NA	root	cellular organisms	Eukaryota	Opisthokonta	Metazoa	Eumetazoa	Bilateria	Protostomia	Ecdysozoa	Panarthropoda	Arthropoda	Mandibulata	Myriapoda	NA	Diplopoda	Helminthomorpha	NA	Polydesmida	NA	NA	NA	Polydesmidae	NA	NA	Polydesmus	NA	Polydesmus angustus	1068628	S_2000_V1_2015	0	MCOM	Metazoa	2000	2015	Pinus cembra	Polydesmus angustus
1202	NA	root	cellular organisms	Eukaryota	Opisthokonta	Metazoa	Eumetazoa	Bilateria	Protostomia	Ecdysozoa	Panarthropoda	Arthropoda	Mandibulata	Myriapoda	NA	Diplopoda	Helminthomorpha	NA	Polydesmida	NA	NA	NA	Polydesmidae	NA	NA	Polydesmus	NA	Polydesmus angustus	1068628	S_2000_V1_2017	0	MCOM	Metazoa	2000	2017	Pinus cembra	Polydesmus angustus
1203	NA	root	cellular organisms	Eukaryota	Opisthokonta	Metazoa	Eumetazoa	Bilateria	Protostomia	Ecdysozoa	Panarthropoda	Arthropoda	Mandibulata	Myriapoda	NA	Diplopoda	Helminthomorpha	NA	Polydesmida	NA	NA	NA	Polydesmidae	NA	NA	Polydesmus	NA	Polydesmus angustus	1068628	S_1850_V1_2017	0	MCOM	Metazoa	1850	2017	mixed conifers	Polydesmus angustus
1204	NA	root	cellular organisms	Eukaryota	Opisthokonta	Metazoa	Eumetazoa	Bilateria	Protostomia	Ecdysozoa	Panarthropoda	Arthropoda	Mandibulata	Myriapoda	NA	Diplopoda	Helminthomorpha	NA	Polydesmida	NA	NA	NA	Polydesmidae	NA	NA	Polydesmus	NA	Polydesmus angustus	1068628	S_2100_V1_2015	0	MCOM	Metazoa	2100	2015	Pinus cembra	Polydesmus angustus
1205	NA	root	cellular organisms	Eukaryota	Opisthokonta	Metazoa	Eumetazoa	Bilateria	Protostomia	Ecdysozoa	Panarthropoda	Arthropoda	Mandibulata	Myriapoda	NA	Diplopoda	Helminthomorpha	NA	Polydesmida	NA	NA	NA	Polydesmidae	NA	NA	Polydesmus	NA	Polydesmus angustus	1068628	S_2100_V1_2017	0	MCOM	Metazoa	2100	2017	Pinus cembra	Polydesmus angustus
1206	NA	root	cellular organisms	Eukaryota	Opisthokonta	Metazoa	Eumetazoa	Bilateria	Protostomia	Ecdysozoa	Panarthropoda	Arthropoda	Mandibulata	Myriapoda	NA	Diplopoda	Helminthomorpha	NA	Polydesmida	NA	NA	NA	Polydesmidae	NA	NA	Polydesmus	NA	Polydesmus angustus	1068628	S_1850_V1_2015	0	MCOM	Metazoa	1850	2015	mixed conifers	Polydesmus angustus
[truncated: 23,814 more rows]
