# Supplementary material for: The MetaInvert soil invertebrate genome resource provides insights into below-ground biodiversity and evolution
Source: Commun Biol. 2023 Dec 8;6:1241. doi: 10.1038/s42003-023-05621-4 (PMC10709333; doi:10.1038/s42003-023-05621-4)
Supplement: Supplementary file 5 — Supplementary Data 2 [file 42003_2023_5621_MOESM5_ESM.zip › Supplementary Data 2/Supplementary Data Kraken.README]

Columns U to S: taxa according to Kraken2
taxid: NCBI taxonomy ID
sample: sample code
reads: reads assigned by Kraken2 to a particular taxid 
dataset: others - reads assigned to bacteria, fungi, plants; COM - assignments to all springtail (57), oribatid mite (9) and myriapod genomes (8) available in NCBI RefSeq as of 20.6.2023; MCOM - assignments to all springtail (57), oribatid mite (9) and myriapod genomes (8) available in NCBI RefSeq as of 20.6.2023 AND the 232 MetaInvert genomes
group: major taxonomic groups (Metazoa, Viruses, Bacteria, Plants, Fungi)
elevation: elevation of the eRNA collection site as meters above sea level
year: colleciton year of eRNA (2015, 2017)
habitat: habitat type where the eRNA sample was collected (Pinus cembra, mixed conifers, alpine meadow)
taxon: the best possible taxon assignment of the sequence
