# Supplementary material for: The MetaInvert soil invertebrate genome resource provides insights into below-ground biodiversity and evolution
Source: Commun Biol. 2023 Dec 8;6:1241. doi: 10.1038/s42003-023-05621-4 (PMC10709333; doi:10.1038/s42003-023-05621-4)
Supplement: Supplementary file 6 — Supplementary Data 4 [file 42003_2023_5621_MOESM6_ESM.zip]

Archive with 13 entries (12 files):
- Supplementary Data Fig5cd/
- Supplementary Data Fig5cd/link_number_to_GeneID.csv
- __MACOSX/Supplementary Data Fig5cd/._link_number_to_GeneID.csv
- Supplementary Data Fig5cd/Supplementary Table 9_GO-enrichment results_Feb2023.xlsx
- __MACOSX/Supplementary Data Fig5cd/._Supplementary Table 9_GO-enrichment results_Feb2023.xlsx
- Supplementary Data Fig5cd/mz_coregenes.fa.interpro.sortedGO.txt
- __MACOSX/Supplementary Data Fig5cd/._mz_coregenes.fa.interpro.sortedGO.txt
- Supplementary Data Fig5cd/missing_list_oribatids.txt
- __MACOSX/Supplementary Data Fig5cd/._missing_list_oribatids.txt
- Supplementary Data Fig5cd/metazoa_core_genes_in_meta_invertebrates.pdf
- __MACOSX/Supplementary Data Fig5cd/._metazoa_core_genes_in_meta_invertebrates.pdf
- Supplementary Data Fig5cd/missing_list_collembola.txt
- __MACOSX/Supplementary Data Fig5cd/._missing_list_collembola.txt
