# Supplementary material for: The MetaInvert soil invertebrate genome resource provides insights into below-ground biodiversity and evolution
Source: Commun Biol. 2023 Dec 8;6:1241. doi: 10.1038/s42003-023-05621-4 (PMC10709333; doi:10.1038/s42003-023-05621-4)
Supplement: Supplementary file 6 — Supplementary Data 4 [file 42003_2023_5621_MOESM6_ESM.zip › Supplementary Data Fig5cd/link_number_to_GeneID.csv]

phyloprofile_number	GeneID
637928	637928|DROME@7227@1|X2JB60
1015119	1015119|DROME@7227@1|Q9VWA8
1035418	1035418|DROME@7227@1|Q960K8
1001303	1001303|DROME@7227@1|Q9VG04
1027358	1027358|DROME@7227@1|DROME09383
1043133	1043133|DROME@7227@1|Q9TVM2
680712	680712|DROME@7227@1|Q86M59
612650	612650|DROME@7227@1|P12881
638156	638156|DROME@7227@1|Q8IQ70
1008679	1008679|DROME@7227@1|Q7K0P4
937466	937466|DROME@7227@1|Q7K209
961468	961468|DROME@7227@1|X2JIH1
574530	574530|DROME@7227@1|Q9VVI9
947725	947725|DROME@7227@1|Q9V6U9
1001255	1001255|DROME@7227@1|Q9VJJ0
623823	623823|DROME@7227@1|Q9V3Z6
753355	753355|DROME@7227@1|Q7YU24
648200	648200|DROME@7227@1|Q9VPH4
1012330	1012330|DROME@7227@1|Q9VJ60
1042013	1042013|DROME@7227@1|P09180
1033393	1033393|DROME@7227@1|Q9V345
1022426	1022426|DROME@7227@1|P08182
1026020	1026020|DROME@7227@1|Q9W445
1042327	1042327|DROME@7227@1|Q9VM33
812788	812788|STRMM@126957@1|T1JBX6
810117	810117|DROME@7227@1|Q9VGE6
802759	802759|DROME@7227@1|Q9VPP8
674210	674210|DROME@7227@1|Q7KS35
676290	676290|DROME@7227@1|Q7KTK9
966385	966385|DROME@7227@1|Q9VJG0
603844	603844|DROME@7227@1|Q9VL13
995232	995232|DROME@7227@1|Q7KSW1
807105	807105|DROME@7227@1|Q8T3X9
1006570	1006570|DROME@7227@1|Q9VCZ8
1000134	1000134|DROME@7227@1|O18388
807194	807194|DROME@7227@1|O18640
807174	807174|DROME@7227@1|Q9W420
1000223	1000223|DROME@7227@1|Q8IRJ8
1020341	1020341|DROME@7227@1|Q86BS6
1030977	1030977|DROME@7227@1|Q9VBX1
1042975	1042975|DROME@7227@1|O76994
807293	807293|DROME@7227@1|Q9VLN1
585851	585851|DROME@7227@1|O61345
782433	782433|DROME@7227@1|O46100
725177	725177|DROME@7227@1|Q9W0U6
639142	639142|DROME@7227@1|Q9Y1I2
807548	807548|DROME@7227@1|Q9U5W6
1034391	1034391|DROME@7227@1|Q9U4Y1
808221	808221|DROME@7227@1|A1ZB08
1022538	1022538|DROME@7227@1|Q07327
807682	807682|DROME@7227@1|Q8T6I0
929409	929409|DROME@7227@1|Q9VHT4
1031578	1031578|DROME@7227@1|Q52KA6
1041665	1041665|DROME@7227@1|Q6NNX3
807361	807361|DROME@7227@1|Q9VX15
986862	986862|STRMM@126957@1|T1J196
1033830	1033830|DROME@7227@1|Q541C9
944895	944895|DROME@7227@1|Q9VTN9
1010537	1010537|DROME@7227@1|Q24509
996793	996793|DROME@7227@1|Q9VI55
1031935	1031935|DROME@7227@1|Q9W1G0
810326	810326|DROME@7227@1|Q9VXI3
962980	962980|DROME@7227@1|Q9W0I6
1035417	1035417|DROME@7227@1|Q8IPE8
715684	715684|DROME@7227@1|Q961G1
1028059	1028059|DROME@7227@1|Q9VFJ1
964235	964235|DROME@7227@1|Q9V4E0
603719	603719|DROME@7227@1|Q9U8A9
808362	808362|DROME@7227@1|Q9VL65
581746	581746|DROME@7227@1|Q9VZ77
999151	999151|DROME@7227@1|Q8SZB7
707177	707177|DROME@7227@1|Q9GYU7
1024042	1024042|DROME@7227@1|Q9V6L9
991300	991300|DROME@7227@1|O61917
734318	734318|STRMM@126957@1|T1ISH9
945928	945928|DROME@7227@1|Q9VJD3
982742	982742|DROME@7227@1|Q8IML5
983965	983965|DROME@7227@1|X2JI07
1015007	1015007|DROME@7227@1|A0A0B4KHW7
1020407	1020407|DROME@7227@1|Q7KUT2
616387	616387|DROME@7227@1|P32234
991738	991738|DROME@7227@1|Q9VNR7
966899	966899|DROME@7227@1|X2J9R2
807610	807610|DROME@7227@1|Q7K738
1032776	1032776|DROME@7227@1|Q8MLY8
988927	988927|DROME@7227@1|Q9VRL3
697946	697946|DROME@7227@1|Q9VRD4
583161	583161|DROME@7227@1|Q9VG80
695192	695192|DROME@7227@1|Q9W0M7
961512	961512|DROME@7227@1|F0JAN1
808439	808439|DROME@7227@1|P21521
1025060	1025060|DROME@7227@1|I3VPX9
1040219	1040219|DROME@7227@1|Q9VWT1
1009776	1009776|STRMM@126957@1|T1IIR1
990047	990047|DROME@7227@1|Q9VL96
766355	766355|DROME@7227@1|Q9W484
648903	648903|DROME@7227@1|Q7KUT5
1018671	1018671|DROME@7227@1|Q7JVI3
807083	807083|DROME@7227@1|P29845
741533	741533|DROME@7227@1|A1Z9S1
738177	738177|DROME@7227@1|Q9VEM0
685543	685543|DROME@7227@1|Q8IQZ5
940021	940021|DROME@7227@1|Q9W1V1
1036988	1036988|DROME@7227@1|Q9VNW6
1038874	1038874|DROME@7227@1|I0EZ84
1041918	1041918|DROME@7227@1|Q9VTF8
998680	998680|STRMM@126957@1|T1IPS0
1037624	1037624|DROME@7227@1|Q8MS69
685561	685561|DROME@7227@1|Q9VPH8
947040	947040|DROME@7227@1|Q9VBI3
807565	807565|DROME@7227@1|Q9V3C0
978430	978430|DROME@7227@1|R9Q794
965719	965719|DROME@7227@1|Q9VTZ4
969083	969083|DROME@7227@1|Q9VRJ8
1042063	1042063|DROME@7227@1|Q01604
1028570	1028570|DROME@7227@1|O01349
746781	746781|DROME@7227@1|U3NIM6
1026864	1026864|DROME@7227@1|Q9VT75
613095	613095|DROME@7227@1|Q9Y140
1026945	1026945|DROME@7227@1|Q0E8V7
1002776	1002776|DROME@7227@1|Q9V7D2
302461	302461|DROME@7227@1|Q9V3L1
932189	932189|DROME@7227@1|Q9VTF5
810854	810854|DROME@7227@1|Q8MT16
807399	807399|DROME@7227@1|Q7KVQ0
707212	707212|DROME@7227@1|Q9W2S2
766423	766423|DROME@7227@1|Q9VC18
1001285	1001285|DROME@7227@1|Q8SWZ6
1021526	1021526|DROME@7227@1|Q9W058
994979	994979|DROME@7227@1|Q9VU64
583813	583813|DROME@7227@1|Q7K0L7
648120	648120|DROME@7227@1|Q7JW66
954245	954245|DROME@7227@1|Q9VEV4
695538	695538|DROME@7227@1|X2J9M9
807308	807308|DROME@7227@1|Q9VKZ8
990016	990016|DROME@7227@1|C3KGM6
1042995	1042995|DROME@7227@1|Q8IMX7
1024315	1024315|DROME@7227@1|Q7JZN0
807196	807196|DROME@7227@1|Q9V9U4
1037428	1037428|DROME@7227@1|Q9V3U2
955952	955952|DROME@7227@1|Q9VL24
1014476	1014476|DROME@7227@1|Q7JWR9
808722	808722|DROME@7227@1|Q7JW27
1031764	1031764|DROME@7227@1|Q7JY94
807086	807086|DROME@7227@1|Q9VCX7
1005286	1005286|DROME@7227@1|A0A0C4DHG1
952708	952708|STRMM@126957@1|T1JMK6
807575	807575|DROME@7227@1|Q9VP77
1042870	1042870|DROME@7227@1|Q9VVS6
687580	687580|DROME@7227@1|Q9VLX0
1038563	1038563|STRMM@126957@1|T1J0E6
638198	638198|DROME@7227@1|Q7JRB2
1041957	1041957|DROME@7227@1|Q8T3U2
792571	792571|DROME@7227@1|Q9VZU8
1036734	1036734|DROME@7227@1|Q8MSB1
996958	996958|DROME@7227@1|Q9VX94
976184	976184|DROME@7227@1|V5RBK1
1041915	1041915|DROME@7227@1|Q9V3G1
1031448	1031448|DROME@7227@1|V5P0Q7
807187	807187|DROME@7227@1|Q9VMR6
585572	585572|DROME@7227@1|P91926
813892	813892|DROME@7227@1|Q9W3J1
770272	770272|DROME@7227@1|Q9W2N0
1036410	1036410|DROME@7227@1|O44081
1018451	1018451|DROME@7227@1|A0A0B4LEY8
753186	753186|DROME@7227@1|Q9VI04
1022639	1022639|DROME@7227@1|Q9VMW8
1034721	1034721|DROME@7227@1|Q9VAD4
746114	746114|DROME@7227@1|Q9VTC4
1030570	1030570|DROME@7227@1|Q9VMW7
988251	988251|DROME@7227@1|Q9VV89
807173	807173|DROME@7227@1|Q9W0B8
938646	938646|DROME@7227@1|Q9VHM2
1034392	1034392|DROME@7227@1|Q9VV60
1012492	1012492|DROME@7227@1|Q24246
1039349	1039349|DROME@7227@1|Q9VRP2
1036894	1036894|DROME@7227@1|Q9VWG3
1035884	1035884|DROME@7227@1|Q9VXN4
612645	612645|DROME@7227@1|Q95083
616783	616783|DROME@7227@1|Q9VGY8
1033728	1033728|DROME@7227@1|Q9VU87
808499	808499|DROME@7227@1|P32866
1007258	1007258|DROME@7227@1|Q9VJX8
947042	947042|DROME@7227@1|Q9VRJ5
807160	807160|DROME@7227@1|P24156
984446	984446|DROME@7227@1|Q9VK25
1038511	1038511|STRMM@126957@1|T1J3J2
613089	613089|DROME@7227@1|X2J7F1
985613	985613|DROME@7227@1|O77410
768647	768647|DROME@7227@1|Q94524
984655	984655|DROME@7227@1|Q9VNC0
779146	779146|DROME@7227@1|Q9VN44
807249	807249|DROME@7227@1|P62152
807451	807451|DROME@7227@1|Q7JUN3
997844	997844|DROME@7227@1|X2JAB9
805886	805886|DROME@7227@1|Q9W133
787331	787331|DROME@7227@1|Q9W3R7
616388	616388|DROME@7227@1|Q9VDV2
974824	974824|DROME@7227@1|Q9VAQ7
988733	988733|DROME@7227@1|O97454
804373	804373|DROME@7227@1|Q9V3H8
616785	616785|IXOSC@6945@1|B7PRD2
807335	807335|DROME@7227@1|M9PB96
653851	653851|DROME@7227@1|Q59DP8
807938	807938|DROME@7227@1|Q9W2H1
575096	575096|DROME@7227@1|Q7KW39
649996	649996|DROME@7227@1|Q9VJQ6
676094	676094|DROME@7227@1|Q9VH09
701786	701786|DROME@7227@1|Q9W4M9
807475	807475|DROME@7227@1|Q7K1Y4
1012348	1012348|DROME@7227@1|Q9V9A7
602798	602798|DROME@7227@1|Q9VZ97
982853	982853|DROME@7227@1|Q9VPY0
657392	657392|DROME@7227@1|X2JJ95
993594	993594|DROME@7227@1|Q9VLB9
807483	807483|DROME@7227@1|Q9NBK5
807999	807999|DROME@7227@1|X2JI73
935612	935612|DROME@7227@1|Q9W374
1042300	1042300|DROME@7227@1|Q9VSD6
807140	807140|DROME@7227@1|Q9VMW9
999728	999728|DROME@7227@1|Q9VZI8
1026365	1026365|DROME@7227@1|Q9VFL5
603770	603770|DROME@7227@1|Q9VJW1
1008470	1008470|DROME@7227@1|Q9VHT2
986537	986537|DROME@7227@1|Q9VGR7
1034912	1034912|DROME@7227@1|P26270
1038813	1038813|DROME@7227@1|Q9VID7
1021259	1021259|DROME@7227@1|Q9VSY8
808904	808904|DROME@7227@1|Q9V3G3
996438	996438|DROME@7227@1|DROME05104
1036038	1036038|DROME@7227@1|P16378
941129	941129|DROME@7227@1|Q9VKC7
1003620	1003620|DROME@7227@1|Q9V3W0
1009369	1009369|DROME@7227@1|Q9VAQ5
1030177	1030177|DROME@7227@1|O97183
985118	985118|DROME@7227@1|Q9VVX6
1008631	1008631|DROME@7227@1|Q9VLJ0
937227	937227|DROME@7227@1|O44116
795712	795712|DROME@7227@1|Q9VKB2
807436	807436|DROME@7227@1|Q4V5H1
811517	811517|DROME@7227@1|Q9VSK6
807379	807379|DROME@7227@1|Q7JW03
807572	807572|DROME@7227@1|Q9V3J8
1011106	1011106|DROME@7227@1|O96989
1029289	1029289|DROME@7227@1|Q9W1A2
807469	807469|DROME@7227@1|Q9VJL9
970996	970996|DROME@7227@1|Q9VF28
575444	575444|STRMM@126957@1|T1JI53
751793	751793|DROME@7227@1|A1ZAC7
736928	736928|DROME@7227@1|Q95TN1
807349	807349|DROME@7227@1|Q9VD52
1026417	1026417|DROME@7227@1|Q9VHI1
612647	612647|DROME@7227@1|P40301
1028099	1028099|DROME@7227@1|Q9VR89
807163	807163|DROME@7227@1|Q9VE98
802746	802746|DROME@7227@1|P25160
999727	999727|DROME@7227@1|Q9VDE2
952643	952643|DROME@7227@1|Q8MSW9
988118	988118|DROME@7227@1|Q9VH69
939972	939972|DROME@7227@1|A8DY82
1042138	1042138|DROME@7227@1|O76927
612649	612649|DROME@7227@1|P18053
666851	666851|STRMM@126957@1|T1J379
960876	960876|DROME@7227@1|Q9VAP1
1011085	1011085|DROME@7227@1|Q9VA97
1014001	1014001|DROME@7227@1|Q9VXT2
945753	945753|DROME@7227@1|O77430
1038019	1038019|DROME@7227@1|Q29R26
807289	807289|DROME@7227@1|X2JG90
1007734	1007734|DROME@7227@1|Q9W2E4
1008728	1008728|DROME@7227@1|Q95TK5
807161	807161|DROME@7227@1|Q9XZC3
989647	989647|DROME@7227@1|S5ML32
665714	665714|DROME@7227@1|Q7K3G2
1000762	1000762|STRMM@126957@1|T1J5E0
997895	997895|DROME@7227@1|P29613
653852	653852|DROME@7227@1|P13607
809653	809653|DROME@7227@1|Q9VH19
1013564	1013564|DROME@7227@1|Q4V516
995254	995254|STRMM@126957@1|T1J910
771072	771072|DROME@7227@1|P04359
990129	990129|DROME@7227@1|Q9VHW6
585227	585227|DROME@7227@1|Q9V3G7
1031508	1031508|DROME@7227@1|P51406
808420	808420|DROME@7227@1|P54367
1022818	1022818|DROME@7227@1|Q9VEV7
931480	931480|DROME@7227@1|Q26454
715498	715498|DROME@7227@1|Q9VG51
1025758	1025758|DROME@7227@1|Q9VPP5
624544	624544|DROME@7227@1|Q9VQ78
931410	931410|DROME@7227@1|Q7K4Q9
1021041	1021041|DROME@7227@1|P35421
1026048	1026048|DROME@7227@1|Q9VLR9
992957	992957|DROME@7227@1|Q8SYP9
1011609	1011609|DROME@7227@1|Q9V9M7
755775	755775|DROME@7227@1|U3PXB4
653565	653565|DROME@7227@1|Q9VEQ0
732089	732089|DROME@7227@1|Q9W3R8
940515	940515|DROME@7227@1|P10351
1014011	1014011|DROME@7227@1|Q9VZH1
949404	949404|DROME@7227@1|Q9VHI8
613030	613030|DROME@7227@1|O18404
1043066	1043066|DROME@7227@1|Q7K1Q7
958818	958818|DROME@7227@1|O46079
1027219	1027219|DROME@7227@1|Q9VRQ7
807169	807169|DROME@7227@1|P53034
1017792	1017792|DROME@7227@1|Q5BIA9
807391	807391|DROME@7227@1|Q9VPE8
722167	722167|DROME@7227@1|P48598
807309	807309|DROME@7227@1|Q9VZF0
807165	807165|DROME@7227@1|P29844
588388	588388|DROME@7227@1|A1Z8U0
989745	989745|DROME@7227@1|Q7KSW3
715677	715677|DROME@7227@1|A1Z7S0
585228	585228|DROME@7227@1|Q9VVU5
585571	585571|DROME@7227@1|P45437
1032718	1032718|DROME@7227@1|Q8SX37
951958	951958|DROME@7227@1|A4V0U4
575101	575101|STRMM@126957@1|T1IV25
1041021	1041021|DROME@7227@1|Q9VYT6
764176	764176|DROME@7227@1|Q9VQQ0
1024565	1024565|DROME@7227@1|Q8MKK3
755407	755407|DROME@7227@1|Q4QQ12
1040617	1040617|DROME@7227@1|Q9VS57
1038466	1038466|DROME@7227@1|X2JF40
1034930	1034930|DROME@7227@1|Q9VT68
784166	784166|DROME@7227@1|P61851
1008279	1008279|DROME@7227@1|Q8T4A9
670148	670148|DROME@7227@1|Q9I7P8
1026000	1026000|DROME@7227@1|Q9V3J1
966193	966193|STRMM@126957@1|T1J8P6
756703	756703|DROME@7227@1|Q27331
680437	680437|DROME@7227@1|O96881
1043540	1043540|DROME@7227@1|Q9VJ38
989643	989643|DROME@7227@1|Q9VXN0
984928	984928|DROME@7227@1|Q9W3T2
808712	808712|DROME@7227@1|Q9VF81
974504	974504|DROME@7227@1|Q8MYW9
1020342	1020342|DROME@7227@1|A1ZAY5
1043408	1043408|DROME@7227@1|Q9VDT6
1027823	1027823|DROME@7227@1|Q9VN50
1026668	1026668|DROME@7227@1|P25991
807170	807170|DROME@7227@1|Q9V405
1007089	1007089|DROME@7227@1|A0A0B4LEQ0
759092	759092|DROME@7227@1|Q9VN03
1011693	1011693|DROME@7227@1|Q9VD25
730962	730962|DROME@7227@1|Q9VDD0
653857	653857|DROME@7227@1|Q9VYT4
1028578	1028578|DROME@7227@1|P48612
663996	663996|STRMM@126957@1|T1IJL9
1011765	1011765|DROME@7227@1|Q9W2Y4
807159	807159|DROME@7227@1|O18413
1039642	1039642|DROME@7227@1|Q9VGZ3
690758	690758|DROME@7227@1|Q8MSY4
1000452	1000452|DROME@7227@1|Q9Y169
803102	803102|DROME@7227@1|Q9V3K9
796077	796077|DROME@7227@1|Q9VXU7
992677	992677|DROME@7227@1|Q9V393
767743	767743|DROME@7227@1|Q9VSJ5
807413	807413|DROME@7227@1|Q8SYG3
1035138	1035138|DROME@7227@1|Q9W0C7
807144	807144|DROME@7227@1|Q9W1X8
598421	598421|DROME@7227@1|Q8IGJ4
1040701	1040701|DROME@7227@1|Q8SYL1
994720	994720|DROME@7227@1|Q9VL28
1012079	1012079|DROME@7227@1|Q9W2E7
1031212	1031212|DROME@7227@1|Q9VN19
978019	978019|DROME@7227@1|Q9VTW6
718532	718532|DROME@7227@1|Q9VSC1
1028591	1028591|DROME@7227@1|Q9VQY9
966618	966618|DROME@7227@1|Q5U0X8
1042042	1042042|DROME@7227@1|Q9VRZ1
807596	807596|DROME@7227@1|Q9VVA7
1019172	1019172|DROME@7227@1|Q9VFE9
611316	611316|DROME@7227@1|A0A0B4LEY0
807183	807183|DROME@7227@1|Q9W328
989308	989308|DROME@7227@1|Q9VZ04
982924	982924|DROME@7227@1|Q9VF56
613036	613036|DROME@7227@1|Q9VBU5
944270	944270|DROME@7227@1|Q9VZL3
802410	802410|DROME@7227@1|Q9VWV8
966475	966475|DROME@7227@1|Q9W265
807166	807166|DROME@7227@1|Q9V3J4
1012111	1012111|DROME@7227@1|Q9VEA5
807284	807284|DROME@7227@1|Q8SXU3
931902	931902|DROME@7227@1|Q9W4R9
1042329	1042329|DROME@7227@1|P13060
1003084	1003084|DROME@7227@1|Q8T045
986215	986215|STRMM@126957@1|T1IIN9
976197	976197|DROME@7227@1|Q0E8G6
807270	807270|DROME@7227@1|Q9V3B6
1002757	1002757|DROME@7227@1|Q9I7P3
671220	671220|DROME@7227@1|Q8SYS7
625489	625489|DROME@7227@1|Q9V3N6
1013238	1013238|DROME@7227@1|Q9VD58
1037712	1037712|DROME@7227@1|Q9VS59
1032888	1032888|DROME@7227@1|Q9V437
808354	808354|DROME@7227@1|Q9VPU0
807280	807280|DROME@7227@1|Q7KNS3
727793	727793|STRMM@126957@1|T1JH65
722166	722166|DROME@7227@1|Q8T3K5
1038644	1038644|DROME@7227@1|Q9VFV8
807296	807296|DROME@7227@1|Q24216
933733	933733|DROME@7227@1|Q9VU39
814049	814049|DROME@7227@1|Q9VL07
1035213	1035213|DROME@7227@1|Q9VHB9
1037973	1037973|DROME@7227@1|P55035
967116	967116|DROME@7227@1|Q9V9V9
741647	741647|DROME@7227@1|Q7JVP2
807355	807355|DROME@7227@1|Q9VZU4
721337	721337|DROME@7227@1|X2JCV6
717639	717639|STRMM@126957@1|T1J9I4
1038651	1038651|DROME@7227@1|Q9VDZ8
933195	933195|STRMM@126957@1|T1IWX5
717378	717378|DROME@7227@1|Q8SX78
807241	807241|DROME@7227@1|Q9VTK2
806665	806665|DROME@7227@1|Q9VXH3
807171	807171|DROME@7227@1|Q9VPR4
1000738	1000738|DROME@7227@1|Q8I0S6
989437	989437|DROME@7227@1|Q9VPQ7
583825	583825|DROME@7227@1|Q9Y166
699878	699878|DROME@7227@1|Q9VF41
964978	964978|DROME@7227@1|Q9VWP4
807514	807514|DROME@7227@1|Q9VPQ2
931901	931901|DROME@7227@1|T2FFB7
994479	994479|DROME@7227@1|Q9VNV3
1042860	1042860|DROME@7227@1|Q9VMC8
1042639	1042639|DROME@7227@1|Q9VCK0
1009660	1009660|DROME@7227@1|X2JA05
1040386	1040386|DROME@7227@1|Q0IGW6
808023	808023|DROME@7227@1|Q7K4Q5
807107	807107|DROME@7227@1|Q9VXR5
810374	810374|DROME@7227@1|M9NDI3
767745	767745|STRMM@126957@1|T1JG33
586037	586037|DROME@7227@1|X2JC31
807248	807248|DROME@7227@1|Q9V4Q8
960560	960560|DROME@7227@1|Q9VKM4
997423	997423|DROME@7227@1|Q8IQN2
941665	941665|DROME@7227@1|Q9VY42
1043525	1043525|DROME@7227@1|X4YDX6
807226	807226|DROME@7227@1|Q9VB05
807175	807175|DROME@7227@1|Q9W0Q2
734328	734328|DROME@7227@1|Q9VMD2
1042269	1042269|DROME@7227@1|Q9U9Q4
711270	711270|DROME@7227@1|Q9VAV6
1036244	1036244|DROME@7227@1|P54353
777997	777997|DROME@7227@1|Q9VEU2
1041576	1041576|DROME@7227@1|Q94522
996264	996264|DROME@7227@1|DROME20621
1032999	1032999|DROME@7227@1|Q9V5Q4
810392	810392|DROME@7227@1|DROME03150
583567	583567|DROME@7227@1|Q9VJQ5
1020524	1020524|DROME@7227@1|X2J6D4
997277	997277|DROME@7227@1|Q9W0E1
598765	598765|DROME@7227@1|Q9VVL7
1005043	1005043|DROME@7227@1|Q9VQ62
807825	807825|DROME@7227@1|Q9Y148
1023267	1023267|DROME@7227@1|Q9VAH9
1042299	1042299|DROME@7227@1|DROME03001
712789	712789|STRMM@126957@1|T1IRQ0
680536	680536|DROME@7227@1|Q7JVW5
1008521	1008521|DROME@7227@1|X2JC35
1023252	1023252|DROME@7227@1|Q9W1J3
809369	809369|DROME@7227@1|Q9VE62
807717	807717|DROME@7227@1|A1Z7U2
1012961	1012961|DROME@7227@1|Q8SXX5
1041696	1041696|DROME@7227@1|P46222
1036848	1036848|DROME@7227@1|Q9VX08
807142	807142|DROME@7227@1|Q9VIF6
598790	598790|DROME@7227@1|Q9VQ79
807185	807185|DROME@7227@1|Q7KMQ0
1021018	1021018|DROME@7227@1|P17917
583811	583811|DROME@7227@1|Q9VA73
1035419	1035419|DROME@7227@1|Q7JR58
989903	989903|DROME@7227@1|M9PEV2
965786	965786|DROME@7227@1|Q9VU67
754832	754832|DROME@7227@1|Q9VG84
986551	986551|DROME@7227@1|Q9VHJ4
1003176	1003176|DROME@7227@1|Q9VTL1
750297	750297|DROME@7227@1|Q7JXV9
938451	938451|DROME@7227@1|Q9W0J9
955388	955388|DROME@7227@1|Q95WY3
1011926	1011926|DROME@7227@1|S5WMX5
1026295	1026295|DROME@7227@1|X2JDU0
808164	808164|DROME@7227@1|Q9VPF8
964040	964040|DROME@7227@1|Q9NHE5
992341	992341|DROME@7227@1|Q7K0Y1
1028803	1028803|DROME@7227@1|Q9VJ43
1033267	1033267|DROME@7227@1|P36958
723475	723475|DROME@7227@1|P17336
750051	750051|DROME@7227@1|Q94515
1018009	1018009|DROME@7227@1|Q9VUZ1
604610	604610|DROME@7227@1|Q9VPR5
743830	743830|DROME@7227@1|Q9VDK7
809070	809070|DROME@7227@1|Q9VEK6
807846	807846|DROME@7227@1|Q9W0B3
807695	807695|DROME@7227@1|Q9VDE3
807176	807176|DROME@7227@1|Q9VXE9
809496	809496|DROME@7227@1|Q9VC62
1043037	1043037|DROME@7227@1|Q9VD72
1027106	1027106|STRMM@126957@1|T1IT12
1007893	1007893|DROME@7227@1|Q9VQX6
1024822	1024822|DROME@7227@1|M9NGF2
1027044	1027044|DROME@7227@1|Q9VI57
807871	807871|DROME@7227@1|Q9W3D5
1004232	1004232|DROME@7227@1|Q24152
583806	583806|DROME@7227@1|X2JA11
581435	581435|DROME@7227@1|Q9VLP3
1039278	1039278|DROME@7227@1|X2JKU5
931479	931479|DROME@7227@1|Q9XYU1
1008006	1008006|DROME@7227@1|Q8IMC4
990679	990679|DROME@7227@1|E1JJK6
1034443	1034443|DROME@7227@1|Q9VHP1
949130	949130|DROME@7227@1|P54611
575097	575097|DROME@7227@1|Q9VBP6
777998	777998|DROME@7227@1|Q9VQ57
1039705	1039705|DROME@7227@1|Q8IRQ5
1039413	1039413|DROME@7227@1|Q9UB80
1038197	1038197|IXOSC@6945@1|B7P792
766063	766063|DROME@7227@1|Q94523
1012642	1012642|DROME@7227@1|Q9VKX2
1008382	1008382|DROME@7227@1|Q9VSY6
611302	611302|STRMM@126957@1|T1JHA0
808078	808078|DROME@7227@1|Q9VEH4
1007657	1007657|DROME@7227@1|Q9VS44
585783	585783|DROME@7227@1|O46111
807260	807260|DROME@7227@1|Q9VLK0
807555	807555|DROME@7227@1|Q9XZ19
575098	575098|DROME@7227@1|Q9VNX4
944897	944897|DROME@7227@1|Q9V3F2
1042785	1042785|DROME@7227@1|Q961R8
1040958	1040958|DROME@7227@1|Q9VRQ1
807672	807672|DROME@7227@1|Q9VNF9
1022531	1022531|DROME@7227@1|Q9W040
581730	581730|DROME@7227@1|P39736
1023826	1023826|DROME@7227@1|Q9XZ03
1028799	1028799|DROME@7227@1|T1W0I3
658820	658820|DROME@7227@1|Q9VLV5
767751	767751|DROME@7227@1|DROME02116
945219	945219|DROME@7227@1|O44437
727792	727792|DROME@7227@1|Q9VLM9
1028802	1028802|DROME@7227@1|Q9VL70
809412	809412|DROME@7227@1|Q9NHE9
807996	807996|STRMM@126957@1|T1IZ25
647936	647936|DROME@7227@1|A1Z9D9
1002917	1002917|DROME@7227@1|Q9VGH9
947041	947041|DROME@7227@1|Q95SH2
1034008	1034008|DROME@7227@1|P40304
1043046	1043046|DROME@7227@1|Q9VEJ2
1016444	1016444|DROME@7227@1|Q9VK19
612646	612646|DROME@7227@1|Q9V5C6
1015663	1015663|DROME@7227@1|Q9VBP9
666126	666126|DROME@7227@1|C0HL67
1021415	1021415|DROME@7227@1|Q9V9R2
940224	940224|DROME@7227@1|A0A0B4KFR6
985215	985215|DROME@7227@1|C9QPI7
776899	776899|DROME@7227@1|Q9VWE4
575534	575534|DROME@7227@1|A0A0B4KF06
611307	611307|DROME@7227@1|Q8T046
807219	807219|DROME@7227@1|Q9V3A7
777866	777866|DROME@7227@1|Q9VEA2
807247	807247|DROME@7227@1|Q9W3V8
1027093	1027093|DROME@7227@1|Q9VHH8
974503	974503|DROME@7227@1|Q960U8
656523	656523|STRMM@126957@1|T1JB24
991739	991739|DROME@7227@1|Q9VW26
807286	807286|DROME@7227@1|Q9VYL5
790029	790029|DROME@7227@1|M9PEA7
643207	643207|DROME@7227@1|Q9VG70
969999	969999|DROME@7227@1|Q9VGK3
653348	653348|DROME@7227@1|Q7KKI0
807192	807192|DROME@7227@1|P29052
768587	768587|DROME@7227@1|Q8IGD6
807723	807723|DROME@7227@1|P52304
997288	997288|DROME@7227@1|Q9VFS8
583063	583063|DROME@7227@1|Q9VXA0
808065	808065|DROME@7227@1|Q9VRK9
1015324	1015324|DROME@7227@1|Q9VHB4
1042330	1042330|DROME@7227@1|Q53XD3
655658	655658|DROME@7227@1|P54352
643209	643209|DROME@7227@1|T1W131
612648	612648|DROME@7227@1|Q9XZJ4
964984	964984|DROME@7227@1|Q4V666
793504	793504|DROME@7227@1|Q9VGR2
756908	756908|DROME@7227@1|Q9XZ53
807201	807201|DROME@7227@1|Q9VRI0
1019205	1019205|IXOSC@6945@1|B7PE50
1022316	1022316|DROME@7227@1|Q9VEP9
1010041	1010041|DROME@7227@1|Q8T4E2
687579	687579|DROME@7227@1|Q9VN86
1012491	1012491|DROME@7227@1|Q9VTM3
1040245	1040245|DROME@7227@1|X2JCS6
1039105	1039105|DROME@7227@1|Q9VUQ7
713722	713722|DROME@7227@1|Q9VE09
1039348	1039348|DROME@7227@1|Q9VKV9
1021125	1021125|DROME@7227@1|Q24317
793974	793974|DROME@7227@1|A0A126GUR6
1001623	1001623|DROME@7227@1|Q9VHD3
807294	807294|DROME@7227@1|Q9VK68
807447	807447|DROME@7227@1|Q9W3N6
808646	808646|STRMM@126957@1|T1JFW8
1000135	1000135|DROME@7227@1|Q9VRV8
931209	931209|DROME@7227@1|Q9VDL0
1043114	1043114|DROME@7227@1|Q0E940
949625	949625|DROME@7227@1|Q9W247
718460	718460|DROME@7227@1|P55162
1043150	1043150|DROME@7227@1|P17886
308828	308828|DROME@7227@1|Q9VLI9
690234	690234|DROME@7227@1|M9MS57
658377	658377|STRMM@126957@1|T1IJU9
757731	757731|DROME@7227@1|X2JAI1
935607	935607|DROME@7227@1|P32748
1039116	1039116|DROME@7227@1|M9PC31
988593	988593|DROME@7227@1|P41093
750311	750311|DROME@7227@1|Q9W350
1034137	1034137|DROME@7227@1|Q9VGM4
1011775	1011775|DROME@7227@1|Q9VZL5
581356	581356|DROME@7227@1|Q9VY41
997002	997002|DROME@7227@1|Q94899
811522	811522|DROME@7227@1|Q9W039
975527	975527|DROME@7227@1|Q9W1M7
1020121	1020121|STRMM@126957@1|T1J4E8
1040630	1040630|DROME@7227@1|P20028
1010048	1010048|DROME@7227@1|Q4QQ03
745957	745957|DROME@7227@1|P48603
1035851	1035851|DROME@7227@1|Q9W1F5
1004774	1004774|STRMM@126957@1|T1J5W6
1011704	1011704|DROME@7227@1|Q9VD55
1033649	1033649|DROME@7227@1|Q9VE18
976666	976666|DROME@7227@1|Q9VW35
1031658	1031658|DROME@7227@1|Q9VEP6
699813	699813|DROME@7227@1|Q9VII8
1011673	1011673|DROME@7227@1|Q9VI85
997832	997832|DROME@7227@1|Q9VE08
1001439	1001439|STRMM@126957@1|T1JHG3
1021413	1021413|DROME@7227@1|Q9V475
754827	754827|DROME@7227@1|Q9VYA5
1042333	1042333|DROME@7227@1|Q9VAX8
677930	677930|DROME@7227@1|Q9W2Y3
739165	739165|DROME@7227@1|Q7K4I5
966600	966600|DROME@7227@1|Q9VHJ7
1023684	1023684|DROME@7227@1|Q8IN02
962982	962982|DROME@7227@1|Q5U0V7
807212	807212|DROME@7227@1|P25153
808025	808025|DROME@7227@1|A1Z8E9
1032241	1032241|DROME@7227@1|Q9VUZ8
999558	999558|DROME@7227@1|Q95RG1
1038153	1038153|DROME@7227@1|Q95RV5
811086	811086|DROME@7227@1|Q9W2U2
802745	802745|DROME@7227@1|Q9VD29
1015684	1015684|DROME@7227@1|Q9VYY2
808470	808470|DROME@7227@1|A0A0B4K6X9
653351	653351|DROME@7227@1|P48605
731076	731076|DROME@7227@1|Q9VEX9
1010064	1010064|DROME@7227@1|A0A0B4LFB8
812320	812320|DROME@7227@1|Q9W214
982925	982925|DROME@7227@1|Q9VSE2
998074	998074|DROME@7227@1|Q9Y105
613063	613063|DROME@7227@1|Q9VSU6
739504	739504|DROME@7227@1|Q9W125
1039350	1039350|DROME@7227@1|Q9VL89
942849	942849|DROME@7227@1|Q8MKL1
676291	676291|DROME@7227@1|Q9VXY3
1016332	1016332|DROME@7227@1|Q9V6G5
991004	991004|DROME@7227@1|Q9VFC0
761326	761326|DROME@7227@1|Q9VA37
1039347	1039347|DROME@7227@1|Q9VC48
984801	984801|DROME@7227@1|P41094
976023	976023|DROME@7227@1|Q9VHH2
1040113	1040113|DROME@7227@1|P31009
984408	984408|DROME@7227@1|Q9VX02
1015768	1015768|DROME@7227@1|Q9V359
807305	807305|DROME@7227@1|Q9VBV8
781208	781208|DROME@7227@1|Q9VA95
941659	941659|DROME@7227@1|Q8T9D5
809742	809742|DROME@7227@1|Q8INR0
1040384	1040384|DROME@7227@1|Q9VUM0
948849	948849|DROME@7227@1|Q8SWW2
988884	988884|DROME@7227@1|X2JFR6
1035975	1035975|DROME@7227@1|Q9VIW7
1011054	1011054|DROME@7227@1|Q3ZAN1
767742	767742|DROME@7227@1|Q8IPJ7
810284	810284|DROME@7227@1|Q9V428
1032941	1032941|DROME@7227@1|Q9VZS5
1013222	1013222|DROME@7227@1|Q9VQY8
1037907	1037907|DROME@7227@1|Q9VZY9
807225	807225|DROME@7227@1|Q24214
973877	973877|DROME@7227@1|Q9V3N7
665781	665781|DROME@7227@1|U3PXA7
1032982	1032982|DROME@7227@1|Q7JYV7
583150	583150|DROME@7227@1|Q7K2V5
807099	807099|DROME@7227@1|Q9VW13
959176	959176|DROME@7227@1|Q9VHN5
1025085	1025085|DROME@7227@1|P38979
611333	611333|DROME@7227@1|Q9W5X0
653346	653346|DROME@7227@1|O02649
1034567	1034567|DROME@7227@1|Q494K2
1012206	1012206|DROME@7227@1|Q9V3Z4
975078	975078|DROME@7227@1|Q9V8I2
989855	989855|DROME@7227@1|Q9VRT7
962816	962816|DROME@7227@1|Q04499
987262	987262|DROME@7227@1|Q9VTZ1
1007578	1007578|STRMM@126957@1|T1J3X6
715170	715170|STRMM@126957@1|T1IPN0
807162	807162|DROME@7227@1|Q9VVU6
1023920	1023920|DROME@7227@1|Q9VNP8
1041602	1041602|DROME@7227@1|Q9VTP4
1021505	1021505|DROME@7227@1|Q8MYL1
1024408	1024408|DROME@7227@1|Q8MR62
807367	807367|DROME@7227@1|P54351
807210	807210|DROME@7227@1|Q9VK30
1041720	1041720|STRMM@126957@1|T1J1J2
1005278	1005278|DROME@7227@1|Q9VQC4
756704	756704|DROME@7227@1|P31409
937567	937567|DROME@7227@1|Q9VMV7
680989	680989|DROME@7227@1|M9PGI6
1040869	1040869|DROME@7227@1|T2FGC6
766252	766252|DROME@7227@1|Q8MR58
1016025	1016025|DROME@7227@1|Q9VEV5
673764	673764|DROME@7227@1|Q9VFB6
597167	597167|DROME@7227@1|P45890
1040469	1040469|DROME@7227@1|Q7K7A9
766320	766320|DROME@7227@1|P52029
990700	990700|DROME@7227@1|Q9VH62
763923	763923|DROME@7227@1|Q9VF71
648839	648839|DROME@7227@1|Q9VW54
1035423	1035423|STRMM@126957@1|T1IXS0
807851	807851|DROME@7227@1|Q9V3L6
984567	984567|DROME@7227@1|Q9W3M8
1038327	1038327|DROME@7227@1|O02373
1007894	1007894|DROME@7227@1|Q9VYG3
1019470	1019470|DROME@7227@1|Q9VJ28
680796	680796|DROME@7227@1|Q9VRA1
1006883	1006883|DROME@7227@1|Q9V3T9
807567	807567|DROME@7227@1|Q9W424
1034009	1034009|DROME@7227@1|Q9VUJ1
1034284	1034284|DROME@7227@1|Q9VBI4
655287	655287|DROME@7227@1|Q9VL22
1022536	1022536|DROME@7227@1|Q24179
1030793	1030793|DROME@7227@1|Q9VJE4
1036713	1036713|DROME@7227@1|Q9V3H2
789943	789943|DROME@7227@1|Q58CK1
1030530	1030530|DROME@7227@1|Q9XTN5
1020001	1020001|DROME@7227@1|Q9VMC0
585784	585784|DROME@7227@1|Q9VSD9
989201	989201|DROME@7227@1|X2JCX8
995902	995902|DROME@7227@1|Q9U4H5
1005072	1005072|DROME@7227@1|X2JEU5
959289	959289|DROME@7227@1|Q9XTL9
632858	632858|DROME@7227@1|X2JES4
1033545	1033545|DROME@7227@1|Q9W2N5
1008243	1008243|DROME@7227@1|Q9VQY5
648115	648115|DROME@7227@1|Q9VPW9
575536	575536|DROME@7227@1|T2FFJ2
935575	935575|DROME@7227@1|Q7JWD3
712717	712717|DROME@7227@1|Q9VIE7
809361	809361|DROME@7227@1|Q9W5E6
1030410	1030410|DROME@7227@1|Q8T471
807268	807268|DROME@7227@1|Q8SWW9
1004621	1004621|DROME@7227@1|Q9XZ61
1034252	1034252|DROME@7227@1|X2J8L3
986863	986863|DROME@7227@1|Q8SXM8
977789	977789|DROME@7227@1|Q9VQ40
1015778	1015778|DROME@7227@1|Q9U616
1023752	1023752|DROME@7227@1|Q9VI83
1043056	1043056|DROME@7227@1|Q9VNA5
745974	745974|DROME@7227@1|Q9VUM3
807330	807330|DROME@7227@1|C6SUX7
787416	787416|DROME@7227@1|Q9VEQ1
745975	745975|DROME@7227@1|M9PGB8
734379	734379|DROME@7227@1|S5MHR4
994240	994240|DROME@7227@1|Q9V3I6
773683	773683|DROME@7227@1|Q9VQD4
958681	958681|DROME@7227@1|Q7YWB4
1041987	1041987|DROME@7227@1|Q9VTU4
1007251	1007251|DROME@7227@1|Q9W5C1
938166	938166|DROME@7227@1|X2JE45
802747	802747|DROME@7227@1|P40946
807431	807431|DROME@7227@1|P25171
655552	655552|DROME@7227@1|Q9VZM5
953069	953069|DROME@7227@1|Q9VL00
1042800	1042800|DROME@7227@1|A1ZAX1
997768	997768|DROME@7227@1|Q9VVC9
807200	807200|DROME@7227@1|Q9VHU1
1015998	1015998|DROME@7227@1|Q4QQC4
1008423	1008423|DROME@7227@1|Q9VQL1
583807	583807|DROME@7227@1|Q9VBN7
768472	768472|DROME@7227@1|Q8IPJ6
947539	947539|DROME@7227@1|Q9VMI9
807822	807822|DROME@7227@1|Q8SX76
1033084	1033084|DROME@7227@1|Q7KVL7
611372	611372|DROME@7227@1|O18339
699693	699693|DROME@7227@1|Q9VMH8
1039432	1039432|DROME@7227@1|Q8STG9
931478	931478|DROME@7227@1|Q9V461
1039619	1039619|DROME@7227@1|Q9VH07
983715	983715|DROME@7227@1|Q9V7Y2
807114	807114|DROME@7227@1|Q9W1F7
807167	807167|DROME@7227@1|Q9U9Q1
988088	988088|DROME@7227@1|P22468
1003241	1003241|DROME@7227@1|Q9VNG0
807202	807202|DROME@7227@1|Q9VVA1
580966	580966|DROME@7227@1|Q9VEB3
1007592	1007592|DROME@7227@1|Q9VJI7
1042340	1042340|DROME@7227@1|Q9W2H0
772909	772909|DROME@7227@1|O76902
811822	811822|DROME@7227@1|P13395
809766	809766|DROME@7227@1|A4V193
805097	805097|DROME@7227@1|Q9W1G7
665769	665769|DROME@7227@1|Q9VML2
807401	807401|DROME@7227@1|Q9VPY2
1033100	1033100|DROME@7227@1|Q9VPY8
1001632	1001632|DROME@7227@1|Q9VW58
1037177	1037177|DROME@7227@1|A0A0B4LGC0
785127	785127|DROME@7227@1|Q9VX36
994205	994205|DROME@7227@1|Q9VKZ7
766351	766351|DROME@7227@1|Q9XYZ2
1035908	1035908|DROME@7227@1|Q9VAY6
968651	968651|DROME@7227@1|Q9VFC8
807287	807287|DROME@7227@1|Q9V395
807255	807255|DROME@7227@1|Q9VPL0
1013593	1013593|DROME@7227@1|Q9VRJ6
1037164	1037164|DROME@7227@1|Q9W096
775374	775374|DROME@7227@1|Q9VIZ1
807209	807209|DROME@7227@1|Q9VKW3
611292	611292|DROME@7227@1|O15971
1020199	1020199|DROME@7227@1|Q9VY28
1019476	1019476|DROME@7227@1|Q95U69
958485	958485|DROME@7227@1|Q24297
1029933	1029933|DROME@7227@1|DROME16339
688181	688181|DROME@7227@1|Q9VUU6
807273	807273|DROME@7227@1|Q9VT19
1034149	1034149|DROME@7227@1|Q9VHB8
1018129	1018129|DROME@7227@1|Q7K4W1
807109	807109|DROME@7227@1|Q59E09
1042224	1042224|DROME@7227@1|Q9VS34
1023266	1023266|DROME@7227@1|Q9V3D6
1004284	1004284|DROME@7227@1|Q9VHG1
1027172	1027172|DROME@7227@1|O18405
1034903	1034903|DROME@7227@1|Q9VGN8
1015879	1015879|DROME@7227@1|Q7PL26
1041020	1041020|DROME@7227@1|Q9W4K0
1042828	1042828|DROME@7227@1|P55828
648487	648487|DROME@7227@1|Q9V831
739220	739220|DROME@7227@1|Q9V564
598766	598766|STRMM@126957@1|T1JP73
807376	807376|DROME@7227@1|Q8MKJ6
807184	807184|DROME@7227@1|Q9VC93
807276	807276|DROME@7227@1|E8NH71
1028206	1028206|DROME@7227@1|Q9VAN0
1040631	1040631|DROME@7227@1|P08266
1020972	1020972|STRMM@126957@1|T1JH98
807780	807780|DROME@7227@1|Q5U118
807221	807221|DROME@7227@1|Q0E924
779185	779185|DROME@7227@1|Q9VCA9
807197	807197|DROME@7227@1|Q9W5D4
807656	807656|DROME@7227@1|Q1LZ08
807563	807563|DROME@7227@1|Q9V3Y5
1023378	1023378|DROME@7227@1|Q9VSJ6
1042649	1042649|DROME@7227@1|X2JCY2
801747	801747|DROME@7227@1|Q7JUX2
1018657	1018657|DROME@7227@1|Q9VC49
1029341	1029341|DROME@7227@1|Q9VTM4
958483	958483|DROME@7227@1|Q8IMX8
1004360	1004360|DROME@7227@1|Q9VC36
1030304	1030304|DROME@7227@1|Q9VY45
807199	807199|DROME@7227@1|Q9TWZ1
1042628	1042628|DROME@7227@1|Q9VP65
808075	808075|DROME@7227@1|Q9VF20
1011448	1011448|DROME@7227@1|Q9VXQ3
1012640	1012640|DROME@7227@1|Q9VEB1
807698	807698|DROME@7227@1|Q9VR52
977827	977827|DROME@7227@1|A8JR46
807306	807306|DROME@7227@1|Q9VYQ9
785517	785517|DROME@7227@1|Q8MR24
1037667	1037667|DROME@7227@1|A8DYH2
807418	807418|DROME@7227@1|Q9XYW6
798987	798987|DROME@7227@1|Q9VTZ6
1012932	1012932|DROME@7227@1|P56538
811852	811852|DROME@7227@1|Q9W2S3
1031739	1031739|DROME@7227@1|Q7JZF5
744609	744609|DROME@7227@1|Q9VTP1
989662	989662|DROME@7227@1|Q9VPH2
807729	807729|DROME@7227@1|M9PBP3
947721	947721|DROME@7227@1|P46415
1037097	1037097|DROME@7227@1|Q9VKY2
613047	613047|STRMM@126957@1|T1IZ85
1038602	1038602|DROME@7227@1|A0A0B4LGQ1
1034007	1034007|DROME@7227@1|Q9XYN7
1028800	1028800|DROME@7227@1|Q9W1H8
304355	304355|STRMM@126957@1|T1J439
1040703	1040703|DROME@7227@1|Q9VTY5
611352	611352|DROME@7227@1|Q9W3Q0
1042337	1042337|DROME@7227@1|M9PD08
775836	775836|DROME@7227@1|Q9VKV8
967180	967180|DROME@7227@1|X2JJ32
807317	807317|DROME@7227@1|O61443
803952	803952|DROME@7227@1|Q9VFF0
1028378	1028378|DROME@7227@1|Q9W5W6
688321	688321|DROME@7227@1|Q8MLP3
805628	805628|DROME@7227@1|Q9VTB4
653353	653353|DROME@7227@1|Q9VHL2
999239	999239|DROME@7227@1|Q9V730
954000	954000|DROME@7227@1|Q9VW61
649330	649330|DROME@7227@1|A1Z9G2
598774	598774|DROME@7227@1|Q9VNT5
807709	807709|DROME@7227@1|Q7KRS6
995313	995313|DROME@7227@1|Q9VH90
654465	654465|DROME@7227@1|DROME04419
1028035	1028035|DROME@7227@1|Q7K130
1033945	1033945|DROME@7227@1|Q9VU35
997296	997296|DROME@7227@1|Q9TVQ5
1023125	1023125|DROME@7227@1|Q9VW56
999361	999361|DROME@7227@1|P55830
1040372	1040372|DROME@7227@1|Q9VRL0
976868	976868|DROME@7227@1|Q9VP84
1004821	1004821|DROME@7227@1|Q9VFZ4
1034114	1034114|DROME@7227@1|Q9VMX0
677018	677018|DROME@7227@1|Q9V9S8
807760	807760|DROME@7227@1|W8NYV8
807816	807816|DROME@7227@1|Q9U983
990624	990624|DROME@7227@1|Q7K231
807206	807206|DROME@7227@1|Q9U1H6
680549	680549|DROME@7227@1|Q9W4P0
1019348	1019348|DROME@7227@1|Q9VJ19
649621	649621|DROME@7227@1|Q9XZF0
1014932	1014932|DROME@7227@1|Q9VDZ1
581744	581744|DROME@7227@1|M9PEC8
996090	996090|DROME@7227@1|X2JEF0
1015336	1015336|DROME@7227@1|A8JUR4
956754	956754|DROME@7227@1|Q9VHJ2
1009261	1009261|DROME@7227@1|X2J950
754089	754089|DROME@7227@1|Q9W1I8
956369	956369|DROME@7227@1|Q9VX91
1040388	1040388|STRMM@126957@1|T1IXC0
611313	611313|DROME@7227@1|Q8MRG8
935260	935260|DROME@7227@1|Q9VKW5
695193	695193|DROME@7227@1|Q9V726
1020159	1020159|DROME@7227@1|Q9VEE9
988542	988542|DROME@7227@1|Q9VCA5
807186	807186|DROME@7227@1|Q9VU68
999464	999464|DROME@7227@1|Q7KN90
653352	653352|DROME@7227@1|Q9VXQ5
604849	604849|DROME@7227@1|P23257
986850	986850|DROME@7227@1|Q9VKD0
807302	807302|DROME@7227@1|Q9W541
962149	962149|DROME@7227@1|Q9VUM2
807875	807875|DROME@7227@1|Q9VR34
933731	933731|DROME@7227@1|O77425
1017816	1017816|DROME@7227@1|Q9VDC9
1018225	1018225|DROME@7227@1|X2JCE0
985986	985986|DROME@7227@1|Q9U9K4
1017621	1017621|DROME@7227@1|Q7JZK1
1038923	1038923|DROME@7227@1|Q8SWU7
993502	993502|STRMM@126957@1|T1ISB2
1034390	1034390|STRMM@126957@1|T1JAT1
986865	986865|DROME@7227@1|Q9V434
803100	803100|DROME@7227@1|Q9VZW7
1022851	1022851|DROME@7227@1|Q9V8M5
597168	597168|DROME@7227@1|P45889
655625	655625|DROME@7227@1|A8JNT7
1022142	1022142|DROME@7227@1|P29327
1037655	1037655|DROME@7227@1|Q9W261
968461	968461|DROME@7227@1|Q9VC26
1029080	1029080|DROME@7227@1|Q8IMY1
1037998	1037998|DROME@7227@1|Q9VSZ5
963606	963606|DROME@7227@1|Q76NQ9
1040957	1040957|DROME@7227@1|A1ZAS3
807942	807942|DROME@7227@1|Q9VH60
807389	807389|DROME@7227@1|Q9VJ74
756480	756480|DROME@7227@1|Q9W401
803953	803953|DROME@7227@1|P22817
1038093	1038093|DROME@7227@1|Q9W347
1026863	1026863|DROME@7227@1|Q9VWF5
950372	950372|DROME@7227@1|Q9W3K5
604837	604837|DROME@7227@1|Q9VQS5
696157	696157|DROME@7227@1|A0A0B4KGP3
1011278	1011278|DROME@7227@1|Q9VKJ0
703393	703393|DROME@7227@1|Q9XZ12
1034811	1034811|DROME@7227@1|X2J4W8
1019033	1019033|DROME@7227@1|Q8SYG2
732093	732093|DROME@7227@1|Q95R98
583809	583809|DROME@7227@1|Q8IN53
1001367	1001367|DROME@7227@1|Q8MRW1
1001192	1001192|DROME@7227@1|Q23983
977510	977510|DROME@7227@1|Q9VUB4
973026	973026|DROME@7227@1|Q9VDE5
1030746	1030746|DROME@7227@1|Q9VQZ0
802750	802750|DROME@7227@1|Q06849
1008857	1008857|STRMM@126957@1|T1J3Y3
812725	812725|STRMM@126957@1|T1IPH3
587988	587988|DROME@7227@1|Q9VWG2
1033523	1033523|DROME@7227@1|O77263
1043073	1043073|DROME@7227@1|Q9VC28
1000286	1000286|DROME@7227@1|Q9W376
1012441	1012441|DROME@7227@1|P17704
580687	580687|IXOSC@6945@1|B7PQ07
1039618	1039618|DROME@7227@1|Q9V3K3
931476	931476|DROME@7227@1|Q9VGW6
992071	992071|DROME@7227@1|Q9VPX5
933457	933457|DROME@7227@1|Q8T8Q6
687828	687828|IXOSC@6945@1|B7Q3U2
1037182	1037182|DROME@7227@1|Q9U982
985207	985207|DROME@7227@1|Q9VSL9
765507	765507|DROME@7227@1|Q9W1R8
807796	807796|DROME@7227@1|Q9VU84
1032760	1032760|DROME@7227@1|Q9VZW3
606022	606022|DROME@7227@1|A1Z8D0
1039322	1039322|DROME@7227@1|Q7K1Z5
988000	988000|DROME@7227@1|Q8T3L6
807180	807180|DROME@7227@1|Q9VVI0
971210	971210|DROME@7227@1|Q9VYT5
687984	687984|DROME@7227@1|Q7KN94
989087	989087|DROME@7227@1|X2JC55
949677	949677|STRMM@126957@1|T1IN04
807243	807243|DROME@7227@1|Q9VCD8
725276	725276|DROME@7227@1|Q9VDP9
807369	807369|DROME@7227@1|Q94535
984698	984698|DROME@7227@1|Q9VHA1
998975	998975|STRMM@126957@1|T1JMV2
1040945	1040945|DROME@7227@1|Q8IH00
769841	769841|DROME@7227@1|Q9VAI1
961198	961198|DROME@7227@1|Q9VJ11
1037830	1037830|DROME@7227@1|Q7JQR3
685668	685668|DROME@7227@1|Q9VRL2
1030176	1030176|DROME@7227@1|Q9VMX3
1015539	1015539|DROME@7227@1|Q9VKK2
1033401	1033401|DROME@7227@1|O16129
582730	582730|DROME@7227@1|Q8T4E1
667356	667356|DROME@7227@1|Q9VCN1
736813	736813|DROME@7227@1|Q7JZ56
756700	756700|DROME@7227@1|X2JH42
604774	604774|DROME@7227@1|Q9VDD7
807188	807188|DROME@7227@1|Q9VXE8
997769	997769|DROME@7227@1|Q9VP47
757629	757629|DROME@7227@1|Q9VWS1
990295	990295|DROME@7227@1|Q9VUN7
808050	808050|DROME@7227@1|X2JGP4
1021642	1021642|DROME@7227@1|Q9VYF2
1040629	1040629|DROME@7227@1|P25167
1001622	1001622|DROME@7227@1|Q9NJH0
666544	666544|DROME@7227@1|Q9NHD5
1034011	1034011|DROME@7227@1|Q9NHX7
978059	978059|DROME@7227@1|O01666
986866	986866|DROME@7227@1|Q9XYM1
931196	931196|DROME@7227@1|Q9VLM5
1038666	1038666|DROME@7227@1|Q9V813
807378	807378|DROME@7227@1|Q9VKX7
613038	613038|DROME@7227@1|Q9VB10
965704	965704|DROME@7227@1|B7Z018
993047	993047|DROME@7227@1|Q8MRG6
1010463	1010463|DROME@7227@1|Q8MRA6
753302	753302|STRMM@126957@1|T1J3Y6
1008277	1008277|DROME@7227@1|Q29QQ9
1000404	1000404|DROME@7227@1|Q8SXF0
681118	681118|DROME@7227@1|Q7KY08
991216	991216|DROME@7227@1|Q9VN13
757603	757603|DROME@7227@1|Q960B0
999626	999626|DROME@7227@1|Q9V463
959563	959563|DROME@7227@1|Q9VV41
807705	807705|DROME@7227@1|Q9W3T9
1040868	1040868|DROME@7227@1|Q9VVC5
792572	792572|DROME@7227@1|Q7JUM3
653349	653349|DROME@7227@1|Q7K3J0
582905	582905|DROME@7227@1|Q7K3D8
969520	969520|DROME@7227@1|Q9W088
991944	991944|DROME@7227@1|Q9VIK0
624138	624138|DROME@7227@1|Q7K4N3
988375	988375|DROME@7227@1|Q9W0S7
810053	810053|DROME@7227@1|Q8MYY7
1036577	1036577|DROME@7227@1|Q9VSS2
1040776	1040776|STRMM@126957@1|T1JCW1
946528	946528|DROME@7227@1|Q9VA69
767915	767915|DROME@7227@1|Q8SXB3
661516	661516|DROME@7227@1|Q9VMY5
763741	763741|DROME@7227@1|P48591
643208	643208|DROME@7227@1|Q9V6U8
1006238	1006238|DROME@7227@1|O62530
750286	750286|DROME@7227@1|Q8IQI4
813660	813660|STRMM@126957@1|T1IP91
949893	949893|DROME@7227@1|Q9VCE1
993581	993581|DROME@7227@1|Q9VHW4
765517	765517|DROME@7227@1|X2JAI2
1020250	1020250|DROME@7227@1|Q9VUN9
695194	695194|DROME@7227@1|Q9XYZ5
809034	809034|DROME@7227@1|Q9VSL8
1030301	1030301|DROME@7227@1|Q9VJ06
1034150	1034150|STRMM@126957@1|T1JC65
1034913	1034913|DROME@7227@1|Q9VCY3
944898	944898|DROME@7227@1|Q6NR46
616848	616848|STRMM@126957@1|T1JJ58
743538	743538|DROME@7227@1|Q9VWV2
1018219	1018219|DROME@7227@1|A1Z9L3
1043409	1043409|DROME@7227@1|Q9VXK5
1028421	1028421|DROME@7227@1|A0A0B4KFS3
949674	949674|DROME@7227@1|Q95U34
583831	583831|DROME@7227@1|Q9VX14
648302	648302|DROME@7227@1|Q7K110
1011096	1011096|DROME@7227@1|Q9VGN7
969593	969593|DROME@7227@1|Q27869
1014962	1014962|DROME@7227@1|Q9VXK6
611297	611297|DROME@7227@1|X2J5T3
654463	654463|DROME@7227@1|Q9VMQ5
1021412	1021412|DROME@7227@1|Q24311
1038875	1038875|DROME@7227@1|P04052
807969	807969|DROME@7227@1|Q9VNU3
808361	808361|STRMM@126957@1|T1JIZ5
619575	619575|DROME@7227@1|Q9VKU5
625491	625491|DROME@7227@1|Q9VIK1
793975	793975|DROME@7227@1|Q9V470
1024763	1024763|DROME@7227@1|Q8T407
1018220	1018220|DROME@7227@1|Q9VR29
807092	807092|DROME@7227@1|Q7KK96
1011724	1011724|DROME@7227@1|Q8SZE6
632859	632859|DROME@7227@1|Q5BIB9
1031257	1031257|DROME@7227@1|Q8MLS2
1008791	1008791|DROME@7227@1|Q9VJD1
1039817	1039817|DROME@7227@1|X2JFG0
808368	808368|DROME@7227@1|Q9VGR1
992689	992689|DROME@7227@1|Q8I0G5
1037565	1037565|DROME@7227@1|Q9VRY5
680365	680365|DROME@7227@1|A1Z7K9
1008600	1008600|DROME@7227@1|P35875
1040554	1040554|DROME@7227@1|P48149
962843	962843|DROME@7227@1|Q9W2I2
960862	960862|DROME@7227@1|Q9VDE6
653347	653347|DROME@7227@1|Q9VK69
1011035	1011035|DROME@7227@1|Q961A8
757647	757647|DROME@7227@1|B3DNC6
1036714	1036714|DROME@7227@1|Q9XZ58
1020079	1020079|DROME@7227@1|Q9VVV7
612513	612513|DROME@7227@1|Q9VK62
1030695	1030695|DROME@7227@1|Q9W197
583805	583805|DROME@7227@1|Q9VQG4
319165	319165|DROME@7227@1|Q9VUV7
988496	988496|DROME@7227@1|Q9VSH9
1033266	1033266|DROME@7227@1|C3KGN0
808068	808068|DROME@7227@1|M9PDP6
585989	585989|DROME@7227@1|P91891
774484	774484|DROME@7227@1|Q9VUB9
575533	575533|DROME@7227@1|Q9VZ82
950052	950052|DROME@7227@1|Q9VV99
1038876	1038876|DROME@7227@1|DROME06057
597165	597165|DROME@7227@1|P32392
648146	648146|DROME@7227@1|P36179
807345	807345|DROME@7227@1|R9PY25
951255	951255|DROME@7227@1|Q9VZZ6
758258	758258|DROME@7227@1|P36951
597164	597164|DROME@7227@1|P45888
965643	965643|DROME@7227@1|Q9W229
604209	604209|DROME@7227@1|Q9VYB2
1042194	1042194|DROME@7227@1|O16797
1022255	1022255|DROME@7227@1|Q9W547
1036245	1036245|DROME@7227@1|Q9VBU4
807081	807081|DROME@7227@1|D3DN23
1008251	1008251|DROME@7227@1|Q9VIK9
581006	581006|DROME@7227@1|Q94981
993711	993711|DROME@7227@1|Q9VE73
695760	695760|DROME@7227@1|Q9VPT8
809947	809947|STRMM@126957@1|T1JJQ3
1036799	1036799|DROME@7227@1|Q7JZW2
1033879	1033879|DROME@7227@1|P40320
974067	974067|DROME@7227@1|X2JFY7
598422	598422|DROME@7227@1|Q8SZ03
994472	994472|DROME@7227@1|Q9W589
949676	949676|DROME@7227@1|Q7K2V9
1007942	1007942|DROME@7227@1|Q9W4J5
1011253	1011253|DROME@7227@1|Q86NM8
807597	807597|DROME@7227@1|Q9VXW2
1014489	1014489|DROME@7227@1|Q9Y134
789626	789626|STRMM@126957@1|T1JIQ0
996665	996665|DROME@7227@1|A0A0C4DHD1
680757	680757|DROME@7227@1|Q9VUZ0
1016030	1016030|DROME@7227@1|Q7K4A1
790643	790643|DROME@7227@1|Q9V3U9
986209	986209|DROME@7227@1|Q9VW97
962522	962522|DROME@7227@1|Q9VQF9
637869	637869|DROME@7227@1|B5RJG2
743902	743902|DROME@7227@1|Q9VU70
1028632	1028632|DROME@7227@1|Q9VSH3
807917	807917|DROME@7227@1|A8DYA5
638293	638293|DROME@7227@1|Q9VHV6
976341	976341|DROME@7227@1|Q9VQZ6
974063	974063|DROME@7227@1|Q9VKD3
777834	777834|DROME@7227@1|Q9V8K2
722111	722111|DROME@7227@1|Q9VF59
1020961	1020961|DROME@7227@1|Q9V3K7
995923	995923|DROME@7227@1|X2JIQ5
1004146	1004146|DROME@7227@1|Q9VAU6
764903	764903|DROME@7227@1|Q9VD28
1034677	1034677|DROME@7227@1|Q9VP27
1010527	1010527|DROME@7227@1|Q9VXA9
1028633	1028633|DROME@7227@1|Q9VIB2
965785	965785|DROME@7227@1|Q9VI70
1033353	1033353|DROME@7227@1|Q7JWD6
606216	606216|DROME@7227@1|Q7JXC4
603206	603206|DROME@7227@1|Q9VSI2
807195	807195|DROME@7227@1|Q9VJI9
1003806	1003806|DROME@7227@1|Q9VWP1
1031893	1031893|DROME@7227@1|Q7K4T8
807905	807905|DROME@7227@1|A8Y589
1022602	1022602|DROME@7227@1|O17445
1033594	1033594|STRMM@126957@1|T1IGS0
1013796	1013796|DROME@7227@1|Q8MR45
807138	807138|DROME@7227@1|Q7KVB1
1006900	1006900|DROME@7227@1|Q960G1
1014351	1014351|DROME@7227@1|Q9W0H3
993831	993831|DROME@7227@1|Q9W087
964977	964977|DROME@7227@1|Q0E8F4
583817	583817|DROME@7227@1|A1Z7S4
1007308	1007308|DROME@7227@1|P51592
808185	808185|DROME@7227@1|A0A0B4K7Q3
637848	637848|DROME@7227@1|Q86BE9
807303	807303|DROME@7227@1|P48609
976916	976916|DROME@7227@1|Q9VCB9
653847	653847|DROME@7227@1|Q9VNR2
654462	654462|DROME@7227@1|Q7JWF1
699750	699750|DROME@7227@1|Q9W4Y0
586021	586021|DROME@7227@1|O46106
773807	773807|DROME@7227@1|A1Z6M6
761761	761761|DROME@7227@1|Q9W0N8
992105	992105|DROME@7227@1|Q8SZ87
756823	756823|DROME@7227@1|Q9V3R8
999986	999986|DROME@7227@1|P49858
1033920	1033920|DROME@7227@1|Q9VLT7
1022537	1022537|DROME@7227@1|Q9VHB5
1037727	1037727|DROME@7227@1|Q9VDC3
1036360	1036360|DROME@7227@1|Q95TN4
947728	947728|DROME@7227@1|O96299
807158	807158|DROME@7227@1|O02195
603728	603728|DROME@7227@1|Q95RB1
810879	810879|DROME@7227@1|P49071
974066	974066|STRMM@126957@1|T1JA67
1010845	1010845|DROME@7227@1|Q9VH78
653846	653846|DROME@7227@1|Q9Y139
1007346	1007346|DROME@7227@1|Q8MT06
1022817	1022817|DROME@7227@1|M9PEL6
1012349	1012349|STRMM@126957@1|T1JNU8
603771	603771|DROME@7227@1|A0A0B4K7N0
977189	977189|DROME@7227@1|Q8SZQ0
1015937	1015937|DROME@7227@1|Q9VQD7
991219	991219|DROME@7227@1|Q9VVW3
1023113	1023113|DROME@7227@1|Q9V466
948848	948848|DROME@7227@1|Q9V3A4
955293	955293|DROME@7227@1|P41126
581749	581749|DROME@7227@1|Q0E8P6
792573	792573|STRMM@126957@1|T1J3V9
611289	611289|DROME@7227@1|P40793
1008409	1008409|DROME@7227@1|Q9Y128
601125	601125|DROME@7227@1|Q9VLS0
974784	974784|STRMM@126957@1|T1JNF6
807326	807326|DROME@7227@1|Q24368
1011549	1011549|DROME@7227@1|Q9VBZ9
1022850	1022850|DROME@7227@1|M9PIS3
807250	807250|DROME@7227@1|Q9VYQ8
932580	932580|DROME@7227@1|Q9VET3
1029866	1029866|DROME@7227@1|B7YZM8
575537	575537|DROME@7227@1|Q8MSW0
756907	756907|DROME@7227@1|Q9VRE0
803954	803954|DROME@7227@1|Q7K3W2
807491	807491|DROME@7227@1|P25008
740877	740877|DROME@7227@1|Q9VKY3
756482	756482|DROME@7227@1|A0A0B4LFH8
674209	674209|DROME@7227@1|Q7K579
643205	643205|DROME@7227@1|Q9VTE9
1042681	1042681|DROME@7227@1|X2JEW2
1017822	1017822|DROME@7227@1|X2J5G6
1042886	1042886|DROME@7227@1|Q9VLN0
986029	986029|DROME@7227@1|Q9W1A3
1009813	1009813|DROME@7227@1|Q27607
1009371	1009371|DROME@7227@1|Q9VTM5
807239	807239|DROME@7227@1|Q7JZB4
575095	575095|DROME@7227@1|Q8SXQ1
1015950	1015950|DROME@7227@1|Q6NN40
1019207	1019207|DROME@7227@1|Q9V778
727957	727957|DROME@7227@1|Q9V3N8
1006237	1006237|DROME@7227@1|O62531
574788	574788|DROME@7227@1|Q9VIU7
761176	761176|STRMM@126957@1|T1J7P5
1019468	1019468|DROME@7227@1|Q9VKR4
1012080	1012080|DROME@7227@1|Q9XYF7
807592	807592|DROME@7227@1|Q9VAV2
653350	653350|DROME@7227@1|Q9W392
726704	726704|DROME@7227@1|Q9VYX1
794978	794978|DROME@7227@1|Q7KVP4
1029649	1029649|DROME@7227@1|Q9VGV8
624229	624229|DROME@7227@1|Q9VR90
1026698	1026698|DROME@7227@1|Q9VJZ5
945705	945705|DROME@7227@1|Q86PF5
1030957	1030957|DROME@7227@1|X2J4N6
807128	807128|DROME@7227@1|Q9W0P5
948850	948850|DROME@7227@1|Q9V4C6
807554	807554|DROME@7227@1|Q9VQL7
931266	931266|DROME@7227@1|Q9VV77
1018462	1018462|DROME@7227@1|Q9VKR0
1000188	1000188|DROME@7227@1|Q9VZI3
950350	950350|DROME@7227@1|Q8MRQ4
947158	947158|DROME@7227@1|P48611
807182	807182|DROME@7227@1|Q9VKC8
1042768	1042768|DROME@7227@1|O97182
961360	961360|DROME@7227@1|Q9W3L1
938476	938476|DROME@7227@1|Q9V412
982923	982923|DROME@7227@1|Q9VUV9
1034479	1034479|DROME@7227@1|Q9VLB7
1020331	1020331|DROME@7227@1|Q7KN79
598787	598787|DROME@7227@1|Q9VIP2
1025084	1025084|DROME@7227@1|Q8MSS7
810100	810100|DROME@7227@1|Q8IQM5
807091	807091|DROME@7227@1|Q9VNF5
804299	804299|DROME@7227@1|Q9W2D9
811934	811934|DROME@7227@1|Q03042
1019336	1019336|DROME@7227@1|Q9VTL6
1043410	1043410|DROME@7227@1|Q9VEP1
808004	808004|DROME@7227@1|X2JFX0
653354	653354|DROME@7227@1|P12613
1008345	1008345|DROME@7227@1|Q9VR53
993006	993006|DROME@7227@1|P49028
1008542	1008542|DROME@7227@1|A1ZBM3
958182	958182|DROME@7227@1|Q24319
1036376	1036376|DROME@7227@1|Q9VAY7
696127	696127|DROME@7227@1|Q8MQI6
1024273	1024273|DROME@7227@1|Q9VRX2
983502	983502|DROME@7227@1|Q9VSF4
1010187	1010187|DROME@7227@1|Q9VGN9
787046	787046|DROME@7227@1|P26019
984552	984552|DROME@7227@1|Q9Y123
613031	613031|DROME@7227@1|X2JFD6
1013239	1013239|DROME@7227@1|Q7KUB0
1005069	1005069|DROME@7227@1|Q24090
808640	808640|DROME@7227@1|Q7K4L8
997001	997001|DROME@7227@1|A0A0B4K7Z5
1026576	1026576|DROME@7227@1|Q9VK89
976380	976380|DROME@7227@1|Q9VKD5
807215	807215|DROME@7227@1|P49846
1012791	1012791|DROME@7227@1|Q8T972
807762	807762|DROME@7227@1|Q9VPP9
968819	968819|DROME@7227@1|Q9VI10
807181	807181|DROME@7227@1|Q7KNM2
807495	807495|DROME@7227@1|Q9I7L8
807652	807652|DROME@7227@1|Q9W227
722441	722441|DROME@7227@1|Q9VUU7
711615	711615|DROME@7227@1|Q8SX44
931475	931475|DROME@7227@1|P49735
1042754	1042754|STRMM@126957@1|T1J0F3
584691	584691|DROME@7227@1|Q9VTQ3
1030305	1030305|DROME@7227@1|Q9VPM1
625490	625490|DROME@7227@1|Q9VRN1
750337	750337|DROME@7227@1|Q9VZD5
1029037	1029037|STRMM@126957@1|T1IJC0
1021418	1021418|DROME@7227@1|Q9VAQ0
807408	807408|DROME@7227@1|P43332
1042276	1042276|DROME@7227@1|Q9VPH7
933234	933234|DROME@7227@1|X2JES1
1023136	1023136|DROME@7227@1|Q9Y0Y5
1032367	1032367|STRMM@126957@1|T1JDI3
807155	807155|DROME@7227@1|Q9W414
648373	648373|DROME@7227@1|M9NFH3
1032853	1032853|DROME@7227@1|Q9V411
931477	931477|DROME@7227@1|Q9XYU0
1040606	1040606|DROME@7227@1|Q9W4P5
807403	807403|DROME@7227@1|Q9XYZ6
807473	807473|DROME@7227@1|M9PBG6
613034	613034|DROME@7227@1|Q9VRJ4
1029643	1029643|DROME@7227@1|Q9I7H9
953712	953712|DROME@7227@1|Q9W4Z9
985209	985209|DROME@7227@1|Q9VDT1
932697	932697|DROME@7227@1|Q8T9C0
999606	999606|DROME@7227@1|Q9VMX1
699719	699719|DROME@7227@1|Q7PL76
992422	992422|DROME@7227@1|Q8IHC2
968460	968460|DROME@7227@1|Q9VNC2
955389	955389|DROME@7227@1|Q9VUM1
807274	807274|DROME@7227@1|Q8SY39
1015924	1015924|DROME@7227@1|Q7K1S6
698029	698029|STRMM@126957@1|T1IQC8
581752	581752|DROME@7227@1|Q9VJC6
1022816	1022816|DROME@7227@1|Q9XZ68
604772	604772|DROME@7227@1|Q9VEI3
1018157	1018157|DROME@7227@1|Q01637
1042877	1042877|DROME@7227@1|Q9W3G0
807218	807218|DROME@7227@1|Q9VD51
1017447	1017447|DROME@7227@1|Q7K2D2
807234	807234|DROME@7227@1|Q9VHA8
786579	786579|DROME@7227@1|Q9W1Y1
1000109	1000109|DROME@7227@1|Q9W3C0
1028388	1028388|DROME@7227@1|Q7K483
976218	976218|DROME@7227@1|Q9VXK8
1008503	1008503|DROME@7227@1|Q9VYA0
628758	628758|DROME@7227@1|Q9VKV1
1029348	1029348|DROME@7227@1|Q9W379
956685	956685|DROME@7227@1|Q9VN84
597458	597458|DROME@7227@1|X2JEB4
958900	958900|DROME@7227@1|M9PHY0
806623	806623|DROME@7227@1|P18537
1028801	1028801|DROME@7227@1|Q9W3N9
1007061	1007061|DROME@7227@1|Q9VJL6
670149	670149|DROME@7227@1|Q9VLS9
712769	712769|DROME@7227@1|Q9W297
991038	991038|DROME@7227@1|Q9VAU9
945936	945936|DROME@7227@1|Q7K550
777651	777651|DROME@7227@1|Q9VVG6
1021245	1021245|DROME@7227@1|Q9VL77
673525	673525|DROME@7227@1|Q8SX08
807208	807208|DROME@7227@1|Q7JQT9
807731	807731|DROME@7227@1|DROME14817
583827	583827|DROME@7227@1|Q9VC40
603175	603175|DROME@7227@1|Q7KSN8
996035	996035|DROME@7227@1|Q24020
992423	992423|DROME@7227@1|Q9VAY2
1002769	1002769|STRMM@126957@1|T1IN54
798284	798284|DROME@7227@1|Q9VCH9
813380	813380|DROME@7227@1|Q8SX39
807519	807519|DROME@7227@1|Q9V438
807445	807445|DROME@7227@1|Q9VR99
958680	958680|DROME@7227@1|Q9VQ61
807359	807359|DROME@7227@1|Q9VQZ7
802752	802752|DROME@7227@1|Q9VSG8
943405	943405|DROME@7227@1|Q9VU02
807253	807253|DROME@7227@1|Q960Q8
966659	966659|DROME@7227@1|Q9VIG0
1031709	1031709|DROME@7227@1|Q9V7A7
949799	949799|DROME@7227@1|Q9VIM0
947292	947292|DROME@7227@1|Q9VAC7
1023153	1023153|DROME@7227@1|Q9W2F2
988795	988795|DROME@7227@1|Q9W3W4
793628	793628|DROME@7227@1|Q7K0W1
709193	709193|DROME@7227@1|Q8MLS1
1039239	1039239|DROME@7227@1|Q7JQW6
807543	807543|DROME@7227@1|Q9VEX6
985648	985648|DROME@7227@1|Q9VPU8
967280	967280|DROME@7227@1|M9PBJ2
1016272	1016272|DROME@7227@1|T2FFI3
807211	807211|DROME@7227@1|Q7K0X3
574791	574791|DROME@7227@1|Q9VLQ1
625435	625435|DROME@7227@1|Q9V9V0
807318	807318|STRMM@126957@1|T1IPP1
958627	958627|DROME@7227@1|Q9VQB7
1032346	1032346|DROME@7227@1|Q9VE50
707164	707164|DROME@7227@1|Q9VWE8
807325	807325|DROME@7227@1|Q05856
1029578	1029578|DROME@7227@1|Q9W246
735680	735680|DROME@7227@1|Q9W5W7
611290	611290|DROME@7227@1|P04388
807238	807238|DROME@7227@1|O76460
1008939	1008939|DROME@7227@1|P80455
1021058	1021058|DROME@7227@1|Q9VBQ7
807271	807271|DROME@7227@1|Q86NS4
583098	583098|DROME@7227@1|Q7PLT4
722112	722112|DROME@7227@1|M9MRD5
983080	983080|DROME@7227@1|Q7JWW5
964148	964148|DROME@7227@1|P25161
791095	791095|DROME@7227@1|Q7JXZ2
653575	653575|DROME@7227@1|Q8I940
807278	807278|DROME@7227@1|O46067
1042811	1042811|DROME@7227@1|Q9V3P6
807137	807137|DROME@7227@1|Q02748
1034722	1034722|DROME@7227@1|O76863
1019469	1019469|DROME@7227@1|Q7K569
967268	967268|STRMM@126957@1|T1J4Y2
947544	947544|DROME@7227@1|Q8SZY7
653563	653563|DROME@7227@1|Q9W0U0
1039501	1039501|DROME@7227@1|O97477
1003766	1003766|DROME@7227@1|Q9VPX7
1004060	1004060|DROME@7227@1|O96880
964424	964424|DROME@7227@1|Q9VRQ2
711456	711456|DROME@7227@1|Q9VEA6
1029473	1029473|DROME@7227@1|Q9VBY2
1009663	1009663|DROME@7227@1|Q7JWH5
989487	989487|DROME@7227@1|Q9VMH2
1019171	1019171|DROME@7227@1|Q9VTM2
1021756	1021756|DROME@7227@1|Q9VQG2
759269	759269|DROME@7227@1|Q9W2D6
1038295	1038295|STRMM@126957@1|T1J6C1
991722	991722|DROME@7227@1|Q4QQ01
941567	941567|DROME@7227@1|Q494K4
807230	807230|DROME@7227@1|Q7KLW9
1014649	1014649|DROME@7227@1|Q9W0R0
1010809	1010809|DROME@7227@1|X2J9E8
583153	583153|DROME@7227@1|Q7K3T4
999397	999397|DROME@7227@1|Q9VFB5
807227	807227|DROME@7227@1|Q9XZT5
812130	812130|DROME@7227@1|M9PFL3
993967	993967|DROME@7227@1|Q9V439
807947	807947|STRMM@126957@1|T1JDC6
1041356	1041356|DROME@7227@1|P36241
965940	965940|DROME@7227@1|Q9VGP6
583522	583522|DROME@7227@1|Q9VR31
807168	807168|DROME@7227@1|DROME04991
