# Supplementary material for: The MetaInvert soil invertebrate genome resource provides insights into below-ground biodiversity and evolution
Source: Commun Biol. 2023 Dec 8;6:1241. doi: 10.1038/s42003-023-05621-4 (PMC10709333; doi:10.1038/s42003-023-05621-4)
Supplement: Supplementary file 6 — Supplementary Data 4 [file 42003_2023_5621_MOESM6_ESM.zip › Supplementary Data Fig5cd/Supplementary Table 9_GO-enrichment results_Feb2023.xlsx]

## Sheet: Sheet1
GO.ID	Term	Annotated	Significant	Expected	testFisher	set
GO:0072524	pyridine-containing compound metabolic process	5	2	0.15	0.0058	missing_Collembola_BP
GO:0072525	pyridine-containing compound biosynthetic process	5	2	0.15	0.0061	missing_Collembola_BP
GO:0032268	regulation of cellular protein metabolic process	8	2	0.46	0.036	missing_Oribatida_BP
GO:0006928	movement of cell or subcellular component	12	3	0.69	0.025	missing_Oribatida_BP
GO:0007017	microtubule-based process	14	3	0.81	0.038	missing_Oribatida_BP
GO:0007010	cytoskeleton organization	17	3	0.98	0.031	missing_Oribatida_BP
GO:0008033	tRNA processing	18	4	1.04	0.02	missing_Oribatida_BP
GO:0034470	ncRNA processing	39	5	2.26	0.015	missing_Oribatida_BP
GO:0034660	ncRNA metabolic process	64	5	3.71	0.028	missing_Oribatida_BP
GO:0005929	cilium	5	3	0.37	0.0016	missing_Oribatida_CC
GO:0042995	cell projection	6	3	0.44	0.0065	missing_Oribatida_CC
GO:0000228	nuclear chromosome	7	3	0.51	0.0211	missing_Oribatida_CC
GO:0031981	nuclear lumen	28	4	2.06	0.0436	missing_Oribatida_CC
GO:0016788	hydrolase activity, acting on ester bonds	40	5	2.28	0.028	missing_Oribatida_MF
GO:0043169	cation binding	87	7	4.96	0.044	missing_Oribatida_MF
Table: GO.IDs which were both significantly enriched (testFisher < 0.05) in the two lists of missing genes (Collembola and Oribatida) and were also represented by > 5 genes in the universe list
