# Supplementary material for: The MetaInvert soil invertebrate genome resource provides insights into below-ground biodiversity and evolution
Source: Commun Biol. 2023 Dec 8;6:1241. doi: 10.1038/s42003-023-05621-4 (PMC10709333; doi:10.1038/s42003-023-05621-4)
Supplement: Supplementary file 6 — Supplementary Data 4 [file 42003_2023_5621_MOESM6_ESM.zip › Supplementary Data Fig5cd/mz_coregenes.fa.interpro.sortedGO.txt]

1019033|DROME@7227@1|Q8SYG2	GO:0008180
807273|DROME@7227@1|Q9VT19	GO:0003723, GO:0003676
754827|DROME@7227@1|Q9VYA5	GO:0006310, GO:0006281, GO:0051103, GO:0005524, GO:0003910, GO:0003677, GO:0071897
680757|DROME@7227@1|Q9VUZ0	GO:0016021, GO:0005783
753186|DROME@7227@1|Q9VI04	GO:0006807
657392|DROME@7227@1|X2JJ95	GO:0051056, GO:0005096
1042337|DROME@7227@1|M9PD08	GO:0003924, GO:0005525
976868|DROME@7227@1|Q9VP84	GO:0017111
1028802|DROME@7227@1|Q9VL70	GO:0016746, GO:0016747
586021|DROME@7227@1|O46106	GO:0005634, GO:0000398, GO:0003723, GO:0003676, GO:0005681, GO:0008270
807656|DROME@7227@1|Q1LZ08	GO:0005515
757629|DROME@7227@1|Q9VWS1	GO:0005515
1020972|STRMM@126957@1|T1JH98	GO:0005515
680536|DROME@7227@1|Q7JVW5	GO:0006383, GO:0005515
647936|DROME@7227@1|A1Z9D9	GO:0016020, GO:0016780, GO:0008654
1028059|DROME@7227@1|Q9VFJ1	GO:0000469
755407|DROME@7227@1|Q4QQ12	GO:0004252, GO:0006627, GO:0042720, GO:0016020, GO:0006465, GO:0006508, GO:0008236
960862|DROME@7227@1|Q9VDE6	GO:0006886, GO:0090522
575444|STRMM@126957@1|T1JI53	GO:0009058, GO:0009396, GO:0016874, GO:0004326, GO:0005524
1002757|DROME@7227@1|Q9I7P3	GO:0034464
655287|DROME@7227@1|Q9VL22	GO:0016887, GO:0005524
1025085|DROME@7227@1|P38979	GO:0003735, GO:0015935, GO:0005840, GO:0006412
974066|STRMM@126957@1|T1JA67	GO:0005737, GO:0030429, GO:0003824, GO:0006569, GO:0009435, GO:0030170
1034903|DROME@7227@1|Q9VGN8	GO:0017110, GO:0005509
991219|DROME@7227@1|Q9VVW3	GO:0015075, GO:0006811, GO:0016020, GO:0055085
999626|DROME@7227@1|Q9V463	GO:0005643, GO:0017056, GO:0006913
1026048|DROME@7227@1|Q9VLR9	GO:0016787, GO:0008081, GO:0006888, GO:0005793, GO:0006506
974503|DROME@7227@1|Q960U8	GO:0008374, GO:0019432, GO:0004144
807905|DROME@7227@1|A8Y589	GO:0005509
807286|DROME@7227@1|Q9VYL5	GO:0016021, GO:0140359, GO:0055085, GO:0005524
964148|DROME@7227@1|P25161	GO:0000502, GO:0030234, GO:0042176
941659|DROME@7227@1|Q8T9D5	GO:0003824, GO:0009058, GO:0030170, GO:0008483
807822|DROME@7227@1|Q8SX76	GO:0016887, GO:0005524
933731|DROME@7227@1|O77425	GO:0016773, GO:0016301, GO:0004747, GO:0006014
969520|DROME@7227@1|Q9W088	GO:0006260, GO:0003677
766351|DROME@7227@1|Q9XYZ2	GO:0006139, GO:0016818, GO:0005634, GO:0004386, GO:0003676, GO:0003677, GO:0003678, GO:0006289, GO:0005524
807270|DROME@7227@1|Q9V3B6	GO:0005681, GO:0000398
727792|DROME@7227@1|Q9VLM9	GO:0016311, GO:0016791
1043133|DROME@7227@1|Q9TVM2	GO:0006611, GO:0031267, GO:0006886, GO:0005049
947158|DROME@7227@1|P48611	GO:0006729, GO:0003874
785127|DROME@7227@1|Q9VX36	GO:0016491
1041987|DROME@7227@1|Q9VTU4	GO:0005737, GO:0005852, GO:0005515, GO:0003743
1027219|DROME@7227@1|Q9VRQ7	GO:0006260, GO:0008622, GO:0006261, GO:0003677
968651|DROME@7227@1|Q9VFC8	GO:0005978, GO:0004373
1026945|DROME@7227@1|Q0E8V7	GO:0005758
653857|DROME@7227@1|Q9VYT4	GO:0005507, GO:0000166, GO:0006812, GO:0016021, GO:0019829, GO:0016887, GO:0005215, GO:0046872, GO:0005524
1025758|DROME@7227@1|Q9VPP5	GO:0016070, GO:0003676, GO:0003723, GO:0004523
1037667|DROME@7227@1|A8DYH2	GO:0071569
809766|DROME@7227@1|A4V193	GO:0000381, GO:0003723, GO:0003676
1031448|DROME@7227@1|V5P0Q7	GO:0006887, GO:0000145
962522|DROME@7227@1|Q9VQF9	GO:0006886, GO:0031083
978059|DROME@7227@1|O01666	GO:0045261, GO:0015986, GO:0046933
807731|DROME@7227@1|DROME14817	GO:0005515
1041957|DROME@7227@1|Q8T3U2	GO:0003735, GO:0005840, GO:0006412, GO:0015935
638156|DROME@7227@1|Q8IQ70	GO:0051560
807196|DROME@7227@1|Q9V9U4	GO:0019135, GO:0008612
695760|DROME@7227@1|Q9VPT8	GO:0098789, GO:0046872, GO:0008270, GO:0003676, GO:0003723
807999|DROME@7227@1|X2JI73	GO:0031514, GO:0031267, GO:0008017, GO:0048870
807195|DROME@7227@1|Q9VJI9	GO:0051536, GO:0051539, GO:0016887, GO:0005524, GO:0016226
1038563|STRMM@126957@1|T1J0E6	GO:0004518, GO:0003824, GO:0006281
725276|DROME@7227@1|Q9VDP9	GO:0018738, GO:0046294
1019336|DROME@7227@1|Q9VTL6	GO:0003899, GO:0006351, GO:0006352
807247|DROME@7227@1|Q9W3V8	GO:0016758, GO:0005783, GO:0042283, GO:0006490
807303|DROME@7227@1|P48609	GO:0006468, GO:0005524, GO:0004672
695193|DROME@7227@1|Q9V726	GO:0005634, GO:0003676, GO:0005515
763923|DROME@7227@1|Q9VF71	GO:0055070, GO:0005507
601125|DROME@7227@1|Q9VLS0	GO:0005975, GO:0008061
1035418|DROME@7227@1|Q960K8	GO:0003860
1012640|DROME@7227@1|Q9VEB1	GO:0016616, GO:0019752, GO:0003824, GO:0006099, GO:0030060, GO:0016491
1004284|DROME@7227@1|Q9VHG1	GO:0005737, GO:0007033, GO:0006886
989087|DROME@7227@1|X2JC55	GO:0004605, GO:0016020, GO:0016772
643209|DROME@7227@1|T1W131	GO:0008641
602798|DROME@7227@1|Q9VZ97	GO:0018095, GO:0006464
961360|DROME@7227@1|Q9W3L1	GO:0000184, GO:0003723, GO:0005515
653563|DROME@7227@1|Q9W0U0	GO:0016773, GO:0004370, GO:0005975, GO:0006072
1030695|DROME@7227@1|Q9W197	GO:0005737, GO:0000287, GO:0008253
1006238|DROME@7227@1|O62530	GO:0030131, GO:0006886, GO:0016192
993967|DROME@7227@1|Q9V439	GO:0016592, GO:0006357, GO:0003712
612650|DROME@7227@1|P12881	GO:0019773, GO:0006511, GO:0005839, GO:0051603
955952|DROME@7227@1|Q9VL24	GO:0005319, GO:0016021
1040701|DROME@7227@1|Q8SYL1	GO:0005515
807158|DROME@7227@1|O02195	GO:0005737, GO:0005852, GO:0005515, GO:0003743
753355|DROME@7227@1|Q7YU24	GO:0008053, GO:0005741, GO:0003924, GO:0016021, GO:0005525
955293|DROME@7227@1|P41126	GO:0003735, GO:0005840, GO:0006412
807219|DROME@7227@1|Q9V3A7	GO:0051276, GO:0005694, GO:0016887, GO:0005524, GO:0005515
808023|DROME@7227@1|Q7K4Q5	GO:0006470, GO:0016791, GO:0004722, GO:0043169
808640|DROME@7227@1|Q7K4L8	GO:0003724, GO:0003723, GO:0003676, GO:0005524
810053|DROME@7227@1|Q8MYY7	GO:0005515
581730|DROME@7227@1|P39736	GO:0005681, GO:0000398
1034930|DROME@7227@1|Q9VT68	GO:0034597, GO:0046856
624138|DROME@7227@1|Q7K4N3	GO:0016070, GO:0005846, GO:0000339, GO:0003723, GO:0005515, GO:0006406
736813|DROME@7227@1|Q7JZ56	GO:0006508, GO:0016020, GO:0004222, GO:0005515
1024273|DROME@7227@1|Q9VRX2	GO:0006886, GO:0016192, GO:0005515, GO:0006623
1039116|DROME@7227@1|M9PC31	GO:0009435, GO:0004514, GO:0004516, GO:0003824
1038197|IXOSC@6945@1|B7P792	GO:0016072, GO:0034470, GO:0005524, GO:0008080
1007308|DROME@7227@1|P51592	GO:0043130, GO:0004842, GO:0008270, GO:0003723
585227|DROME@7227@1|Q9V3G7	GO:0030234
1021756|DROME@7227@1|Q9VQG2	GO:0016485, GO:0016021, GO:0043085
938166|DROME@7227@1|X2JE45	GO:0005975, GO:0004553
1001255|DROME@7227@1|Q9VJJ0	GO:0051603, GO:0005839, GO:0004298
1008600|DROME@7227@1|P35875	GO:0006471, GO:0051287, GO:0005634, GO:0008270, GO:0003677, GO:0003950
1026295|DROME@7227@1|X2JDU0	GO:0003735, GO:0019843, GO:0005840, GO:0006412
1023266|DROME@7227@1|Q9V3D6	GO:0005847, GO:0006379, GO:0006378
687580|DROME@7227@1|Q9VLX0	GO:0016491
611333|DROME@7227@1|Q9W5X0	GO:0032482, GO:0003924, GO:0005525
648839|DROME@7227@1|Q9VW54	GO:0000502, GO:0030234, GO:0042176
1038651|DROME@7227@1|Q9VDZ8	GO:0051087, GO:0030150
989487|DROME@7227@1|Q9VMH2	GO:0030041, GO:0030833, GO:0005885, GO:0015629, GO:0034314
1043066|DROME@7227@1|Q7K1Q7	GO:0000027
1039347|DROME@7227@1|Q9VC48	GO:0006508, GO:0070006
807182|DROME@7227@1|Q9VKC8	GO:0005515
643205|DROME@7227@1|Q9VTE9	GO:0045116, GO:0019781, GO:0008641
1028632|DROME@7227@1|Q9VSH3	GO:0016021, GO:0043066
790643|DROME@7227@1|Q9V3U9	GO:0005758
741647|DROME@7227@1|Q7JVP2	GO:0006402, GO:0030014
938451|DROME@7227@1|Q9W0J9	GO:0005634
988251|DROME@7227@1|Q9VV89	GO:0006890, GO:0030126
603719|DROME@7227@1|Q9U8A9	GO:0006890, GO:0030126
1005069|DROME@7227@1|Q24090	GO:0000228, GO:0006338
1018225|DROME@7227@1|X2JCE0	GO:0005524, GO:0003676, GO:0004386
648903|DROME@7227@1|Q7KUT5	GO:0005758
805097|DROME@7227@1|Q9W1G7	GO:0005634, GO:0006334
807162|DROME@7227@1|Q9VVU6	GO:0006396, GO:0005515, GO:0000398
962982|DROME@7227@1|Q5U0V7	GO:0016791, GO:0003676, GO:0003824, GO:0046856, GO:0034595, GO:0048488
807248|DROME@7227@1|Q9V4Q8	GO:0030620, GO:0000398, GO:0005515
808646|STRMM@126957@1|T1JFW8	GO:0007165, GO:0005515
1008409|DROME@7227@1|Q9Y128	GO:0008289
1036376|DROME@7227@1|Q9VAY7	GO:0005634
1004360|DROME@7227@1|Q9VC36	GO:0016586, GO:0003682, GO:0006338, GO:0005515
964984|DROME@7227@1|Q4V666	GO:0020037, GO:0016491
807225|DROME@7227@1|Q24214	GO:0008597, GO:0005509
1031764|DROME@7227@1|Q7JY94	GO:0005737, GO:0008641
999361|DROME@7227@1|P55830	GO:0003735, GO:0005840, GO:0006412
1021125|DROME@7227@1|Q24317	GO:0006269, GO:0003896
637869|DROME@7227@1|B5RJG2	GO:0006886, GO:0016192
653346|DROME@7227@1|O02649	GO:0006457, GO:0042026, GO:0016887, GO:0005524
1012642|DROME@7227@1|Q9VKX2	GO:0016615, GO:0016616, GO:0019752, GO:0003824, GO:0030060, GO:0006108, GO:0016491
782433|DROME@7227@1|O46100	GO:0006811, GO:0016020, GO:0016021, GO:0055085, GO:0015377
966475|DROME@7227@1|Q9W265	GO:0046872, GO:0004022, GO:0016491
807144|DROME@7227@1|Q9W1X8	GO:0003824, GO:0009226, GO:0016491
606022|DROME@7227@1|A1Z8D0	GO:0006364, GO:0005515
807942|DROME@7227@1|Q9VH60	GO:0016567, GO:0008270, GO:0005515, GO:0000151
973026|DROME@7227@1|Q9VDE5	GO:0006364, GO:0019843
1026000|DROME@7227@1|Q9V3J1	GO:1902600, GO:0000221, GO:0046961
695192|DROME@7227@1|Q9W0M7	GO:0005634, GO:0003676, GO:0005515
1037998|DROME@7227@1|Q9VSZ5	GO:0080048
1017792|DROME@7227@1|Q5BIA9	GO:0005975
1030570|DROME@7227@1|Q9VMW7	GO:0047429, GO:0009143
1034479|DROME@7227@1|Q9VLB7	GO:0005092, GO:0005093, GO:0007264, GO:0015031
807652|DROME@7227@1|Q9W227	GO:0000413, GO:0006457, GO:0003755
1012491|DROME@7227@1|Q9VTM3	GO:0005515
807495|DROME@7227@1|Q9I7L8	GO:0030071, GO:0005515, GO:0005680
690234|DROME@7227@1|M9MS57	GO:0031267, GO:0051169, GO:0005049, GO:0006886
807092|DROME@7227@1|Q7KK96	GO:0016887, GO:0005694, GO:0005524, GO:0005515, GO:0051276
586037|DROME@7227@1|X2JC31	GO:0016192, GO:0006886, GO:0032051, GO:0071439, GO:0005198, GO:0005515, GO:0030130, GO:0030132
685543|DROME@7227@1|Q8IQZ5	GO:0046872
726704|DROME@7227@1|Q9VYX1	GO:0005643, GO:0000124, GO:0003713, GO:0045893, GO:0006406
983502|DROME@7227@1|Q9VSF4	GO:0008612
1033728|DROME@7227@1|Q9VU87	GO:0000814, GO:0032509, GO:0043130, GO:0032266
773807|DROME@7227@1|A1Z6M6	GO:0051879, GO:0005515
583811|DROME@7227@1|Q9VA73	GO:0005509, GO:0055085
792573|STRMM@126957@1|T1J3V9	GO:0016757, GO:0004377
1022536|DROME@7227@1|Q24179	GO:0016192
1022538|DROME@7227@1|Q07327	GO:0016192
1030301|DROME@7227@1|Q9VJ06	GO:0017150, GO:0003824, GO:0050660, GO:0008033
1042138|DROME@7227@1|O76927	GO:0003735, GO:0005840, GO:0006412
811822|DROME@7227@1|P13395	GO:0005509, GO:0005515
807171|DROME@7227@1|Q9VPR4	GO:0005515
740877|DROME@7227@1|Q9VKY3	GO:0004176, GO:0004252, GO:0006508
738177|DROME@7227@1|Q9VEM0	GO:0003824
810284|DROME@7227@1|Q9V428	GO:0005515
575095|DROME@7227@1|Q8SXQ1	GO:0016620, GO:0004029, GO:0016491
1034912|DROME@7227@1|P26270	GO:0070122, GO:0005838, GO:0005515, GO:0140492
804373|DROME@7227@1|Q9V3H8	GO:0006913
1043056|DROME@7227@1|Q9VNA5	GO:0051603, GO:0005839, GO:0004298
935612|DROME@7227@1|Q9W374	GO:0005737, GO:0006207, GO:0016627, GO:0006210, GO:0006212, GO:0003824, GO:0004152, GO:0051536, GO:0016491
807142|DROME@7227@1|Q9VIF6	GO:0003724, GO:0003676, GO:0005524
1001285|DROME@7227@1|Q8SWZ6	GO:0043066
653852|DROME@7227@1|P13607	GO:0006813, GO:0005215, GO:0016021, GO:0000166, GO:0005524, GO:0016887, GO:0008556
1033100|DROME@7227@1|Q9VPY8	GO:0006400, GO:0016763, GO:0008479, GO:0101030
581006|DROME@7227@1|Q94981	GO:0016567, GO:0046872, GO:0004842
604774|DROME@7227@1|Q9VDD7	GO:0055085
1009663|DROME@7227@1|Q7JWH5	GO:0008270
807239|DROME@7227@1|Q7JZB4	GO:0016779, GO:0016740, GO:0004475, GO:0009298, GO:0009058, GO:0005525
993047|DROME@7227@1|Q8MRG6	GO:0046540, GO:0000398
787331|DROME@7227@1|Q9W3R7	GO:0005737, GO:0006914
581752|DROME@7227@1|Q9VJC6	GO:0008569, GO:0007018, GO:0005524, GO:0030286
1022817|DROME@7227@1|M9PEL6	GO:0005953, GO:0003824, GO:0018344, GO:0008318, GO:0004661
1015539|DROME@7227@1|Q9VKK2	GO:0005515
807563|DROME@7227@1|Q9V3Y5	GO:0003723, GO:0003676, GO:0006397
1026863|DROME@7227@1|Q9VWF5	GO:0008080
1008470|DROME@7227@1|Q9VHT2	GO:0006406, GO:0005515
999986|DROME@7227@1|P49858	GO:0016192
673525|DROME@7227@1|Q8SX08	GO:0061575, GO:0006289, GO:0045737, GO:0005675
1038813|DROME@7227@1|Q9VID7	GO:0043461
996793|DROME@7227@1|Q9VI55	GO:0071569, GO:0061666
1035423|STRMM@126957@1|T1IXS0	GO:0006631, GO:0070403, GO:0016616, GO:0016491
654465|DROME@7227@1|DROME04419	GO:0071949
606216|DROME@7227@1|Q7JXC4	GO:0005759
807565|DROME@7227@1|Q9V3C0	GO:0003676, GO:0003724, GO:0005524, GO:0000398, GO:0008270
1026417|DROME@7227@1|Q9VHI1	GO:0016593, GO:0006368, GO:0016570
1006883|DROME@7227@1|Q9V3T9	GO:0016491
993006|DROME@7227@1|P49028	GO:0035145, GO:0005634, GO:0008380
988593|DROME@7227@1|P41093	GO:0003735, GO:0005840, GO:0006412
1011085|DROME@7227@1|Q9VA97	GO:0030170
613030|DROME@7227@1|O18404	GO:0016491
1019470|DROME@7227@1|Q9VJ28	GO:0016491
984801|DROME@7227@1|P41094	GO:0003735, GO:0006412, GO:0003723, GO:0003676, GO:0005840
1036799|DROME@7227@1|Q7JZW2	GO:0003735, GO:0005840, GO:0015935, GO:0003723, GO:0006412
1040386|DROME@7227@1|Q0IGW6	GO:0003677, GO:0032300, GO:0006298, GO:0005524, GO:0030983
665714|DROME@7227@1|Q7K3G2	GO:0005515
958627|DROME@7227@1|Q9VQB7	GO:0016757
802747|DROME@7227@1|P40946	GO:0003924, GO:0005525
807335|DROME@7227@1|M9PB96	GO:0042254, GO:0005515
695194|DROME@7227@1|Q9XYZ5	GO:0005634, GO:0003676, GO:0005515
581356|DROME@7227@1|Q9VY41	GO:0010756, GO:0005887
807572|DROME@7227@1|Q9V3J8	GO:0005515
598766|STRMM@126957@1|T1JP73	GO:0050661, GO:0050660, GO:0004362, GO:0006749, GO:0016668, GO:0045454, GO:0016491
1039619|DROME@7227@1|Q9VH07	GO:0008094, GO:0031011, GO:0035267, GO:0097255, GO:0005524
940224|DROME@7227@1|A0A0B4KFR6	GO:0033588, GO:0005515, GO:0002098
1042800|DROME@7227@1|A1ZAX1	GO:0006413, GO:0031369, GO:0005852, GO:0003723, GO:0003743
680365|DROME@7227@1|A1Z7K9	GO:0005515, GO:0004535, GO:0031251, GO:0003676, GO:0000289, GO:0006397
1032367|STRMM@126957@1|T1JDI3	GO:0005737, GO:0016812, GO:0016810, GO:0019556, GO:0016787
933195|STRMM@126957@1|T1IWX5	GO:0003824, GO:0009058
1000452|DROME@7227@1|Q9Y169	GO:0006486, GO:0016021, GO:0015012, GO:0016757, GO:0015020, GO:0006024
991216|DROME@7227@1|Q9VN13	GO:0015075, GO:0006811, GO:0016020, GO:0055085
949130|DROME@7227@1|P54611	GO:0033178, GO:1902600, GO:0046961
1028801|DROME@7227@1|Q9W3N9	GO:0016746, GO:0016747
810374|DROME@7227@1|M9NDI3	GO:0035091
604610|DROME@7227@1|Q9VPR5	GO:0000245, GO:0003729
777834|DROME@7227@1|Q9V8K2	GO:0006887, GO:0000145
962816|DROME@7227@1|Q04499	GO:0004657, GO:0006562
807871|DROME@7227@1|Q9W3D5	GO:0005515
932580|DROME@7227@1|Q9VET3	GO:0004045
1032853|DROME@7227@1|Q9V411	GO:0005525
625490|DROME@7227@1|Q9VRN1	GO:0016021
1018462|DROME@7227@1|Q9VKR0	GO:0016020
1035884|DROME@7227@1|Q9VXN4	GO:0005737, GO:0004812, GO:0004814, GO:0006420, GO:0000166, GO:0006418, GO:0005524
665781|DROME@7227@1|U3PXA7	GO:0006904, GO:0090522, GO:0000145
1033649|DROME@7227@1|Q9VE18	GO:0000398, GO:0005515
807445|DROME@7227@1|Q9VR99	GO:0005515
937567|DROME@7227@1|Q9VMV7	GO:0043486, GO:0006338
1010463|DROME@7227@1|Q8MRA6	GO:0016021, GO:0007275
931478|DROME@7227@1|Q9V461	GO:0042555, GO:0032508, GO:0006270, GO:0006260, GO:0003677, GO:0003678, GO:0005634, GO:0005524
982925|DROME@7227@1|Q9VSE2	GO:0005524, GO:0003676
988927|DROME@7227@1|Q9VRL3	GO:0016272, GO:0006457, GO:0051082
695538|DROME@7227@1|X2J9M9	GO:0140326, GO:0005802, GO:0005215, GO:0016021, GO:0000287, GO:0000166, GO:0016887, GO:0015914, GO:0005524
973877|DROME@7227@1|Q9V3N7	GO:0005737, GO:0016787, GO:0016810
803953|DROME@7227@1|P22817	GO:0006508, GO:0046872, GO:0004222
1038923|DROME@7227@1|Q8SWU7	GO:0016887, GO:0005524, GO:0005525
809412|DROME@7227@1|Q9NHE9	GO:0017147, GO:0042813, GO:0005515, GO:0060070
1018129|DROME@7227@1|Q7K4W1	GO:0035600, GO:0051539, GO:0051536, GO:0003824, GO:0016740, GO:0006400, GO:0035596, GO:0035598
807418|DROME@7227@1|Q9XYW6	GO:0016567, GO:0061630, GO:0004842, GO:0000209, GO:0005515
575536|DROME@7227@1|T2FFJ2	GO:0004812, GO:0004823, GO:0006429, GO:0002161, GO:0006418, GO:0000166, GO:0005524
997001|DROME@7227@1|A0A0B4K7Z5	GO:0043248
803100|DROME@7227@1|Q9VZW7	GO:0016746
988375|DROME@7227@1|Q9W0S7	GO:0016442, GO:0031047
807083|DROME@7227@1|P29845	GO:0051082, GO:0006457, GO:0016887, GO:0005524
1014932|DROME@7227@1|Q9VDZ1	GO:0008270
1008542|DROME@7227@1|A1ZBM3	GO:0035721, GO:0005515
807349|DROME@7227@1|Q9VD52	GO:0071013, GO:0000398, GO:0005515
992957|DROME@7227@1|Q8SYP9	GO:0003735, GO:0003723, GO:0005840, GO:0006412
787046|DROME@7227@1|P26019	GO:0000166, GO:0003887, GO:0006260, GO:0003676, GO:0003677, GO:1902975
976218|DROME@7227@1|Q9VXK8	GO:0005741, GO:0090149
807253|DROME@7227@1|Q960Q8	GO:0000413, GO:0005515, GO:0003755
1013239|DROME@7227@1|Q7KUB0	GO:0051287, GO:0000287, GO:0006102, GO:0016616, GO:0004450
1032888|DROME@7227@1|Q9V437	GO:0008380, GO:0005681
1008503|DROME@7227@1|Q9VYA0	GO:0005737, GO:0004359, GO:0009435, GO:0006807, GO:0003952, GO:0005524
802410|DROME@7227@1|Q9VWV8	GO:0061630
699719|DROME@7227@1|Q7PL76	GO:0046907, GO:0006886, GO:0016192, GO:0005515, GO:0006623
941129|DROME@7227@1|Q9VKC7	GO:0030968, GO:0030433
931196|DROME@7227@1|Q9VLM5	GO:0016021, GO:0008250
1028035|DROME@7227@1|Q7K130	GO:0005869
807128|DROME@7227@1|Q9W0P5	GO:0006012, GO:0003978
1029473|DROME@7227@1|Q9VBY2	GO:0042134, GO:0006364, GO:0019843
743830|DROME@7227@1|Q9VDK7	GO:0008312, GO:0006614, GO:0005515, GO:0048500
808362|DROME@7227@1|Q9VL65	GO:0005515
1022850|DROME@7227@1|M9PIS3	GO:0050661, GO:0006098, GO:0004616, GO:0016491
976341|DROME@7227@1|Q9VQZ6	GO:0003824, GO:0051536, GO:0008080
1038602|DROME@7227@1|A0A0B4LGQ1	GO:0004784, GO:0046872, GO:0006801
992071|DROME@7227@1|Q9VPX5	GO:0030904, GO:0042147
1006900|DROME@7227@1|Q960G1	GO:0008168, GO:0032259, GO:0003676
792571|DROME@7227@1|Q9VZU8	GO:0004378, GO:0006486, GO:0016757
763741|DROME@7227@1|P48591	GO:0004748, GO:0006260, GO:0005524
1042828|DROME@7227@1|P55828	GO:0003735, GO:0003723, GO:0015935, GO:0005840, GO:0006412
977827|DROME@7227@1|A8JR46	GO:0006468, GO:0030968, GO:0004540, GO:0004521, GO:0004674, GO:0005515, GO:0004672, GO:0005524, GO:0006397
1037624|DROME@7227@1|Q8MS69	GO:0030488, GO:0031515
1011035|DROME@7227@1|Q961A8	GO:0004020, GO:0004781, GO:0000103, GO:0005524
1015324|DROME@7227@1|Q9VHB4	GO:0016887, GO:0005524, GO:0005515
1030304|DROME@7227@1|Q9VY45	GO:0017150, GO:0003824, GO:0000049, GO:0008033, GO:0050660
990700|DROME@7227@1|Q9VH62	GO:0051260, GO:0016620, GO:0005515
1033266|DROME@7227@1|C3KGN0	GO:0042779, GO:0006351, GO:0003676, GO:0008270
772909|DROME@7227@1|O76902	GO:0046872
1009369|DROME@7227@1|Q9VAQ5	GO:0000154, GO:0000179, GO:0008649, GO:0006364
1008521|DROME@7227@1|X2JC35	GO:0003735, GO:0005840, GO:0006412
766063|DROME@7227@1|Q94523	GO:0016627, GO:0022900, GO:0050660, GO:0006099, GO:0016491
789626|STRMM@126957@1|T1JIQ0	GO:0005506, GO:0051536, GO:0016226
611292|DROME@7227@1|O15971	GO:0003924, GO:0005525
811934|DROME@7227@1|Q03042	GO:0004674, GO:0006468, GO:0004692, GO:0005524, GO:0004672
1039348|DROME@7227@1|Q9VKV9	GO:0006508, GO:0070006
984446|DROME@7227@1|Q9VK25	GO:0006646, GO:0003824, GO:0009058, GO:0004306
701786|DROME@7227@1|Q9W4M9	GO:0008168, GO:0016428, GO:0003723, GO:0001510
1042194|DROME@7227@1|O16797	GO:0003735, GO:0005840, GO:0006412
1018657|DROME@7227@1|Q9VC49	GO:0003899, GO:0008270, GO:0006351, GO:0003677
670148|DROME@7227@1|Q9I7P8	GO:0004416, GO:0019243
667356|DROME@7227@1|Q9VCN1	GO:0008622, GO:0006281, GO:0005634, GO:0000166, GO:0003887, GO:0006260, GO:0008270, GO:0003676, GO:0003677
1014351|DROME@7227@1|Q9W0H3	GO:0005811, GO:0016298, GO:0019915
807825|DROME@7227@1|Q9Y148	GO:0006493, GO:0016757, GO:0005515
1042329|DROME@7227@1|P13060	GO:0003924, GO:0005525
1040384|DROME@7227@1|Q9VUM0	GO:0006298, GO:0005524, GO:0030983
993594|DROME@7227@1|Q9VLB9	GO:0035735, GO:0035721, GO:0005868
732093|DROME@7227@1|Q95R98	GO:0003824, GO:0006482, GO:0051723
1026668|DROME@7227@1|P25991	GO:0031124, GO:0005634, GO:0006396, GO:0005515
802745|DROME@7227@1|Q9VD29	GO:0006886, GO:0003924, GO:0005525
807996|STRMM@126957@1|T1IZ25	GO:0006812, GO:0016021, GO:0015299, GO:0006814, GO:0006885, GO:0015385, GO:0055085
1000135|DROME@7227@1|Q9VRV8	GO:0031267, GO:0006886, GO:0006606
944895|DROME@7227@1|Q9VTN9	GO:0006567, GO:0016740, GO:0008890, GO:0003824, GO:0009058, GO:0030170
976184|DROME@7227@1|V5RBK1	GO:0005515
1013796|DROME@7227@1|Q8MR45	GO:0016787
807875|DROME@7227@1|Q9VR34	GO:0022857, GO:0055085
947041|DROME@7227@1|Q95SH2	GO:0007034
991300|DROME@7227@1|O61917	GO:0016887, GO:0032300, GO:0006298, GO:0005524, GO:0030983
1021412|DROME@7227@1|Q24311	GO:0031625, GO:0031461, GO:0006511
807469|DROME@7227@1|Q9VJL9	GO:0005515
739220|DROME@7227@1|Q9V564	GO:0006891, GO:0017119
1034443|DROME@7227@1|Q9VHP1	GO:0000139
1019348|DROME@7227@1|Q9VJ19	GO:0003735, GO:0003723, GO:0022625
807218|DROME@7227@1|Q9VD51	GO:0003724, GO:0003676, GO:0005524
807159|DROME@7227@1|O18413	GO:0005737, GO:0016887, GO:0030163, GO:0005524, GO:0036402
1038874|DROME@7227@1|I0EZ84	GO:0003899, GO:0006351, GO:0003677
585784|DROME@7227@1|Q9VSD9	GO:0016925, GO:0008641, GO:0019948
807278|DROME@7227@1|O46067	GO:0016887, GO:0005524
766355|DROME@7227@1|Q9W484	GO:0000723, GO:0006139, GO:0016818, GO:0006281, GO:0005634, GO:0004386, GO:0006260, GO:0006310, GO:0003676, GO:0003677, GO:0003678, GO:0005524
1012348|DROME@7227@1|Q9V9A7	GO:0016874
970996|DROME@7227@1|Q9VF28	GO:0005856, GO:0030833, GO:0005885, GO:0034314
961468|DROME@7227@1|X2JIH1	GO:0035091, GO:0006886, GO:0007165, GO:0005515, GO:0032266
1042785|DROME@7227@1|Q961R8	GO:0005737, GO:0006426, GO:0004812, GO:0004820, GO:0000166, GO:0006418, GO:0005524
1034137|DROME@7227@1|Q9VGM4	GO:0016787, GO:0017110
1030746|DROME@7227@1|Q9VQZ0	GO:0016020, GO:0006888
1041576|DROME@7227@1|Q94522	GO:0003824
991038|DROME@7227@1|Q9VAU9	GO:0005634, GO:0008270
632858|DROME@7227@1|X2JES4	GO:0008168
1036577|DROME@7227@1|Q9VSS2	GO:0005786, GO:0030942, GO:0005047, GO:0006614, GO:0008312, GO:0003723
988733|DROME@7227@1|O97454	GO:0005634
807241|DROME@7227@1|Q9VTK2	GO:0016020, GO:0006493, GO:0000030
1004821|DROME@7227@1|Q9VFZ4	GO:0008430
962980|DROME@7227@1|Q9W0I6	GO:0016791
745957|DROME@7227@1|P48603	GO:0003779, GO:0005737, GO:0008290, GO:0051016, GO:0030036
616848|STRMM@126957@1|T1JJ58	GO:0016787, GO:0016831
604772|DROME@7227@1|Q9VEI3	GO:0055085
950372|DROME@7227@1|Q9W3K5	GO:0006750, GO:0004357, GO:0003824
807305|DROME@7227@1|Q9VBV8	GO:0016757, GO:0000030
1039618|DROME@7227@1|Q9V3K3	GO:0008094, GO:0097255, GO:0031011, GO:0035267, GO:0005524
625489|DROME@7227@1|Q9V3N6	GO:0016021
958681|DROME@7227@1|Q7YWB4	GO:0003824, GO:0009058, GO:0006520, GO:0030170, GO:0008483
1042269|DROME@7227@1|Q9U9Q4	GO:0005737, GO:0070122, GO:0005515, GO:0005852, GO:0140492, GO:0003743
1040219|DROME@7227@1|Q9VWT1	GO:0006427, GO:0004812, GO:0004821, GO:0005524, GO:0006418
791095|DROME@7227@1|Q7JXZ2	GO:0019346, GO:0030170, GO:0003824
967116|DROME@7227@1|Q9V9V9	GO:0016747, GO:0008080
976916|DROME@7227@1|Q9VCB9	GO:0005515
984698|DROME@7227@1|Q9VHA1	GO:0003824, GO:0006595
1009371|DROME@7227@1|Q9VTM5	GO:0000154, GO:0000179, GO:0008649, GO:0006364
653565|DROME@7227@1|Q9VEQ0	GO:0016773, GO:0042732, GO:0004856, GO:0005975
807326|DROME@7227@1|Q24368	GO:0006338, GO:0005634, GO:0031491, GO:0003677, GO:0140658, GO:0005524
1008279|DROME@7227@1|Q8T4A9	GO:0000178, GO:0006396
665769|DROME@7227@1|Q9VML2	GO:0046872, GO:0005515
807274|DROME@7227@1|Q8SY39	GO:0003724, GO:0005634, GO:0005524, GO:0003676, GO:0003723
976197|DROME@7227@1|Q0E8G6	GO:0006378, GO:0005849, GO:0003729
966193|STRMM@126957@1|T1J8P6	GO:0006812, GO:0016021, GO:0008324, GO:0006882, GO:0005385, GO:0006829, GO:0055085
575098|DROME@7227@1|Q9VNX4	GO:0003842, GO:0010133, GO:0016620, GO:0016491
807296|DROME@7227@1|Q24216	GO:0006468, GO:0004672, GO:0070985, GO:0005675, GO:0008353, GO:0005524
1012330|DROME@7227@1|Q9VJ60	GO:0005515
1040957|DROME@7227@1|A1ZAS3	GO:0016301, GO:0005524
1023252|DROME@7227@1|Q9W1J3	GO:0005515
974784|STRMM@126957@1|T1JNF6	GO:1902600, GO:0008746, GO:0016491
802746|DROME@7227@1|P25160	GO:0003924, GO:0005525
806623|DROME@7227@1|P18537	GO:0016055, GO:0005515, GO:0016021, GO:0016020, GO:0042813, GO:0004888, GO:0007166
1008345|DROME@7227@1|Q9VR53	GO:0005515
808420|DROME@7227@1|P54367	GO:0006468, GO:0005524, GO:0004672
807597|DROME@7227@1|Q9VXW2	GO:0003724, GO:0005524, GO:0003676
1026576|DROME@7227@1|Q9VK89	GO:0004809, GO:0008033, GO:0003723
807293|DROME@7227@1|Q9VLN1	GO:0048188, GO:0005515
945928|DROME@7227@1|Q9VJD3	GO:0006891, GO:0017119
1030176|DROME@7227@1|Q9VMX3	GO:0003899, GO:0046983, GO:0001056, GO:0006351, GO:0001054
1007942|DROME@7227@1|Q9W4J5	GO:0070475, GO:0070037
1030177|DROME@7227@1|O97183	GO:0003899, GO:0046983, GO:0006351, GO:0003677
1000738|DROME@7227@1|Q8I0S6	GO:0004594, GO:0005524, GO:0015937
1033393|DROME@7227@1|Q9V345	GO:0008180
940021|DROME@7227@1|Q9W1V1	GO:0006479, GO:0008168, GO:0016274, GO:0018216
969999|DROME@7227@1|Q9VGK3	GO:0000413, GO:0061077, GO:0003755
755775|DROME@7227@1|U3PXB4	GO:0031267, GO:0030833
1003806|DROME@7227@1|Q9VWP1	GO:0006397, GO:0000245, GO:0016579, GO:0004843, GO:0008270
807185|DROME@7227@1|Q7KMQ0	GO:0005737, GO:0036402, GO:0016887, GO:0005524, GO:0030163
1038666|DROME@7227@1|Q9V813	GO:0017061, GO:0016763, GO:0009116, GO:0003824
666544|DROME@7227@1|Q9NHD5	GO:0008080
1003766|DROME@7227@1|Q9VPX7	GO:0003779, GO:0007015, GO:0007010
948850|DROME@7227@1|Q9V4C6	GO:0006829, GO:0046873, GO:0016020, GO:0030001, GO:0055085
993711|DROME@7227@1|Q9VE73	GO:0005515
802750|DROME@7227@1|Q06849	GO:0003924, GO:0005525
807226|DROME@7227@1|Q9VB05	GO:0005515, GO:0071985
718532|DROME@7227@1|Q9VSC1	GO:0045900, GO:0008312, GO:0006614, GO:0048500
1037727|DROME@7227@1|Q9VDC3	GO:0016192, GO:0006886, GO:0072583, GO:0015031, GO:0030117, GO:0030122, GO:0035615
964040|DROME@7227@1|Q9NHE5	GO:1990504, GO:0016079
807483|DROME@7227@1|Q9NBK5	GO:0004674, GO:0006468, GO:0005524, GO:0004672
1005286|DROME@7227@1|A0A0C4DHG1	GO:0003824, GO:0016740, GO:0016785, GO:0097056
807309|DROME@7227@1|Q9VZF0	GO:0005681, GO:0000398, GO:0008270, GO:0003676
1042300|DROME@7227@1|Q9VSD6	GO:0031267, GO:0006886
575533|DROME@7227@1|Q9VZ82	GO:0004812, GO:0004823, GO:0006429, GO:0002161, GO:0006418, GO:0000166, GO:0005524
959563|DROME@7227@1|Q9VV41	GO:0000408, GO:0002949
1036713|DROME@7227@1|Q9V3H2	GO:0140492, GO:0070122, GO:0005515, GO:0008237, GO:0061578
808065|DROME@7227@1|Q9VRK9	GO:0008017, GO:0007018, GO:0005524, GO:0003777
1019172|DROME@7227@1|Q9VFE9	GO:0017183
757731|DROME@7227@1|X2JAI1	GO:0003700, GO:0005634, GO:0001228, GO:0006355, GO:0006357, GO:0003677, GO:0000978
699693|DROME@7227@1|Q9VMH8	GO:0016272, GO:0006457, GO:0051082
983715|DROME@7227@1|Q9V7Y2	GO:0003824, GO:0016830, GO:0030170, GO:0019752
1015778|DROME@7227@1|Q9U616	GO:0005960, GO:0019464
653351|DROME@7227@1|P48605	GO:0051082, GO:0006457, GO:0016887, GO:0005524
938646|DROME@7227@1|Q9VHM2	GO:0032456
807210|DROME@7227@1|Q9VK30	GO:0006488, GO:0008963, GO:0016021, GO:0003975, GO:0006487
939972|DROME@7227@1|A8DY82	GO:0030015, GO:0017148
947725|DROME@7227@1|Q9V6U9	GO:0016491
810854|DROME@7227@1|Q8MT16	GO:0003779, GO:0031267, GO:0030036, GO:0016043
944897|DROME@7227@1|Q9V3F2	GO:0003824, GO:0009058, GO:0016740, GO:0030170
809496|DROME@7227@1|Q9VC62	GO:0061817, GO:0008289, GO:0006869
793974|DROME@7227@1|A0A126GUR6	GO:0003824, GO:0006099, GO:0046872, GO:0005524, GO:0005739
756907|DROME@7227@1|Q9VRE0	GO:0016020, GO:0004576, GO:0006486
1042811|DROME@7227@1|Q9V3P6	GO:0000502, GO:0030234, GO:0042176
806665|DROME@7227@1|Q9VXH3	GO:0009395, GO:0004435, GO:0006629, GO:0008081, GO:0007165, GO:0005515, GO:0035556
807345|DROME@7227@1|R9PY25	GO:0005216, GO:0016020, GO:0005261, GO:0006811, GO:0055085
965643|DROME@7227@1|Q9W229	GO:0003735, GO:0005840, GO:0006412
985986|DROME@7227@1|Q9U9K4	GO:0003924, GO:0005525
1030305|DROME@7227@1|Q9VPM1	GO:0017150, GO:0003824, GO:0050660, GO:0008033
807399|DROME@7227@1|Q7KVQ0	GO:0001522, GO:0042254
965704|DROME@7227@1|B7Z018	GO:0000439, GO:0006367, GO:0006289
1017447|DROME@7227@1|Q7K2D2	GO:0007017, GO:0005869
803102|DROME@7227@1|Q9V3K9	GO:0016746
1011106|DROME@7227@1|O96989	GO:0006270
807234|DROME@7227@1|Q9VHA8	GO:0005515
792572|DROME@7227@1|Q7JUM3	GO:0017176, GO:0000506, GO:0016757, GO:0006506
948848|DROME@7227@1|Q9V3A4	GO:0046873, GO:0016020, GO:0030001, GO:0055085
1003241|DROME@7227@1|Q9VNG0	GO:0016592
308828|DROME@7227@1|Q9VLI9	GO:0016192, GO:0030008
676094|DROME@7227@1|Q9VH09	GO:0006544, GO:0006546, GO:0004375, GO:0003824
807359|DROME@7227@1|Q9VQZ7	GO:0022857, GO:0055085
1017822|DROME@7227@1|X2J5G6	GO:0003735, GO:0000463, GO:0022625
581435|DROME@7227@1|Q9VLP3	GO:0007264, GO:0005085
807201|DROME@7227@1|Q9VRI0	GO:0003724, GO:0005524, GO:0003676
949674|DROME@7227@1|Q95U34	GO:0005737, GO:0006012, GO:0016773, GO:0016301, GO:0046835, GO:0004335, GO:0005524
997296|DROME@7227@1|Q9TVQ5	GO:0006355, GO:0005634, GO:0008270, GO:0032786
1029866|DROME@7227@1|B7YZM8	GO:0034464
967268|STRMM@126957@1|T1J4Y2	GO:0030014, GO:0005515
1019469|DROME@7227@1|Q7K569	GO:0016491, GO:0006072, GO:0005509, GO:0009331, GO:0004368
653354|DROME@7227@1|P12613	GO:0051082, GO:0006457, GO:0016887, GO:0005524
734328|DROME@7227@1|Q9VMD2	GO:0016021, GO:0006890
982924|DROME@7227@1|Q9VF56	GO:0005524, GO:0003676
963606|DROME@7227@1|Q76NQ9	GO:0019239, GO:0003876, GO:0009168, GO:0032264
807762|DROME@7227@1|Q9VPP9	GO:1905515, GO:0005515, GO:0034464
1015924|DROME@7227@1|Q7K1S6	GO:0005515
807209|DROME@7227@1|Q9VKW3	GO:0006260, GO:0016887, GO:0005524, GO:0003677
807260|DROME@7227@1|Q9VLK0	GO:0042765, GO:0016021, GO:0016255
945936|DROME@7227@1|Q7K550	GO:0005737, GO:0005852, GO:0003743
1011549|DROME@7227@1|Q9VBZ9	GO:0005975, GO:0016757
808722|DROME@7227@1|Q7JW27	GO:0043014, GO:0071203, GO:0005769, GO:0034314
1033830|DROME@7227@1|Q541C9	GO:0016741, GO:0006231, GO:0004799
1007894|DROME@7227@1|Q9VYG3	GO:0016021, GO:0016020
1020159|DROME@7227@1|Q9VEE9	GO:0016757, GO:0000030
807361|DROME@7227@1|Q9VX15	GO:0006260, GO:0016887, GO:0005524, GO:0003677
976380|DROME@7227@1|Q9VKD5	GO:0035098, GO:0016571, GO:0005515
687828|IXOSC@6945@1|B7Q3U2	GO:0097367, GO:1901135
598790|DROME@7227@1|Q9VQ79	GO:0046983, GO:0050660, GO:0016491
807199|DROME@7227@1|Q9TWZ1	GO:0003756
949676|DROME@7227@1|Q7K2V9	GO:0005737, GO:0008299, GO:0004496, GO:0005524
1011253|DROME@7227@1|Q86NM8	GO:0019901
988000|DROME@7227@1|Q8T3L6	GO:0016740
810117|DROME@7227@1|Q9VGE6	GO:0005515
1027823|DROME@7227@1|Q9VN50	GO:0005852, GO:0006413, GO:0005515, GO:0070122, GO:0031369, GO:0140492, GO:0003743
746114|DROME@7227@1|Q9VTC4	GO:0106035
1009660|DROME@7227@1|X2JA05	GO:0008270
1029080|DROME@7227@1|Q8IMY1	GO:0016491, GO:0006520, GO:0016639
931475|DROME@7227@1|P49735	GO:1905775, GO:0042555, GO:0032508, GO:0006270, GO:0006260, GO:0003677, GO:0005634, GO:0005524
1028421|DROME@7227@1|A0A0B4KFS3	GO:0030975, GO:0009229, GO:0006772, GO:0004788, GO:0005524
1038644|DROME@7227@1|Q9VFV8	GO:0032040, GO:0006364, GO:0005515
807436|DROME@7227@1|Q4V5H1	GO:0000413, GO:0006457, GO:0003755
598765|DROME@7227@1|Q9VVL7	GO:0016491, GO:0016668, GO:0045454, GO:0050660, GO:0004148
1026698|DROME@7227@1|Q9VJZ5	GO:0009966
1012079|DROME@7227@1|Q9W2E7	GO:0006406, GO:0005515
666126|DROME@7227@1|C0HL67	GO:0046982, GO:0003677, GO:0000786
583522|DROME@7227@1|Q9VR31	GO:0018342, GO:0008318
989903|DROME@7227@1|M9PEV2	GO:0061630, GO:0004842, GO:0000209, GO:0005515
603175|DROME@7227@1|Q7KSN8	GO:0005681, GO:0000398, GO:0004386
1039501|DROME@7227@1|O97477	GO:0004512, GO:0006021, GO:0008654
810879|DROME@7227@1|P49071	GO:0006468, GO:0005524, GO:0004672
1037565|DROME@7227@1|Q9VRY5	GO:0042254, GO:0042256
583827|DROME@7227@1|Q9VC40	GO:0009083, GO:0055085, GO:0005739, GO:0015658
990679|DROME@7227@1|E1JJK6	GO:0005548, GO:0015914, GO:0046872
1035975|DROME@7227@1|Q9VIW7	GO:0003972, GO:0072669, GO:0006388, GO:0006396, GO:0008452
777866|DROME@7227@1|Q9VEA2	GO:0006886, GO:0016192, GO:0005515
807592|DROME@7227@1|Q9VAV2	GO:0003924, GO:0005525
807161|DROME@7227@1|Q9XZC3	GO:0005737, GO:0036402, GO:0016887, GO:0005524, GO:0030163
771072|DROME@7227@1|P04359	GO:0003735, GO:0005840, GO:0006412
996090|DROME@7227@1|X2JEF0	GO:0004345, GO:0006006, GO:0016614, GO:0050661
968460|DROME@7227@1|Q9VNC2	GO:0016575, GO:0004407
1032941|DROME@7227@1|Q9VZS5	GO:0003735, GO:0005840, GO:0006412
1011096|DROME@7227@1|Q9VGN7	GO:0006139, GO:0008408, GO:0003676
1019205|IXOSC@6945@1|B7PE50	GO:0003824, GO:0050660, GO:0071949, GO:0016491
1042870|DROME@7227@1|Q9VVS6	GO:0019787
1040245|DROME@7227@1|X2JCS6	GO:1990904, GO:0042254
999558|DROME@7227@1|Q95RG1	GO:0003735, GO:0006412, GO:0015935, GO:0003723, GO:0019843
639142|DROME@7227@1|Q9Y1I2	GO:0016192
931476|DROME@7227@1|Q9VGW6	GO:0042555, GO:0032508, GO:0006270, GO:0003688, GO:0006260, GO:0003677, GO:0005634, GO:0005524
990047|DROME@7227@1|Q9VL96	GO:0042254, GO:0005730
583831|DROME@7227@1|Q9VX14	GO:0006839, GO:0031966
1042276|DROME@7227@1|Q9VPH7	GO:0006415, GO:0003747
807208|DROME@7227@1|Q7JQT9	GO:0032040, GO:0006364, GO:0005515
746781|DROME@7227@1|U3NIM6	GO:0043169, GO:0005975, GO:0005978, GO:0003844, GO:0003824, GO:0004553
1021058|DROME@7227@1|Q9VBQ7	GO:0005525
805628|DROME@7227@1|Q9VTB4	GO:0022904
574788|DROME@7227@1|Q9VIU7	GO:0004582
992677|DROME@7227@1|Q9V393	GO:0007165
1035908|DROME@7227@1|Q9VAY6	GO:0006397
991004|DROME@7227@1|Q9VFC0	GO:0007064, GO:0005515
1000188|DROME@7227@1|Q9VZI3	GO:0007229
990624|DROME@7227@1|Q7K231	GO:0000413, GO:0006457, GO:0003755
1043114|DROME@7227@1|Q0E940	GO:0005852, GO:0005515, GO:0003723, GO:0003676, GO:0031369, GO:0006413, GO:0003743
999151|DROME@7227@1|Q8SZB7	GO:0006508, GO:0005829, GO:0016920
766423|DROME@7227@1|Q9VC18	GO:0003937, GO:0003824, GO:0004643, GO:0006164
613089|DROME@7227@1|X2J7F1	GO:0005515, GO:0016491
796077|DROME@7227@1|Q9VXU7	GO:0006488
965719|DROME@7227@1|Q9VTZ4	GO:0071704, GO:0004610, GO:0005975, GO:0000287, GO:0016868
1033920|DROME@7227@1|Q9VLT7	GO:0003735, GO:0005840, GO:0006412
807723|DROME@7227@1|P52304	GO:0006468, GO:0005524, GO:0005515, GO:0004672
1009261|DROME@7227@1|X2J950	GO:0003735, GO:0005840, GO:0006412
1040372|DROME@7227@1|Q9VRL0	GO:0020037, GO:0009055
676291|DROME@7227@1|Q9VXY3	GO:0016746
698029|STRMM@126957@1|T1IQC8	GO:0003824
808050|DROME@7227@1|X2JGP4	GO:0003756
611289|DROME@7227@1|P40793	GO:0007264, GO:0003924, GO:0005525
1029643|DROME@7227@1|Q9I7H9	GO:0016706, GO:0031418, GO:0005506, GO:0016705
1015007|DROME@7227@1|A0A0B4KHW7	GO:0004749, GO:0009165, GO:0000287
575534|DROME@7227@1|A0A0B4KF06	GO:0004812, GO:0006438, GO:0000166, GO:0002161, GO:0006418, GO:0004832, GO:0005524
814049|DROME@7227@1|Q9VL07	GO:0005515
1037655|DROME@7227@1|Q9W261	GO:0003677
1022537|DROME@7227@1|Q9VHB5	GO:0016192
580966|DROME@7227@1|Q9VEB3	GO:0000027, GO:0000470, GO:0006364, GO:0019843
985215|DROME@7227@1|C9QPI7	GO:0003995, GO:0016627, GO:0050660
765517|DROME@7227@1|X2JAI2	GO:0030041, GO:0030833, GO:0005885, GO:0015629, GO:0034314
1042754|STRMM@126957@1|T1J0F3	GO:0004844, GO:0016799, GO:0006284, GO:0006281
1042649|DROME@7227@1|X2JCY2	GO:0006221, GO:0006241, GO:0003883
1012349|STRMM@126957@1|T1JNU8	GO:0016874
998074|DROME@7227@1|Q9Y105	GO:0005737, GO:0004812, GO:0004819, GO:0000166, GO:0043039, GO:0006425, GO:0006418, GO:0006412, GO:0005524
685561|DROME@7227@1|Q9VPH8	GO:0048188, GO:0005515
807947|STRMM@126957@1|T1JDC6	GO:0006310, GO:0005524, GO:0003676, GO:0004386
997768|DROME@7227@1|Q9VVC9	GO:0005634, GO:0042254, GO:0005525
964235|DROME@7227@1|Q9V4E0	GO:0051287, GO:0048038, GO:0016651
674210|DROME@7227@1|Q7KS35	GO:0016301, GO:0007205, GO:0007165, GO:0003676, GO:0003951, GO:0004143
1014962|DROME@7227@1|Q9VXK6	GO:0006413, GO:0005515, GO:0003743
1042063|DROME@7227@1|Q01604	GO:0004618, GO:0006096
807230|DROME@7227@1|Q7KLW9	GO:0005515, GO:0006281, GO:0061630, GO:0000398, GO:0016567, GO:0000974, GO:0004842
807138|DROME@7227@1|Q7KVB1	GO:0016021, GO:0140359, GO:0055085, GO:0005524
654463|DROME@7227@1|Q9VMQ5	GO:0008681, GO:0050660, GO:0016709, GO:0016705, GO:0006744, GO:0071949
798987|DROME@7227@1|Q9VTZ6	GO:0009298, GO:0004615
809653|DROME@7227@1|Q9VH19	GO:0007155, GO:0006508, GO:0016020, GO:0004222
1042330|DROME@7227@1|Q53XD3	GO:0000049, GO:0003924, GO:0005525
945753|DROME@7227@1|O77430	GO:0006511
1043073|DROME@7227@1|Q9VC28	GO:0005634, GO:0042255, GO:0003723
996665|DROME@7227@1|A0A0C4DHD1	GO:0042981
932697|DROME@7227@1|Q8T9C0	GO:0016887, GO:0032300, GO:0006298, GO:0005524, GO:0030983
1015937|DROME@7227@1|Q9VQD7	GO:0016020, GO:0032981
688321|DROME@7227@1|Q8MLP3	GO:0016787, GO:0004767, GO:0006685
1000762|STRMM@126957@1|T1J5E0	GO:0009435, GO:0050661, GO:0033735, GO:0016491
582905|DROME@7227@1|Q7K3D8	GO:0006338, GO:0043967, GO:0043968, GO:0005634, GO:0006281, GO:0045892, GO:0035267
1032346|DROME@7227@1|Q9VE50	GO:0005801, GO:0016021, GO:0006888, GO:0000139
715498|DROME@7227@1|Q9VG51	GO:0035091
638293|DROME@7227@1|Q9VHV6	GO:0000350
1001623|DROME@7227@1|Q9VHD3	GO:0005737, GO:0003824, GO:0009072, GO:0006749, GO:0005515
951958|DROME@7227@1|A4V0U4	GO:0006508, GO:0008270, GO:0008237
603728|DROME@7227@1|Q95RB1	GO:0046872, GO:0003723, GO:0003676
807221|DROME@7227@1|Q0E924	GO:0016020
1039239|DROME@7227@1|Q7JQW6	GO:0003824, GO:0051536, GO:0009107, GO:0016992, GO:0051539
1019468|DROME@7227@1|Q9VKR4	GO:0004047, GO:0006546, GO:0005515
968819|DROME@7227@1|Q9VI10	GO:0008380, GO:0030532
807176|DROME@7227@1|Q9VXE9	GO:0051276, GO:0005694, GO:0016887, GO:0005524, GO:0005515
807169|DROME@7227@1|P53034	GO:0006260, GO:0016887, GO:0005524, GO:0003677
977789|DROME@7227@1|Q9VQ40	GO:0032040
941567|DROME@7227@1|Q494K4	GO:0004356, GO:0003824, GO:0006807, GO:0006542
1004232|DROME@7227@1|Q24152	GO:0016538
807197|DROME@7227@1|Q9W5D4	GO:0016020, GO:0006493, GO:0000030
808075|DROME@7227@1|Q9VF20	GO:0016021, GO:0140359, GO:0055085, GO:0005524
1033084|DROME@7227@1|Q7KVL7	GO:0015031, GO:0030906, GO:0042147
990295|DROME@7227@1|Q9VUN7	GO:0005515
1035213|DROME@7227@1|Q9VHB9	GO:0008168
1034114|DROME@7227@1|Q9VMX0	GO:0003735
653348|DROME@7227@1|Q7KKI0	GO:0016887, GO:0006457, GO:0051082, GO:0005524
739504|DROME@7227@1|Q9W125	GO:0006120
966899|DROME@7227@1|X2J9R2	GO:0004109, GO:0006779
1040629|DROME@7227@1|P25167	GO:0003899, GO:0032549, GO:0006351, GO:0003677
1030410|DROME@7227@1|Q8T471	GO:0003824
807160|DROME@7227@1|P24156	GO:0016020
1036988|DROME@7227@1|Q9VNW6	GO:0005737, GO:0004349, GO:0006561, GO:0016620, GO:0004350, GO:0003824, GO:0016491
1032776|DROME@7227@1|Q8MLY8	GO:0003735, GO:0005840, GO:0006412
1021505|DROME@7227@1|Q8MYL1	GO:0006281
1023378|DROME@7227@1|Q9VSJ6	GO:0005515, GO:0060271
966385|DROME@7227@1|Q9VJG0	GO:0016787, GO:0070006
997769|DROME@7227@1|Q9VP47	GO:0005634, GO:0042254
809369|DROME@7227@1|Q9VE62	GO:0004674, GO:0035556, GO:0006468, GO:0005524, GO:0004672
781208|DROME@7227@1|Q9VA95	GO:0016192, GO:0030008
982742|DROME@7227@1|Q8IML5	GO:1902600, GO:0033179, GO:0000220, GO:0046961
808712|DROME@7227@1|Q9VF81	GO:0005515
1005043|DROME@7227@1|Q9VQ62	GO:0032367
1033879|DROME@7227@1|P40320	GO:0006556, GO:0004478, GO:0005524
613031|DROME@7227@1|X2JFD6	GO:0016491
986029|DROME@7227@1|Q9W1A3	GO:0005737
1041696|DROME@7227@1|P46222	GO:0003735, GO:0005840, GO:0006412
1034007|DROME@7227@1|Q9XYN7	GO:0043161, GO:0051603, GO:0005839, GO:0019774, GO:0004298
1034390|STRMM@126957@1|T1JAT1	GO:0006436, GO:0000166, GO:0004812, GO:0006418, GO:0004830, GO:0005524
1040113|DROME@7227@1|P31009	GO:0003735, GO:0003723, GO:0015935, GO:0005840, GO:0006412
319165|DROME@7227@1|Q9VUV7	GO:0016567, GO:0061630
999606|DROME@7227@1|Q9VMX1	GO:0005515
1034722|DROME@7227@1|O76863	GO:0044237
734379|DROME@7227@1|S5MHR4	GO:0005737, GO:0006887, GO:0000145
985613|DROME@7227@1|O77410	GO:0005737, GO:0005852, GO:0003743
1028099|DROME@7227@1|Q9VR89	GO:0003723, GO:0003676
801747|DROME@7227@1|Q7JUX2	GO:0006508, GO:0019784, GO:0008234
1043525|DROME@7227@1|X4YDX6	GO:0003924, GO:0005525
974824|DROME@7227@1|Q9VAQ7	GO:0030628, GO:0000386, GO:0000398
807109|DROME@7227@1|Q59E09	GO:0003987, GO:0016208, GO:0019427
774484|DROME@7227@1|Q9VUB9	GO:0016773, GO:0005975
663996|STRMM@126957@1|T1IJL9	GO:0005975, GO:1904382, GO:1904380, GO:0016020, GO:0004571, GO:0005509
779146|DROME@7227@1|Q9VN44	GO:0006606, GO:0005515
1041720|STRMM@126957@1|T1J1J2	GO:0003824, GO:0000287, GO:0030976
986850|DROME@7227@1|Q9VKD0	GO:0005515
955388|DROME@7227@1|Q95WY3	GO:0030515, GO:0032040, GO:0031428
727957|DROME@7227@1|Q9V3N8	GO:0006400, GO:0000287, GO:0008193
794978|DROME@7227@1|Q7KVP4	GO:0005980, GO:0005978, GO:0005975, GO:0004134, GO:0004135
808904|DROME@7227@1|Q9V3G3	GO:0003676, GO:0000413, GO:0006457, GO:0003723, GO:0003755
1032241|DROME@7227@1|Q9VUZ8	GO:0003677
1041356|DROME@7227@1|P36241	GO:0003735, GO:0003723, GO:0022625, GO:0005840, GO:0006412
612646|DROME@7227@1|Q9V5C6	GO:0019773, GO:0006511, GO:0005839, GO:0051603
1028570|DROME@7227@1|O01349	GO:0008017, GO:0072383, GO:0007018, GO:0003777, GO:0005515, GO:0005524
1036245|DROME@7227@1|Q9VBU4	GO:0006364, GO:0003755, GO:0003677
613036|DROME@7227@1|Q9VBU5	GO:0030148, GO:0047560, GO:0006666, GO:0016491
982853|DROME@7227@1|Q9VPY0	GO:0032039
649330|DROME@7227@1|A1Z9G2	GO:0006396, GO:0000398, GO:0005515
1033267|DROME@7227@1|P36958	GO:0006379, GO:0006351, GO:0003676, GO:0008270
611372|DROME@7227@1|O18339	GO:0003924, GO:0005525
1042628|DROME@7227@1|Q9VP65	GO:0046982
947721|DROME@7227@1|P46415	GO:0016491, GO:0008270, GO:0051903, GO:0006069
1040869|DROME@7227@1|T2FGC6	GO:0004591, GO:0006099, GO:0030976, GO:0016624
770272|DROME@7227@1|Q9W2N0	GO:0008290, GO:0051016
807491|DROME@7227@1|P25008	GO:0016538, GO:0006357, GO:0016592
808361|STRMM@126957@1|T1JIZ5	GO:0016021, GO:0140359, GO:0055085, GO:0005524
1031739|DROME@7227@1|Q7JZF5	GO:0003899, GO:0006351, GO:0003677
712769|DROME@7227@1|Q9W297	GO:0016757
988542|DROME@7227@1|Q9VCA5	GO:0005737, GO:0004826, GO:0006432, GO:0000287, GO:0000166, GO:0003723, GO:0005524
1043150|DROME@7227@1|P17886	GO:0006396, GO:0000398, GO:0005515
1035851|DROME@7227@1|Q9W1F5	GO:0016020, GO:0016021, GO:0016653, GO:0006784
807105|DROME@7227@1|Q8T3X9	GO:0051536, GO:0016226
965940|DROME@7227@1|Q9VGP6	GO:0016272, GO:0006457
787416|DROME@7227@1|Q9VEQ1	GO:0005515
734318|STRMM@126957@1|T1ISH9	GO:0009411
1000109|DROME@7227@1|Q9W3C0	GO:0032040, GO:0006364
674209|DROME@7227@1|Q7K579	GO:0003951, GO:0007205, GO:0016301, GO:0004143, GO:0007165
811517|DROME@7227@1|Q9VSK6	GO:0005515
613034|DROME@7227@1|Q9VRJ4	GO:0016491
1004060|DROME@7227@1|O96880	GO:0006367
1042299|DROME@7227@1|DROME03001	GO:0031267, GO:0006886, GO:0005515
961512|DROME@7227@1|F0JAN1	GO:0004639, GO:0006189, GO:0006164
997844|DROME@7227@1|X2JAB9	GO:0007155, GO:0003779, GO:0015629, GO:0051015, GO:0005198
986865|DROME@7227@1|Q9V434	GO:0004812, GO:0004816, GO:0006421, GO:0000166, GO:0003676, GO:0006418, GO:0005524
807567|DROME@7227@1|Q9W424	GO:0003723, GO:0003676
958182|DROME@7227@1|Q24319	GO:0018279, GO:0005789
807168|DROME@7227@1|DROME04991	GO:0016787, GO:0016887, GO:0005524
807672|DROME@7227@1|Q9VNF9	GO:0005509
807243|DROME@7227@1|Q9VCD8	GO:0051276, GO:0016887, GO:0005515, GO:0005694, GO:0008278, GO:0005524, GO:0007062
723475|DROME@7227@1|P17336	GO:0042744, GO:0006979, GO:0020037, GO:0004096
584691|DROME@7227@1|Q9VTQ3	GO:0003341, GO:0036158, GO:0005929
1034392|DROME@7227@1|Q9VV60	GO:0006437, GO:0000049, GO:0000166, GO:0004812, GO:0006418, GO:0004831, GO:0005524
951255|DROME@7227@1|Q9VZZ6	GO:0047617
1039278|DROME@7227@1|X2JKU5	GO:0003735, GO:0015935, GO:0006412, GO:0003723
1031257|DROME@7227@1|Q8MLS2	GO:0009052, GO:0004751
1033523|DROME@7227@1|O77263	GO:0006400, GO:0008176
1018451|DROME@7227@1|A0A0B4LEY8	GO:0007281, GO:0005515
583813|DROME@7227@1|Q7K0L7	GO:0055085
1016332|DROME@7227@1|Q9V6G5	GO:0006644, GO:0016746
941665|DROME@7227@1|Q9VY42	GO:0008483, GO:0006520, GO:0003824, GO:0009058, GO:0004838, GO:0030170, GO:0009072
989662|DROME@7227@1|Q9VPH2	GO:0006269
807846|DROME@7227@1|Q9W0B3	GO:0032511
807211|DROME@7227@1|Q7K0X3	GO:0006355, GO:0016570, GO:0005515
995254|STRMM@126957@1|T1J910	GO:0004826, GO:0003723, GO:0005515, GO:0006432
1042860|DROME@7227@1|Q9VMC8	GO:0000398
1016272|DROME@7227@1|T2FFI3	GO:0004518, GO:0004520, GO:0006281, GO:0003697, GO:0003677
1042327|DROME@7227@1|Q9VM33	GO:0003746, GO:0006414, GO:0003924, GO:0005525
807155|DROME@7227@1|Q9W414	GO:0005737, GO:0036402, GO:0030163, GO:0016887, GO:0030433, GO:0005524, GO:0008540
699813|DROME@7227@1|Q9VII8	GO:0005515
611313|DROME@7227@1|Q8MRG8	GO:0032482, GO:0003924, GO:0005525
807289|DROME@7227@1|X2JG90	GO:0016787
807215|DROME@7227@1|P49846	GO:0005515
997423|DROME@7227@1|Q8IQN2	GO:0005247, GO:0016020, GO:0006821, GO:0055085
812320|DROME@7227@1|Q9W214	GO:0005515
1037164|DROME@7227@1|Q9W096	GO:0016021, GO:0016746, GO:0006506
999464|DROME@7227@1|Q7KN90	GO:0004812, GO:0006423, GO:0004817, GO:0000166, GO:0006418, GO:0005524
977510|DROME@7227@1|Q9VUB4	GO:0032007
1037177|DROME@7227@1|A0A0B4LGC0	GO:0008240, GO:0006508, GO:0008236, GO:0004252
808025|DROME@7227@1|A1Z8E9	GO:0005515
807330|DROME@7227@1|C6SUX7	GO:0004693, GO:0006468, GO:0007346, GO:0005524, GO:0004672
1022851|DROME@7227@1|Q9V8M5	GO:0051287, GO:0050661, GO:0008442, GO:0016491
807780|DROME@7227@1|Q5U118	GO:0006468, GO:0005524, GO:0004672
986209|DROME@7227@1|Q9VW97	GO:0050660, GO:0034720, GO:0005634, GO:0006355, GO:0005515, GO:0016491
1042877|DROME@7227@1|Q9W3G0	GO:0042765, GO:0016255
807249|DROME@7227@1|P62152	GO:0005509, GO:0019722
612649|DROME@7227@1|P18053	GO:0004298, GO:0019773, GO:0006511, GO:0005839, GO:0051603
767742|DROME@7227@1|Q8IPJ7	GO:0010181, GO:0016491
811852|DROME@7227@1|Q9W2S3	GO:0005515
810392|DROME@7227@1|DROME03150	GO:0005515
1042340|DROME@7227@1|Q9W2H0	GO:0003924, GO:0005525
1043410|DROME@7227@1|Q9VEP1	GO:0008168, GO:0001510, GO:0008033, GO:0032259, GO:0008175
598774|DROME@7227@1|Q9VNT5	GO:0004791, GO:0016668, GO:0045454, GO:0050660, GO:0016491
1034567|DROME@7227@1|Q494K2	GO:0005515
1034677|DROME@7227@1|Q9VP27	GO:0016020, GO:0000139
575101|STRMM@126957@1|T1IV25	GO:0016620, GO:0016491
767751|DROME@7227@1|DROME02116	GO:0050661, GO:0050660, GO:0020037, GO:0004517, GO:0005516, GO:0010181, GO:0006809, GO:0016491
952643|DROME@7227@1|Q8MSW9	GO:0034511, GO:0006364, GO:0005515
985648|DROME@7227@1|Q9VPU8	GO:0003723, GO:0003676
807227|DROME@7227@1|Q9XZT5	GO:0016887, GO:0005524
1041665|DROME@7227@1|Q6NNX3	GO:0016021, GO:0051377, GO:0005789, GO:0003824, GO:0016740, GO:0006506
807705|DROME@7227@1|Q9W3T9	GO:0005515
986862|STRMM@126957@1|T1J196	GO:0005737, GO:0004812, GO:0000166, GO:0003676, GO:0006418, GO:0016874, GO:0005524
992341|DROME@7227@1|Q7K0Y1	GO:0042254, GO:0005515, GO:0006364
685668|DROME@7227@1|Q9VRL2	GO:0005484, GO:0016192, GO:0005794
1034149|DROME@7227@1|Q9VHB8	GO:0016624, GO:0003863, GO:0009083
995923|DROME@7227@1|X2JIQ5	GO:0003735, GO:0015934, GO:0005840, GO:0006412
935575|DROME@7227@1|Q7JWD3	GO:0016887, GO:0005524
1004621|DROME@7227@1|Q9XZ61	GO:0006511, GO:0016579, GO:0004843
807816|DROME@7227@1|Q9U983	GO:0006468, GO:0005524, GO:0004672
808078|DROME@7227@1|Q9VEH4	GO:0005515
1008631|DROME@7227@1|Q9VLJ0	GO:0050953
958818|DROME@7227@1|O46079	GO:0006357, GO:0002098
1025084|DROME@7227@1|Q8MSS7	GO:0003735, GO:0015935, GO:0005840, GO:0006412
756480|DROME@7227@1|Q9W401	GO:0046912, GO:0004108, GO:0006101
1036410|DROME@7227@1|O44081	GO:0009982, GO:0001522, GO:0003723, GO:0006396, GO:0009451
986863|DROME@7227@1|Q8SXM8	GO:0004824, GO:0005737, GO:0004812, GO:0006430, GO:0000166, GO:0003676, GO:0006418, GO:0005524
958680|DROME@7227@1|Q9VQ61	GO:0003824, GO:0009058, GO:0006520, GO:0030170, GO:0008483
807163|DROME@7227@1|Q9VE98	GO:0005515
765507|DROME@7227@1|Q9W1R8	GO:0097020, GO:0016021, GO:0006888
611297|DROME@7227@1|X2J5T3	GO:0003924, GO:0005525
994479|DROME@7227@1|Q9VNV3	GO:0003676, GO:0005515, GO:0005524
956369|DROME@7227@1|Q9VX91	GO:0061630, GO:0030163, GO:0071596, GO:0008270
1021418|DROME@7227@1|Q9VAQ0	GO:0031625, GO:0031461, GO:0006511
1023113|DROME@7227@1|Q9V466	GO:0005643, GO:0017056
613047|STRMM@126957@1|T1IZ85	GO:0016491
1041915|DROME@7227@1|Q9V3G1	GO:0003735, GO:0005840, GO:0006412
653846|DROME@7227@1|Q9Y139	GO:0006812, GO:0016021, GO:0019829, GO:0016887, GO:0005215, GO:0000166, GO:0005524
583817|DROME@7227@1|A1Z7S4	GO:0006862, GO:0055085
1000404|DROME@7227@1|Q8SXF0	GO:0003735, GO:0005840, GO:0006412
805886|DROME@7227@1|Q9W133	GO:0006468, GO:0005524, GO:0004672
1011693|DROME@7227@1|Q9VD25	GO:0006383, GO:0005666
807543|DROME@7227@1|Q9VEX6	GO:0007005, GO:0005739, GO:0016887, GO:0005524
1022142|DROME@7227@1|P29327	GO:0003735, GO:0005840, GO:0006412
807173|DROME@7227@1|Q9W0B8	GO:0016192, GO:0006886, GO:0005198, GO:0030117, GO:0005515, GO:0030126
574530|DROME@7227@1|Q9VVI9	GO:0007034
581744|DROME@7227@1|M9PEC8	GO:0008569, GO:0007018, GO:0005524, GO:0030286
983965|DROME@7227@1|X2JI07	GO:0003824, GO:0006396, GO:0003963
807238|DROME@7227@1|O76460	GO:0140658, GO:0016817, GO:0005524
625491|DROME@7227@1|Q9VIK1	GO:0016021
1015768|DROME@7227@1|Q9V359	GO:0032509, GO:0000813
1022426|DROME@7227@1|P08182	GO:0005956, GO:0019887
1015684|DROME@7227@1|Q9VYY2	GO:0005787, GO:0016021, GO:0006465
975078|DROME@7227@1|Q9V8I2	GO:0060090, GO:0005085, GO:0032008
756482|DROME@7227@1|A0A0B4LFH8	GO:0046912, GO:0006085, GO:0003878, GO:0006101, GO:0003824
977189|DROME@7227@1|Q8SZQ0	GO:0006233, GO:0005524, GO:0004798
807308|DROME@7227@1|Q9VKZ8	GO:0043161, GO:0006511, GO:0016579, GO:0004843
964424|DROME@7227@1|Q9VRQ2	GO:0007094
1034284|DROME@7227@1|Q9VBI4	GO:0006887, GO:0000145
1001439|STRMM@126957@1|T1JHG3	GO:0005515
1002769|STRMM@126957@1|T1IN54	GO:0005515
1038153|DROME@7227@1|Q95RV5	GO:0016857, GO:0004750, GO:0006098, GO:0005975, GO:0003824
1038327|DROME@7227@1|O02373	GO:0051287, GO:0003979, GO:0016616
1043409|DROME@7227@1|Q9VXK5	GO:0008649, GO:0005634, GO:0006364, GO:0031167, GO:0001510, GO:0008168, GO:0032259
583807|DROME@7227@1|Q9VBN7	GO:0055085
588388|DROME@7227@1|A1Z8U0	GO:0070122, GO:0030623, GO:0000398, GO:0003723, GO:0005515, GO:0140492, GO:0005681, GO:0017070
1014476|DROME@7227@1|Q7JWR9	GO:0046872
715170|STRMM@126957@1|T1IPN0	GO:0016126, GO:0016020, GO:0016628
1023684|DROME@7227@1|Q8IN02	GO:0017183, GO:0008168, GO:0004164
808068|DROME@7227@1|M9PDP6	GO:0005509
581749|DROME@7227@1|Q0E8P6	GO:0007018, GO:0008569, GO:0045505, GO:0051959, GO:0030286, GO:0005524
807317|DROME@7227@1|O61443	GO:0004707, GO:0006468, GO:0005524, GO:0004672
966659|DROME@7227@1|Q9VIG0	GO:0030246
804299|DROME@7227@1|Q9W2D9	GO:0005737, GO:0006446, GO:0043022, GO:0005852, GO:0003743
807408|DROME@7227@1|P43332	GO:0003723, GO:0003676
807514|DROME@7227@1|Q9VPQ2	GO:0006457, GO:0051082
949625|DROME@7227@1|Q9W247	GO:0003824, GO:0016787
598421|DROME@7227@1|Q8IGJ4	GO:0003824, GO:0006086, GO:0004739
699878|DROME@7227@1|Q9VF41	GO:0005515
950052|DROME@7227@1|Q9VV99	GO:0016567, GO:0005634, GO:0004842, GO:0036297, GO:0005515
1007089|DROME@7227@1|A0A0B4LEQ0	GO:0016787, GO:0070573
807183|DROME@7227@1|Q9W328	GO:0031932, GO:0031929, GO:0005515, GO:0031931
582730|DROME@7227@1|Q8T4E1	GO:0042765, GO:0006508, GO:0008233, GO:0003923, GO:0016255
1040469|DROME@7227@1|Q7K7A9	GO:0004518, GO:0003824, GO:0016788, GO:0003677
711615|DROME@7227@1|Q8SX44	GO:0005515
988795|DROME@7227@1|Q9W3W4	GO:0004497, GO:0006744
1026365|DROME@7227@1|Q9VFL5	GO:0004825, GO:0004812, GO:0006431, GO:0000166, GO:0006418, GO:0005524
807389|DROME@7227@1|Q9VJ74	GO:0003724, GO:0005524, GO:0003676
1031893|DROME@7227@1|Q7K4T8	GO:0016887, GO:0005524
1029037|STRMM@126957@1|T1IJC0	GO:0008013
976023|DROME@7227@1|Q9VHH2	GO:0006468, GO:0016236, GO:0004674, GO:0045324, GO:0005515, GO:0004672, GO:0005524
807175|DROME@7227@1|Q9W0Q2	GO:0000413, GO:0006457, GO:0003755
989643|DROME@7227@1|Q9VXN0	GO:0016757
985209|DROME@7227@1|Q9VDT1	GO:0003995, GO:0016627, GO:0050660
807596|DROME@7227@1|Q9VVA7	GO:0015031, GO:0006464
978430|DROME@7227@1|R9Q794	GO:0003735, GO:0008097, GO:0005840, GO:0006412
756908|DROME@7227@1|Q9XZ53	GO:0016020, GO:0004576, GO:0006486
1043037|DROME@7227@1|Q9VD72	GO:0000814, GO:0071985
1007893|DROME@7227@1|Q9VQX6	GO:0016021, GO:0016020
750051|DROME@7227@1|Q94515	GO:0030148, GO:0016021, GO:0042284, GO:0006629
999728|DROME@7227@1|Q9VZI8	GO:0004334, GO:0003824, GO:0009072
1009813|DROME@7227@1|Q27607	GO:0003887, GO:0005760, GO:0006260, GO:0003677
1008382|DROME@7227@1|Q9VSY6	GO:0036424, GO:0006564
961198|DROME@7227@1|Q9VJ11	GO:0016020, GO:0030176, GO:0032469, GO:0005262
653347|DROME@7227@1|Q9VK69	GO:0051082, GO:0006457, GO:0016887, GO:0005524
1039705|DROME@7227@1|Q8IRQ5	GO:0016829, GO:0004333, GO:0003824, GO:0006099, GO:0006106, GO:0045239
802759|DROME@7227@1|Q9VPP8	GO:0003924, GO:0005525
680796|DROME@7227@1|Q9VRA1	GO:0006355, GO:0005634, GO:0008270
1032718|DROME@7227@1|Q8SX37	GO:0016020, GO:0016780, GO:0008654
945219|DROME@7227@1|O44437	GO:0000387, GO:0005681, GO:0006396
809070|DROME@7227@1|Q9VEK6	GO:0005515
807376|DROME@7227@1|Q8MKJ6	GO:0000413, GO:0003755
575537|DROME@7227@1|Q8MSW0	GO:0004812, GO:0004822, GO:0006428, GO:0000166, GO:0000049, GO:0002161, GO:0006418, GO:0005524
807081|DROME@7227@1|D3DN23	GO:0009408, GO:0006457, GO:0005524, GO:0051082, GO:0031072
1010537|DROME@7227@1|Q24509	GO:0005484, GO:0006886, GO:0016020, GO:0016192
612648|DROME@7227@1|Q9XZJ4	GO:0051603, GO:0006511, GO:0005839, GO:0019773
994205|DROME@7227@1|Q9VKZ7	GO:0009966, GO:0016020
1038295|STRMM@126957@1|T1J6C1	GO:0003735, GO:0003723, GO:0005840, GO:0006412
1005278|DROME@7227@1|Q9VQC4	GO:0008887
1008791|DROME@7227@1|Q9VJD1	GO:0005515
1029933|DROME@7227@1|DROME16339	GO:0003824, GO:0004743, GO:0000287, GO:0006096, GO:0030955
969083|DROME@7227@1|Q9VRJ8	GO:0045048, GO:0030176, GO:0044183
658377|STRMM@126957@1|T1IJU9	GO:0004620
994720|DROME@7227@1|Q9VL28	GO:0035091, GO:0006886
997277|DROME@7227@1|Q9W0E1	GO:0005515
756704|DROME@7227@1|P31409	GO:1902600, GO:0033180, GO:0046961, GO:0005524, GO:0046034
1024315|DROME@7227@1|Q7JZN0	GO:0005784, GO:0006886
999239|DROME@7227@1|Q9V730	GO:0016021, GO:0016757, GO:0006486
1000134|DROME@7227@1|O18388	GO:0031267, GO:0006886, GO:0006606
807451|DROME@7227@1|Q7JUN3	GO:0016021, GO:0140359, GO:0055085, GO:0005524
1012492|DROME@7227@1|Q24246	GO:0007018, GO:0005515, GO:0005868
585228|DROME@7227@1|Q9VVU5	GO:0000338, GO:0008180
959289|DROME@7227@1|Q9XTL9	GO:0008184, GO:0005975, GO:0004645, GO:0030170
1006237|DROME@7227@1|O62531	GO:0030131, GO:0006886, GO:0016192
937227|DROME@7227@1|O44116	GO:0005096, GO:0043547, GO:0005515
1012080|DROME@7227@1|Q9XYF7	GO:0005515
807698|DROME@7227@1|Q9VR52	GO:0005515
1015336|DROME@7227@1|A8JUR4	GO:0005871, GO:0019894
807091|DROME@7227@1|Q9VNF5	GO:0006633, GO:0016746, GO:0016747, GO:0004315
807475|DROME@7227@1|Q7K1Y4	GO:0005515, GO:0097361, GO:0016226
611307|DROME@7227@1|Q8T046	GO:0006895, GO:0055037, GO:0005802, GO:0003924, GO:0090382, GO:0045335, GO:0042742, GO:0032456, GO:0005525
807194|DROME@7227@1|O18640	GO:0043022, GO:0015935, GO:0005515
1028799|DROME@7227@1|T1W0I3	GO:0016746, GO:0016747
807355|DROME@7227@1|Q9VZU4	GO:0008137, GO:0016651
1037097|DROME@7227@1|Q9VKY2	GO:0010265
1036244|DROME@7227@1|P54353	GO:0003755, GO:0005515
1040554|DROME@7227@1|P48149	GO:0003735, GO:0005840, GO:0006412
1034008|DROME@7227@1|P40304	GO:0051603, GO:0005839, GO:0004298
1008939|DROME@7227@1|P80455	GO:0003735, GO:0005840, GO:0006412
717378|DROME@7227@1|Q8SX78	GO:0009249, GO:0006464
613038|DROME@7227@1|Q9VB10	GO:0016491
1031709|DROME@7227@1|Q9V7A7	GO:0003676, GO:0005515
1040606|DROME@7227@1|Q9W4P5	GO:1902600, GO:0033179, GO:0046961
1034252|DROME@7227@1|X2J8L3	GO:0005737, GO:0006168, GO:0003999
624229|DROME@7227@1|Q9VR90	GO:0005484, GO:0006886, GO:0016020, GO:0016192, GO:0031201
581746|DROME@7227@1|Q9VZ77	GO:0007018, GO:0008569, GO:0045505, GO:0051959, GO:0030286, GO:0005524
985118|DROME@7227@1|Q9VVX6	GO:0015031, GO:0030173
1002776|DROME@7227@1|Q9V7D2	GO:0046961
1036714|DROME@7227@1|Q9XZ58	GO:0004222, GO:0140492, GO:0070122, GO:0005515, GO:0008180
757603|DROME@7227@1|Q960B0	GO:0042147, GO:0032456, GO:1990745
976666|DROME@7227@1|Q9VW35	GO:0005261
612513|DROME@7227@1|Q9VK62	GO:0015693, GO:0016021, GO:0015095
1011448|DROME@7227@1|Q9VXQ3	GO:0004163, GO:0005829, GO:0016831, GO:0008299, GO:0019287, GO:0005524
583809|DROME@7227@1|Q8IN53	GO:0055085
767743|DROME@7227@1|Q9VSJ5	GO:0003958, GO:0010181, GO:0016491
1043540|DROME@7227@1|Q9VJ38	GO:0003735, GO:0005840, GO:0006412
1016030|DROME@7227@1|Q7K4A1	GO:0016020, GO:0005337, GO:1901642
1022816|DROME@7227@1|Q9XZ68	GO:0003824, GO:0018344, GO:0004663, GO:0008318
759269|DROME@7227@1|Q9W2D6	GO:0045039, GO:0042719
776899|DROME@7227@1|Q9VWE4	GO:0005634, GO:0004721, GO:0006397
1033401|DROME@7227@1|O16129	GO:0005737, GO:0004826, GO:0004812, GO:0006432, GO:0000166, GO:0043039, GO:0000049, GO:0005524
1010845|DROME@7227@1|Q9VH78	GO:0006488, GO:0052917, GO:0005788, GO:0016757
975527|DROME@7227@1|Q9W1M7	GO:0016303, GO:0016301, GO:0048015, GO:0046854
789943|DROME@7227@1|Q58CK1	GO:0004014, GO:0008295, GO:0006597
933457|DROME@7227@1|Q8T8Q6	GO:0003824, GO:0016791, GO:0046856, GO:0004445
715684|DROME@7227@1|Q961G1	GO:0005801, GO:0006886, GO:0016020
687984|DROME@7227@1|Q7KN94	GO:0050660, GO:0009055
1040703|DROME@7227@1|Q9VTY5	GO:0005515
583153|DROME@7227@1|Q7K3T4	GO:0016409
655552|DROME@7227@1|Q9VZM5	GO:0004376, GO:0000026, GO:0016757, GO:0006506
1010527|DROME@7227@1|Q9VXA9	GO:0003924, GO:0005525
931901|DROME@7227@1|T2FFB7	GO:0005737, GO:0004813, GO:0004812, GO:0003676, GO:0000166, GO:0043039, GO:0006419, GO:0005524
756823|DROME@7227@1|Q9V3R8	GO:0016765, GO:0016021, GO:0004659
611302|STRMM@126957@1|T1JHA0	GO:0003924, GO:0005525
807200|DROME@7227@1|Q9VHU1	GO:0003724, GO:0005524, GO:0003676
721337|DROME@7227@1|X2JCV6	GO:0016791
1001622|DROME@7227@1|Q9NJH0	GO:0003746, GO:0006414, GO:0006749, GO:0005515
1001367|DROME@7227@1|Q8MRW1	GO:0022857
807137|DROME@7227@1|Q02748	GO:0003724, GO:0005524, GO:0003676
964977|DROME@7227@1|Q0E8F4	GO:0016491
949677|STRMM@126957@1|T1IN04	GO:0005737, GO:0004335, GO:0016773, GO:0016301, GO:0046835, GO:0006012, GO:0005524
739165|DROME@7227@1|Q7K4I5	GO:0005515
807378|DROME@7227@1|Q9VKX7	GO:0006488, GO:0016758, GO:0005783, GO:0042281
653349|DROME@7227@1|Q7K3J0	GO:0051082, GO:0006457, GO:0016887, GO:0005524
813892|DROME@7227@1|Q9W3J1	GO:0007165, GO:0005515
756703|DROME@7227@1|Q27331	GO:1902600, GO:0046034, GO:0005524, GO:0046961, GO:0033180
1039322|DROME@7227@1|Q7K1Z5	GO:0071569, GO:0061657
1029289|DROME@7227@1|Q9W1A2	GO:0017196, GO:0031417
1042333|DROME@7227@1|Q9VAX8	GO:0003924, GO:0005525
994472|DROME@7227@1|Q9W589	GO:0046922, GO:0036066
628758|DROME@7227@1|Q9VKV1	GO:0006013, GO:0003824, GO:0005975, GO:0004559, GO:0030246
808185|DROME@7227@1|A0A0B4K7Q3	GO:0043169, GO:0000287, GO:0016791, GO:0030145, GO:0004721
583150|DROME@7227@1|Q7K2V5	GO:0016409
1011278|DROME@7227@1|Q9VKJ0	GO:0006570, GO:0004411, GO:0006559
1038511|STRMM@126957@1|T1J3J2	GO:0031419, GO:0004494, GO:0016853, GO:0003824, GO:0016866, GO:0046872
727793|STRMM@126957@1|T1JH65	GO:0016311, GO:0016791
953712|DROME@7227@1|Q9W4Z9	GO:0006364, GO:0005515, GO:0005730
1018219|DROME@7227@1|A1Z9L3	GO:0005524, GO:0003724, GO:0000398, GO:0003676, GO:0004386
931479|DROME@7227@1|Q9XYU1	GO:0042555, GO:0032508, GO:0006270, GO:0006260, GO:0003677, GO:0005524
1018671|DROME@7227@1|Q7JVI3	GO:0005737, GO:0005852, GO:0003743
1026020|DROME@7227@1|Q9W445	GO:0003723
945705|DROME@7227@1|Q86PF5	GO:0019904, GO:0005515
812130|DROME@7227@1|M9PFL3	GO:0005515
807192|DROME@7227@1|P29052	GO:0017025, GO:0070897, GO:0006352
1043046|DROME@7227@1|Q9VEJ2	GO:0032040
807682|DROME@7227@1|Q8T6I0	GO:0005509, GO:0005515, GO:0005525
948849|DROME@7227@1|Q8SWW2	GO:0046873, GO:0016020, GO:0030001, GO:0055085
1038466|DROME@7227@1|X2JF40	GO:0004013
777651|DROME@7227@1|Q9VVG6	GO:0005743, GO:0006744
807086|DROME@7227@1|Q9VCX7	GO:0006139, GO:0003676
767745|STRMM@126957@1|T1JG33	GO:0010181, GO:0016491
1022316|DROME@7227@1|Q9VEP9	GO:0045292, GO:0003723, GO:0006396, GO:0005515
786579|DROME@7227@1|Q9W1Y1	GO:0072546
696157|DROME@7227@1|A0A0B4KGP3	GO:0016021
958485|DROME@7227@1|Q24297	GO:0000387, GO:0005681, GO:0000398
302461|DROME@7227@1|Q9V3L1	GO:0016787, GO:0015016, GO:0008146
735680|DROME@7227@1|Q9W5W7	GO:0030145, GO:0070006
807170|DROME@7227@1|Q9V405	GO:0005737, GO:0016887, GO:0030163, GO:0005524, GO:0036402
1022818|DROME@7227@1|Q9VEV7	GO:0003824, GO:0018343, GO:0008318, GO:0005965
947040|DROME@7227@1|Q9VBI3	GO:0007034
1013222|DROME@7227@1|Q9VQY8	GO:0042147, GO:0000938
931477|DROME@7227@1|Q9XYU0	GO:0042555, GO:0032508, GO:0006270, GO:0006260, GO:0003677, GO:0003678, GO:0005524
1042768|DROME@7227@1|O97182	GO:0030833, GO:0005885, GO:0015629, GO:0005515, GO:0034314
730962|DROME@7227@1|Q9VDD0	GO:0018024, GO:0034968, GO:0005515
653353|DROME@7227@1|Q9VHL2	GO:0051082, GO:0006457, GO:0016887, GO:0005524
993581|DROME@7227@1|Q9VHW4	GO:0005515
754832|DROME@7227@1|Q9VG84	GO:0006310, GO:0006281, GO:0005524, GO:0003910, GO:0003677, GO:0071897, GO:0003909
712717|DROME@7227@1|Q9VIE7	GO:0016462, GO:0003922, GO:0006177, GO:0005524, GO:0006164
653350|DROME@7227@1|Q9W392	GO:0006457, GO:0005829, GO:0051082, GO:0005832, GO:0016887, GO:0005524
807165|DROME@7227@1|P29844	GO:0016887, GO:0005524
1042042|DROME@7227@1|Q9VRZ1	GO:0009113, GO:0004044
807717|DROME@7227@1|A1Z7U2	GO:0005515
997002|DROME@7227@1|Q94899	GO:0008180
764176|DROME@7227@1|Q9VQQ0	GO:0019211
952708|STRMM@126957@1|T1JMK6	GO:0016021, GO:0006486
613063|DROME@7227@1|Q9VSU6	GO:0016491
989745|DROME@7227@1|Q7KSW3	GO:0008615, GO:0004733, GO:0016638, GO:0010181
654462|DROME@7227@1|Q7JWF1	GO:0004174, GO:0022900
1015879|DROME@7227@1|Q7PL26	GO:0016480
1033945|DROME@7227@1|Q9VU35	GO:0006457, GO:0016887, GO:0005524
1021415|DROME@7227@1|Q9V9R2	GO:0031625, GO:0031461, GO:0006511
597164|DROME@7227@1|P45888	GO:0005856, GO:0007015, GO:0005885, GO:0034314, GO:0005524
761761|DROME@7227@1|Q9W0N8	GO:0006508, GO:0004185
1004774|STRMM@126957@1|T1J5W6	GO:0035303, GO:0005509
807519|DROME@7227@1|Q9V438	GO:0003756
1008679|DROME@7227@1|Q7K0P4	GO:0006506
741533|DROME@7227@1|A1Z9S1	GO:0031083
989308|DROME@7227@1|Q9VZ04	GO:0004573, GO:0009311, GO:0005975
1001632|DROME@7227@1|Q9VW58	GO:0001401
1041918|DROME@7227@1|Q9VTF8	GO:0003735, GO:0005840, GO:0006412
1019476|DROME@7227@1|Q95U69	GO:0016491
784166|DROME@7227@1|P61851	GO:0046872, GO:0006801
1014011|DROME@7227@1|Q9VZH1	GO:0003352
985207|DROME@7227@1|Q9VSL9	GO:0003995, GO:0016627, GO:0050660
648302|DROME@7227@1|Q7K110	GO:0016021, GO:0008250, GO:0006487
750337|DROME@7227@1|Q9VZD5	GO:0003735, GO:0019843, GO:0005840, GO:0006412
583161|DROME@7227@1|Q9VG80	GO:0016409
722166|DROME@7227@1|Q8T3K5	GO:0006413, GO:0003723, GO:0003743
1015663|DROME@7227@1|Q9VBP9	GO:0006511
1006570|DROME@7227@1|Q9VCZ8	GO:0016272, GO:0006457, GO:0051082
1037907|DROME@7227@1|Q9VZY9	GO:0005737, GO:0004812, GO:0006433, GO:0000166, GO:0004827, GO:0006418, GO:0005524
1034011|DROME@7227@1|Q9NHX7	GO:0051603, GO:0043161, GO:0005839, GO:0000502, GO:0004298
1020524|DROME@7227@1|X2J6D4	GO:0020037, GO:0009055
966618|DROME@7227@1|Q5U0X8	GO:0005515
1033353|DROME@7227@1|Q7JWD6	GO:0006511
713722|DROME@7227@1|Q9VE09	GO:0030956, GO:0050567, GO:0006412, GO:0003824
648120|DROME@7227@1|Q7JW66	GO:0003723, GO:0003676
1007578|STRMM@126957@1|T1J3X6	GO:0071203
1043408|DROME@7227@1|Q9VDT6	GO:0008168, GO:0032259, GO:0001510
1023752|DROME@7227@1|Q9VI83	GO:0003676
811086|DROME@7227@1|Q9W2U2	GO:0005515
1021526|DROME@7227@1|Q9W058	GO:0008410, GO:0046952
1038093|DROME@7227@1|Q9W347	GO:0016887, GO:0005524
1042639|DROME@7227@1|Q9VCK0	GO:0005737, GO:0005852, GO:0003743
1017621|DROME@7227@1|Q7JZK1	GO:0005747
812788|STRMM@126957@1|T1JBX6	GO:0006468, GO:0000287, GO:0004674, GO:0004672, GO:0035556, GO:0005524
989437|DROME@7227@1|Q9VPQ7	GO:0016021, GO:0004190
625435|DROME@7227@1|Q9V9V0	GO:0031124, GO:0005848, GO:0005515
1034913|DROME@7227@1|Q9VCY3	GO:0000338, GO:0140492, GO:0070122, GO:0005515, GO:0008180
658820|DROME@7227@1|Q9VLV5	GO:0005681, GO:0000398
1042995|DROME@7227@1|Q8IMX7	GO:0003924, GO:0031307, GO:0005509, GO:0007264, GO:0007005, GO:0005525
994979|DROME@7227@1|Q9VU64	GO:0016021
707177|DROME@7227@1|Q9GYU7	GO:0016592, GO:0006357, GO:0003712
1011765|DROME@7227@1|Q9W2Y4	GO:0000469, GO:0004521, GO:0042274
1011926|DROME@7227@1|S5WMX5	GO:0098599, GO:0008474, GO:0002084
1020407|DROME@7227@1|Q7KUT2	GO:0004176, GO:0004252, GO:0030163, GO:0016887, GO:0006515, GO:0006508, GO:0005524
1040868|DROME@7227@1|Q9VVC5	GO:0004591, GO:0006099, GO:0030976, GO:0016624
1032982|DROME@7227@1|Q7JYV7	GO:0016887, GO:0005524, GO:0004017
1013593|DROME@7227@1|Q9VRJ6	GO:0004674, GO:0006468, GO:0005524, GO:0004672
1014001|DROME@7227@1|Q9VXT2	GO:0006457
1011704|DROME@7227@1|Q9VD55	GO:0005739, GO:0004408
1038019|DROME@7227@1|Q29R26	GO:0000030
807184|DROME@7227@1|Q9VC93	GO:0004540, GO:0003723
958483|DROME@7227@1|Q8IMX8	GO:0003723, GO:0000398
648487|DROME@7227@1|Q9V831	GO:0031145, GO:0005680
1012932|DROME@7227@1|P56538	GO:0043022, GO:0042256
677018|DROME@7227@1|Q9V9S8	GO:0006783, GO:0004325
790029|DROME@7227@1|M9PEA7	GO:0003714, GO:0006351
1036848|DROME@7227@1|Q9VX08	GO:0008270, GO:0003676
1038876|DROME@7227@1|DROME06057	GO:0003899, GO:0008270, GO:0006351, GO:0003677
676290|DROME@7227@1|Q7KTK9	GO:0045254, GO:0016746, GO:0006086, GO:0004742, GO:0006090
974504|DROME@7227@1|Q8MYW9	GO:0008374, GO:0034736, GO:0016020, GO:0034435, GO:0042632
1011054|DROME@7227@1|Q3ZAN1	GO:0016020
611316|DROME@7227@1|A0A0B4LEY0	GO:0005794, GO:0031982, GO:0005802, GO:0003924, GO:0005525, GO:0016192
807548|DROME@7227@1|Q9U5W6	GO:0007051, GO:0046785, GO:0051010, GO:0061863, GO:0030951
946528|DROME@7227@1|Q9VA69	GO:0031418, GO:0005783, GO:0004656, GO:0016705, GO:0005515, GO:0005506
1028578|DROME@7227@1|P48612	GO:0070966, GO:0070481, GO:0071025
807255|DROME@7227@1|Q9VPL0	GO:0005515
988118|DROME@7227@1|Q9VH69	GO:0003735, GO:0008270, GO:0005840, GO:0006412
1036038|DROME@7227@1|P16378	GO:0031683, GO:0003924, GO:0019001, GO:0007188, GO:0007165, GO:0007186, GO:0005525
750297|DROME@7227@1|Q7JXV9	GO:0000814, GO:0071985
931209|DROME@7227@1|Q9VDL0	GO:0005786, GO:0030942, GO:0008312, GO:0006614, GO:0048500
648115|DROME@7227@1|Q9VPW9	GO:0042147
1031935|DROME@7227@1|Q9W1G0	GO:0005737, GO:0005975, GO:0004801, GO:0006098, GO:0003824
807302|DROME@7227@1|Q9W541	GO:0031369, GO:0009058, GO:0005085, GO:0016779, GO:0005515
991944|DROME@7227@1|Q9VIK0	GO:0003824
612647|DROME@7227@1|P40301	GO:0019773, GO:0006511, GO:0005839, GO:0051603
623823|DROME@7227@1|Q9V3Z6	GO:0005856, GO:0016459, GO:0003774, GO:0005524, GO:0005515
585572|DROME@7227@1|P91926	GO:0016192, GO:0006886, GO:0072583, GO:0030122, GO:0030131, GO:0030117, GO:0015031, GO:0035615
1023136|DROME@7227@1|Q9Y0Y5	GO:0006890, GO:0005515, GO:0005198
986866|DROME@7227@1|Q9XYM1	GO:0005737, GO:0004812, GO:0006422, GO:0000166, GO:0003676, GO:0006418, GO:0004815, GO:0005524
803952|DROME@7227@1|Q9VFF0	GO:0006508, GO:0046872, GO:0004222
1014489|DROME@7227@1|Q9Y134	GO:0006401, GO:0003724, GO:0005524, GO:0003676, GO:0003723
808499|DROME@7227@1|P32866	GO:0006468, GO:0004674, GO:0007165, GO:0004703, GO:0004672, GO:0005524
1029341|DROME@7227@1|Q9VTM4	GO:0005515
1012441|DROME@7227@1|P17704	GO:0003735, GO:0005840, GO:0006412
1034721|DROME@7227@1|Q9VAD4	GO:0044237
931410|DROME@7227@1|Q7K4Q9	GO:0006084, GO:0004421, GO:0008299, GO:0010142, GO:0016746
1021259|DROME@7227@1|Q9VSY8	GO:0030008, GO:0048193
1007346|DROME@7227@1|Q8MT06	GO:0005525
756700|DROME@7227@1|X2JH42	GO:0045261, GO:0015986, GO:0046933, GO:1902600, GO:0046034, GO:0005524
1018157|DROME@7227@1|Q01637	GO:0006221, GO:0006207, GO:0004588, GO:0003824, GO:0044205, GO:0004590
944270|DROME@7227@1|Q9VZL3	GO:0016627, GO:0006629, GO:0005515
1007592|DROME@7227@1|Q9VJI7	GO:0000956, GO:0000398
807695|DROME@7227@1|Q9VDE3	GO:0046983, GO:0005515
960876|DROME@7227@1|Q9VAP1	GO:0006488, GO:0016758
1011775|DROME@7227@1|Q9VZL5	GO:0016192, GO:0035658
766320|DROME@7227@1|P52029	GO:0004347, GO:0006096, GO:0006094
933733|DROME@7227@1|Q9VU39	GO:0016773, GO:0004001, GO:0006166
580687|IXOSC@6945@1|B7PQ07	GO:0006886
1023125|DROME@7227@1|Q9VW56	GO:0016272, GO:0006457, GO:0051082
807206|DROME@7227@1|Q9U1H6	GO:0005737, GO:0061608, GO:0006606, GO:0005515
937466|DROME@7227@1|Q7K209	GO:0005737, GO:0003824, GO:0016829, GO:0004139, GO:0009264
585783|DROME@7227@1|O46111	GO:0008641, GO:0006464
993831|DROME@7227@1|Q9W087	GO:0046540, GO:0000398, GO:0005688
1024565|DROME@7227@1|Q8MKK3	GO:0003824
807318|STRMM@126957@1|T1IPP1	GO:0006457, GO:0030544, GO:0031072, GO:0051082, GO:0009408, GO:0005524
807250|DROME@7227@1|Q9VYQ8	GO:0006511, GO:0016579, GO:0004843, GO:0005515
992423|DROME@7227@1|Q9VAY2	GO:0051082, GO:0006457, GO:0016887, GO:0005524
1034009|DROME@7227@1|Q9VUJ1	GO:0051603, GO:0005839, GO:0004298
997288|DROME@7227@1|Q9VFS8	GO:0070682, GO:0005515
947042|DROME@7227@1|Q9VRJ5	GO:0007034
1026864|DROME@7227@1|Q9VT75	GO:0031415, GO:0004596, GO:0008080, GO:0006474
1015950|DROME@7227@1|Q6NN40	GO:0006480, GO:0008168
616387|DROME@7227@1|P32234	GO:0003924, GO:0005525
761176|STRMM@126957@1|T1J7P5	GO:0003887, GO:0006281, GO:0034061, GO:0003677
597458|DROME@7227@1|X2JEB4	GO:0006265, GO:0003917, GO:0003916, GO:0003677
996035|DROME@7227@1|Q24020	GO:0030036, GO:0051015, GO:0005515, GO:0051014
807851|DROME@7227@1|Q9V3L6	GO:0000339, GO:0045292, GO:0005846, GO:0003723, GO:0003676
1020331|DROME@7227@1|Q7KN79	GO:0042274
722167|DROME@7227@1|P48598	GO:0005737, GO:0006413, GO:0003723, GO:0003743
1029649|DROME@7227@1|Q9VGV8	GO:0006457
968461|DROME@7227@1|Q9VC26	GO:0016575, GO:0004407
1036734|DROME@7227@1|Q8MSB1	GO:0043161, GO:0061630, GO:0004842, GO:0005515
717639|STRMM@126957@1|T1J9I4	GO:0006555, GO:0004489
779185|DROME@7227@1|Q9VCA9	GO:0005787, GO:0016021, GO:0006465
807167|DROME@7227@1|Q9U9Q1	GO:0006260, GO:0003677
953069|DROME@7227@1|Q9VL00	GO:0016787, GO:0016579
807280|DROME@7227@1|Q7KNS3	GO:0005515
807306|DROME@7227@1|Q9VYQ9	GO:0000398, GO:0005515
991738|DROME@7227@1|Q9VNR7	GO:0003824, GO:0030170, GO:0008483
1023826|DROME@7227@1|Q9XZ03	GO:0003677
993502|STRMM@126957@1|T1ISB2	GO:0097250
1027358|DROME@7227@1|DROME09383	GO:0006364, GO:0019843
944898|DROME@7227@1|Q6NR46	GO:0003824, GO:0009058, GO:0030170
1007657|DROME@7227@1|Q9VS44	GO:0003824
687579|DROME@7227@1|Q9VN86	GO:0016491
974067|DROME@7227@1|X2JFY7	GO:0003824, GO:0008265, GO:0030170, GO:0030151, GO:0006777
969593|DROME@7227@1|Q27869	GO:0006464, GO:0004719
964978|DROME@7227@1|Q9VWP4	GO:0020037, GO:0030151, GO:0016491
653352|DROME@7227@1|Q9VXQ5	GO:0051082, GO:0006457, GO:0016887, GO:0005524
943405|DROME@7227@1|Q9VU02	GO:0000387, GO:0006396
807166|DROME@7227@1|Q9V3J4	GO:0090114, GO:0016192, GO:1904263, GO:0005515, GO:0005198, GO:0030127
1007061|DROME@7227@1|Q9VJL6	GO:0003779, GO:0071933, GO:0034316
759092|DROME@7227@1|Q9VN03	GO:0003724, GO:0016817, GO:0005524
989647|DROME@7227@1|S5ML32	GO:0006488, GO:0106073
807796|DROME@7227@1|Q9VU84	GO:0003779, GO:0005515
1040630|DROME@7227@1|P20028	GO:0003899, GO:0005634, GO:0032549, GO:0006351, GO:0003677
1010064|DROME@7227@1|A0A0B4LFB8	GO:0006915, GO:0003924, GO:0007005, GO:0005739, GO:0005525
992689|DROME@7227@1|Q8I0G5	GO:0030126, GO:0006886, GO:0030117, GO:0016192, GO:0005198
989201|DROME@7227@1|X2JCX8	GO:0003735, GO:0005840, GO:0006412
655625|DROME@7227@1|A8JNT7	GO:0051259, GO:0051087, GO:0044571, GO:0001671
1039642|DROME@7227@1|Q9VGZ3	GO:0003994, GO:0010040, GO:0006879, GO:0051539
983080|DROME@7227@1|Q7JWW5	GO:0000049, GO:0008033, GO:0034227, GO:0002098
986215|STRMM@126957@1|T1IIN9	GO:0008270, GO:0005515, GO:0016491
575096|DROME@7227@1|Q7KW39	GO:0004491, GO:0016620, GO:0016491
1030793|DROME@7227@1|Q9VJE4	GO:0001055, GO:0003677, GO:0005665, GO:0006351, GO:0006366, GO:0003899, GO:0046983
999397|DROME@7227@1|Q9VFB5	GO:0003899, GO:0003676, GO:0006352, GO:0006351
1042013|DROME@7227@1|P09180	GO:0003735, GO:0005840, GO:0006412
1039432|DROME@7227@1|Q8STG9	GO:0015031, GO:0016020
1021018|DROME@7227@1|P17917	GO:0030337, GO:0006275, GO:0003677
984655|DROME@7227@1|Q9VNC0	GO:0003677
1037830|DROME@7227@1|Q7JQR3	GO:0016971, GO:0016972
1038875|DROME@7227@1|P04052	GO:0003899, GO:0006366, GO:0006351, GO:0003677
1035417|DROME@7227@1|Q8IPE8	GO:0006631, GO:0016507, GO:0016616, GO:0006635, GO:0003824, GO:0005739, GO:0004300, GO:0070403, GO:0003857, GO:0016491
1021413|DROME@7227@1|Q9V475	GO:0031625, GO:0031461, GO:0006511
1021642|DROME@7227@1|Q9VYF2	GO:0046855, GO:0046854
616388|DROME@7227@1|Q9VDV2	GO:0003924, GO:0005525
967180|DROME@7227@1|X2JJ32	GO:0005975, GO:0005516, GO:0005977
1030957|DROME@7227@1|X2J4N6	GO:0033588, GO:0002098
656523|STRMM@126957@1|T1JB24	GO:0006751, GO:0003839
1028378|DROME@7227@1|Q9W5W6	GO:0043666
1028591|DROME@7227@1|Q9VQY9	GO:0005634, GO:0006260
1040776|STRMM@126957@1|T1JCW1	GO:0006139, GO:0019205, GO:0016776, GO:0004017, GO:0005524, GO:0006172
1041602|DROME@7227@1|Q9VTP4	GO:0003735, GO:0015934, GO:0003723, GO:0006412
653851|DROME@7227@1|Q59DP8	GO:0005215, GO:0016021, GO:0016020, GO:0070588, GO:0000166, GO:0016887, GO:0005388, GO:0005524
1019207|DROME@7227@1|Q9V778	GO:0050660, GO:0008609, GO:0003824, GO:0008610, GO:0071949, GO:0016491
597167|DROME@7227@1|P45890	GO:0005634, GO:0006338
1022255|DROME@7227@1|Q9W547	GO:0003735, GO:0019843, GO:0005840, GO:0006412
807575|DROME@7227@1|Q9VP77	GO:0030544, GO:0006450, GO:0043022, GO:0051083
643207|DROME@7227@1|Q9VG70	GO:0008641, GO:0006464
711270|DROME@7227@1|Q9VAV6	GO:0072487, GO:0006355, GO:0004402, GO:0016573
1039350|DROME@7227@1|Q9VL89	GO:0006508, GO:0070006
681118|DROME@7227@1|Q7KY08	GO:0003676, GO:0005515
935260|DROME@7227@1|Q9VKW5	GO:0006508, GO:0004252, GO:0008236
1008006|DROME@7227@1|Q8IMC4	GO:0032422, GO:0000977
992422|DROME@7227@1|Q8IHC2	GO:0051082, GO:0006457, GO:0016887, GO:0005524
807760|DROME@7227@1|W8NYV8	GO:0005515
807287|DROME@7227@1|Q9V395	GO:0022857, GO:0016021, GO:0055085
1040388|STRMM@126957@1|T1IXC0	GO:0006298, GO:0005524, GO:0030983
949799|DROME@7227@1|Q9VIM0	GO:0006508, GO:0008236
612645|DROME@7227@1|Q95083	GO:0051603, GO:0019773, GO:0006511, GO:0005839, GO:0043161
1022531|DROME@7227@1|Q9W040	GO:0005515
949893|DROME@7227@1|Q9VCE1	GO:0032465, GO:0006914, GO:0006897
624544|DROME@7227@1|Q9VQ78	GO:0007021, GO:0048487, GO:0007023, GO:0005096
929409|DROME@7227@1|Q9VHT4	GO:0005794, GO:0005457, GO:0036085
1027172|DROME@7227@1|O18405	GO:0016021
807447|DROME@7227@1|Q9W3N6	GO:0005737, GO:0016192, GO:0006886, GO:0000139, GO:0048280, GO:0005515
1007734|DROME@7227@1|Q9W2E4	GO:0051751, GO:0016021, GO:0004376, GO:0006506
807367|DROME@7227@1|P54351	GO:0035494, GO:0005524, GO:0016887
680989|DROME@7227@1|M9PGI6	GO:0005484, GO:0006890, GO:0006888
680437|DROME@7227@1|O96881	GO:0005673, GO:0006367
611352|DROME@7227@1|Q9W3Q0	GO:0032482, GO:0003924, GO:0005525
1023153|DROME@7227@1|Q9W2F2	GO:0016567, GO:0005515
1000223|DROME@7227@1|Q8IRJ8	GO:0000445, GO:0006397
947539|DROME@7227@1|Q9VMI9	GO:0016311, GO:0016791
807554|DROME@7227@1|Q9VQL7	GO:0006633, GO:0009058, GO:0016740, GO:0016746, GO:0031177, GO:0004315, GO:0016491
1018009|DROME@7227@1|Q9VUZ1	GO:0006888
603770|DROME@7227@1|Q9VJW1	GO:0032012, GO:0005085
1034391|DROME@7227@1|Q9U4Y1	GO:0006436, GO:0000166, GO:0004812, GO:0006418, GO:0004830, GO:0005524
807729|DROME@7227@1|M9PBP3	GO:0007165, GO:0005515
807186|DROME@7227@1|Q9VU68	GO:0005515
974063|DROME@7227@1|Q9VKD3	GO:0003824, GO:0031071, GO:0030170, GO:0044571
1001192|DROME@7227@1|Q23983	GO:0006886, GO:0005515
996438|DROME@7227@1|DROME05104	GO:0008033
807099|DROME@7227@1|Q9VW13	GO:0005524
611290|DROME@7227@1|P04388	GO:0016020, GO:0003924, GO:0007165, GO:0005525
1028206|DROME@7227@1|Q9VAN0	GO:0004648, GO:0003824, GO:0006564
1015998|DROME@7227@1|Q4QQC4	GO:0042393, GO:0006325, GO:0005634, GO:0004402, GO:0016573, GO:0031509
1003176|DROME@7227@1|Q9VTL1	GO:0016973
807401|DROME@7227@1|Q9VPY2	GO:0005515
1033545|DROME@7227@1|Q9W2N5	GO:0043161, GO:0061630, GO:0004842, GO:0005515
990016|DROME@7227@1|C3KGM6	GO:0015012, GO:0047464
1020961|DROME@7227@1|Q9V3K7	GO:0008168, GO:0032259
715677|DROME@7227@1|A1Z7S0	GO:0007032, GO:2000641
666851|STRMM@126957@1|T1J379	GO:0046982, GO:0000786, GO:0006352, GO:0003677
1022602|DROME@7227@1|O17445	GO:0003735, GO:0005840, GO:0006412
1011609|DROME@7227@1|Q9V9M7	GO:0003735, GO:0005840, GO:0006412
990129|DROME@7227@1|Q9VHW6	GO:0070476, GO:0016435
598422|DROME@7227@1|Q8SZ03	GO:0003824
1033594|STRMM@126957@1|T1IGS0	GO:0005737, GO:0003824, GO:0016841, GO:0004397, GO:0006548
807140|DROME@7227@1|Q9VMW9	GO:0008446, GO:0019673
807268|DROME@7227@1|Q8SWW9	GO:0016021, GO:0140359, GO:0055085, GO:0005524
999727|DROME@7227@1|Q9VDE2	GO:0003824
766252|DROME@7227@1|Q8MR58	GO:0009055
1008423|DROME@7227@1|Q9VQL1	GO:0006434, GO:0004812, GO:0004828, GO:0000166, GO:0006418, GO:0005524
1042886|DROME@7227@1|Q9VLN0	GO:0000287, GO:0003924, GO:0005525
673764|DROME@7227@1|Q9VFB6	GO:0005515
1013238|DROME@7227@1|Q9VD58	GO:0006099, GO:0004449, GO:0016616
604849|DROME@7227@1|P23257	GO:0007020, GO:0007017, GO:0003924, GO:0000930, GO:0031122, GO:0005874, GO:0005525
807555|DROME@7227@1|Q9XZ19	GO:0005515
1035419|DROME@7227@1|Q7JR58	GO:0003824
933234|DROME@7227@1|X2JES1	GO:0042578, GO:0016791, GO:0042132, GO:0005975
1027106|STRMM@126957@1|T1IT12	GO:0006511
947728|DROME@7227@1|O96299	GO:0008270, GO:0016616, GO:0016491
984552|DROME@7227@1|Q9Y123	GO:0006488, GO:0016021
1031212|DROME@7227@1|Q9VN19	GO:0045048, GO:0005515
1039413|DROME@7227@1|Q9UB80	GO:0043023
1020079|DROME@7227@1|Q9VVV7	GO:0008173, GO:0006396, GO:0003676, GO:0003723
1010809|DROME@7227@1|X2J9E8	GO:0019894, GO:0001540, GO:0016020, GO:0005509, GO:0007156, GO:0042988
1023920|DROME@7227@1|Q9VNP8	GO:0006351, GO:0000439, GO:0006289, GO:0008270, GO:0006281
585851|DROME@7227@1|O61345	GO:0003723
807917|DROME@7227@1|A8DYA5	GO:0005515
1037182|DROME@7227@1|Q9U982	GO:0003723, GO:0003676
768472|DROME@7227@1|Q8IPJ6	GO:0070569
955389|DROME@7227@1|Q9VUM1	GO:0046540, GO:0000244, GO:0000398
643208|DROME@7227@1|Q9V6U8	GO:0045116, GO:0019781, GO:0008641
743902|DROME@7227@1|Q9VU70	GO:0005515
803954|DROME@7227@1|Q7K3W2	GO:0006508, GO:0006627, GO:0004222, GO:0046872
935607|DROME@7227@1|P32748	GO:0005737, GO:0006207, GO:0016627, GO:0016020, GO:0003824, GO:0004152
785517|DROME@7227@1|Q8MR24	GO:0005634, GO:0042254
808439|DROME@7227@1|P21521	GO:0008021, GO:0016020, GO:0005544, GO:0007269
1028800|DROME@7227@1|Q9W1H8	GO:0016746, GO:0016747
807202|DROME@7227@1|Q9VVA1	GO:0008521, GO:0016021, GO:0016020
1024042|DROME@7227@1|Q9V6L9	GO:0005515
931902|DROME@7227@1|Q9W4R9	GO:0004813, GO:0004812, GO:0006419, GO:0000166, GO:0043039, GO:0003676, GO:0005524
967280|DROME@7227@1|M9PBJ2	GO:0005515
775374|DROME@7227@1|Q9VIZ1	GO:0005869
986551|DROME@7227@1|Q9VHJ4	GO:0005525
768587|DROME@7227@1|Q8IGD6	GO:0030014, GO:0004535, GO:0003676, GO:0000175
807709|DROME@7227@1|Q7KRS6	GO:0005515
807369|DROME@7227@1|Q94535	GO:0003676, GO:0046872, GO:0089701, GO:0003723, GO:0000398
575097|DROME@7227@1|Q9VBP6	GO:0016620, GO:0009013, GO:0009450, GO:0016491
598787|DROME@7227@1|Q9VIP2	GO:0050660, GO:0016491
978019|DROME@7227@1|Q9VTW6	GO:0006397
1039817|DROME@7227@1|X2JFG0	GO:0016787, GO:0016812, GO:0006207, GO:0016810, GO:0006520, GO:0006541, GO:0016743, GO:0006807, GO:0004088, GO:0046872, GO:0016597, GO:0005524, GO:0004070
585571|DROME@7227@1|P45437	GO:0005737, GO:0016192, GO:0006886, GO:0005198, GO:0030117, GO:0030126
956754|DROME@7227@1|Q9VHJ2	GO:0005515
802752|DROME@7227@1|Q9VSG8	GO:0003924, GO:0005525
1034150|STRMM@126957@1|T1JC65	GO:0004739, GO:0006086, GO:0043231, GO:0016624
1020199|DROME@7227@1|Q9VY28	GO:0003735, GO:0005739
807391|DROME@7227@1|Q9VPE8	GO:0003824
940515|DROME@7227@1|P10351	GO:0050660, GO:0043546, GO:0051536, GO:0051537, GO:0004855, GO:0004854, GO:0005506, GO:0046872, GO:0071949, GO:0016491
982923|DROME@7227@1|Q9VUV9	GO:0005524, GO:0003676
583567|DROME@7227@1|Q9VJQ5	GO:0017054, GO:0140223, GO:0046982, GO:0000122
744609|DROME@7227@1|Q9VTP1	GO:0005759, GO:0006974, GO:1902445
1042224|DROME@7227@1|Q9VS34	GO:0003735, GO:0005840, GO:0006412
1030530|DROME@7227@1|Q9XTN5	GO:0030896, GO:0000077, GO:0005730
807114|DROME@7227@1|Q9W1F7	GO:0016020
1008857|STRMM@126957@1|T1J3Y3	GO:0006511, GO:0004843
987262|DROME@7227@1|Q9VTZ1	GO:0016573, GO:0008080, GO:0005634, GO:0004402, GO:0006355, GO:0005515
597165|DROME@7227@1|P32392	GO:0007015, GO:0005885, GO:0034314, GO:0005524
997895|DROME@7227@1|P29613	GO:0003824, GO:0004807, GO:0006096
807174|DROME@7227@1|Q9W420	GO:0006139, GO:0032968, GO:0003676, GO:0003677
991739|DROME@7227@1|Q9VW26	GO:0004587, GO:0008483, GO:0030170, GO:0003824
1027044|DROME@7227@1|Q9VI57	GO:0015937, GO:0005524, GO:0004140
807180|DROME@7227@1|Q9VVI0	GO:0005515
1021041|DROME@7227@1|P35421	GO:0004642, GO:0006189
988884|DROME@7227@1|X2JFR6	GO:0003723, GO:0003676, GO:0003743
773683|DROME@7227@1|Q9VQD4	GO:0005634, GO:0000077
1040617|DROME@7227@1|Q9VS57	GO:0031204
648373|DROME@7227@1|M9NFH3	GO:0005515
767915|DROME@7227@1|Q8SXB3	GO:0008897, GO:0000287
1040631|DROME@7227@1|P08266	GO:0003899, GO:0032549, GO:0006351, GO:0003677
807403|DROME@7227@1|Q9XYZ6	GO:0000413, GO:0003755, GO:0003723, GO:0003676
1031658|DROME@7227@1|Q9VEP6	GO:0004018, GO:0009152, GO:0003824
603771|DROME@7227@1|A0A0B4K7N0	GO:0032012, GO:0005085
637928|DROME@7227@1|X2JB60	GO:0005737, GO:0006511, GO:0008270, GO:0005515, GO:0007275
1034811|DROME@7227@1|X2J4W8	GO:0016021
613095|DROME@7227@1|Q9Y140	GO:0016491
1032760|DROME@7227@1|Q9VZW3	GO:0006351, GO:0017053
1008251|DROME@7227@1|Q9VIK9	GO:0008168
1012111|DROME@7227@1|Q9VEA5	GO:0044237, GO:0030880, GO:0006352, GO:0000166
1028803|DROME@7227@1|Q9VJ43	GO:0016746, GO:0016747
807107|DROME@7227@1|Q9VXR5	GO:0005524
1029348|DROME@7227@1|Q9W379	GO:0008270
653847|DROME@7227@1|Q9VNR2	GO:0005215, GO:0016021, GO:0006816, GO:0000166, GO:0016887, GO:0005388, GO:0005524
632859|DROME@7227@1|Q5BIB9	GO:0008168, GO:0006744, GO:0008425
1018220|DROME@7227@1|Q9VR29	GO:0004386
992105|DROME@7227@1|Q8SZ87	GO:0046540, GO:0000398
931480|DROME@7227@1|Q26454	GO:0042555, GO:0032508, GO:0006270, GO:0006260, GO:0003677, GO:0003678, GO:0005524
807284|DROME@7227@1|Q8SXU3	GO:0009058, GO:0016779
809034|DROME@7227@1|Q9VSL8	GO:0005856, GO:0001726, GO:0005200, GO:0051015, GO:0003779, GO:0007155, GO:0005925
793975|DROME@7227@1|Q9V470	GO:0006104, GO:0006099, GO:0004776, GO:0005524, GO:0003824
653575|DROME@7227@1|Q8I940	GO:0016773, GO:0005975
