# Supplementary material for: The MetaInvert soil invertebrate genome resource provides insights into below-ground biodiversity and evolution
Source: Commun Biol. 2023 Dec 8;6:1241. doi: 10.1038/s42003-023-05621-4 (PMC10709333; doi:10.1038/s42003-023-05621-4)
Supplement: Supplementary file 6 — Supplementary Data 4 [file 42003_2023_5621_MOESM6_ESM.zip › Supplementary Data Fig5cd/missing_list_oribatids.txt]

missing_list_oribatids
810854
656523
997288
994240
974067
940224
940021
1029578
986029
1002757
999239
1029649
986850
1005278
953712
932580
1043046
964984
1007894
654463
1036577
971210
1002769
976218
750337
727957
688181
999151
807717
1007061
984408
951255
938166
585851
1030301
1012330
1008728
949677
1019172
996665
613047
1030695
966659
988496
991038
1027219
1038093
602798
667356
992422
1014351
989643
699750
638198
966193
1014011
807760
808362
807698
1017792
1015324
1012491
1013564
808078
808221
948849
807999
696157
1030530
1021505
1041665
655552
583806
949676
604772
958627
1017447
1016025
976868
962522
808368
581356
1018451
988927
937227
1030957
1030746
994472
1010041
1008243
945936
584691
985118
991722
1024763
807969
1011096
966475
807359
986215
750311
991219
992105
