# Supplementary material for: The MetaInvert soil invertebrate genome resource provides insights into below-ground biodiversity and evolution
Source: Commun Biol. 2023 Dec 8;6:1241. doi: 10.1038/s42003-023-05621-4 (PMC10709333; doi:10.1038/s42003-023-05621-4)
Supplement: Supplementary file 6 — Supplementary Data 4 [file 42003_2023_5621_MOESM6_ESM.zip › Supplementary Data Fig5cd/missing_list_collembola.txt]

missing_list_collembola
982925
967268
974066
773683
655625
807086
774484
1010048
575101
1029037
711615
757647
756823
1031212
995254
739165
998680
761176
782433
1021058
754832
319165
1000762
616848
1007657
598790
1000223
976916
988118
637848
725177
1001439
674209
1011673
962522
808368
581356
1018451
988927
937227
1030957
1030746
994472
1010041
1008243
945936
584691
985118
991722
1024763
807969
1011096
966475
807359
986215
750311
